# Supplementary material for: Ectomesenchymal Six1 controls mandibular skeleton formation
Source: Front Genet. 2023 Feb 8;14:1082911. doi: 10.3389/fgene.2023.1082911 (PMC9946248; doi:10.3389/fgene.2023.1082911)
Supplement: Supplementary file 1 [file DataSheet4.CSV]

	ID	Description	GeneRatio	BgRatio	pvalue	p.adjust	qvalue	geneID	Count
GO:0030198	GO:0030198	extracellular matrix organization	50/1108	315/23808	2.63833036009639e-14	6.10177957566599e-11	4.35555779528462e-11	Postn/Cav1/Mmp16/Eln/Smoc2/Flrt2/Aebp1/Loxl4/Adamts1/Itga8/Adamtsl4/Has2/Smoc1/Mmp11/Cav2/Anxa2/Rgcc/Olfml2b/Mpv17/Has1/Col3a1/Nid1/Chadl/Lgals3/Col28a1/Itgb3/Adamts7/Agt/Phldb1/Col9a2/Col4a5/Egfl6/Sulf1/Abi3bp/Smpd3/Optc/Col5a3/Mmp17/Lamb3/Lum/Grem1/Tnfrsf11b/Scx/Mfap4/Mmp9/Lama2/Npnt/Adtrp/Col15a1/Adamts16	50
GO:0043062	GO:0043062	extracellular structure organization	50/1108	316/23808	2.99675205238163e-14	6.10177957566599e-11	4.35555779528462e-11	Postn/Cav1/Mmp16/Eln/Smoc2/Flrt2/Aebp1/Loxl4/Adamts1/Itga8/Adamtsl4/Has2/Smoc1/Mmp11/Cav2/Anxa2/Rgcc/Olfml2b/Mpv17/Has1/Col3a1/Nid1/Chadl/Lgals3/Col28a1/Itgb3/Adamts7/Agt/Phldb1/Col9a2/Col4a5/Egfl6/Sulf1/Abi3bp/Smpd3/Optc/Col5a3/Mmp17/Lamb3/Lum/Grem1/Tnfrsf11b/Scx/Mfap4/Mmp9/Lama2/Npnt/Adtrp/Col15a1/Adamts16	50
GO:0045229	GO:0045229	external encapsulating structure organization	50/1108	317/23808	3.4018470037164e-14	6.10177957566599e-11	4.35555779528462e-11	Postn/Cav1/Mmp16/Eln/Smoc2/Flrt2/Aebp1/Loxl4/Adamts1/Itga8/Adamtsl4/Has2/Smoc1/Mmp11/Cav2/Anxa2/Rgcc/Olfml2b/Mpv17/Has1/Col3a1/Nid1/Chadl/Lgals3/Col28a1/Itgb3/Adamts7/Agt/Phldb1/Col9a2/Col4a5/Egfl6/Sulf1/Abi3bp/Smpd3/Optc/Col5a3/Mmp17/Lamb3/Lum/Grem1/Tnfrsf11b/Scx/Mfap4/Mmp9/Lama2/Npnt/Adtrp/Col15a1/Adamts16	50
GO:0040013	GO:0040013	negative regulation of locomotion	52/1108	352/23808	1.5306976111008e-13	1.99897913255262e-10	1.42690653364851e-10	Cav1/Dpep1/Sema3c/Limch1/Dcn/Adarb1/Ptn/Klf4/Il1rn/Mif/Slc9a3r1/Rgcc/Ptprj/Stc1/Rap2a/Has1/Col3a1/Gstp1/Pfn2/Cldn19/Ccn3/Plxnb3/Sema4b/Ndrg4/Robo2/Flcn/Sap30/Gadd45a/Apod/Srgap1/Sulf1/Sema3d/Fgf2/Nbl1/Cygb/Slurp1/Adgrg1/Cd74/Igfbp5/Mctp1/Grem1/Apoh/Adipoq/Mitf/Sema3a/Adtrp/Jup/Ccdc125/Ifitm1/Sema3g/Igfbp3/Podn	52
GO:0001667	GO:0001667	ameboidal-type cell migration	61/1108	461/23808	1.85744204845997e-13	1.99897913255262e-10	1.42690653364851e-10	Smoc2/Sema3c/Dcn/Itgb4/Gdnf/Klf4/Ceacam1/Has2/Slc9a3r1/Appl2/Vegfc/Ccbe1/Rgcc/Aqp1/Stc1/Efnb1/Has1/Pfn2/Fgf18/Kitl/Ccn3/Irs2/Prcp/Cdh2/Itgb3/Sema4b/Bmp4/Cd248/Agt/Plec/Tbx1/Gadd45a/Nrtn/Dock5/P2rx4/Acta2/Sema3d/Plk2/2610005L07Rik/Fgf2/Cygb/Cenpv/Daam2/Grem1/Ednra/Prl2c2/Apoh/Mmp9/Sema3a/Ret/Adtrp/Jup/Adam8/Itgb2/Lrg1/Itgb7/Clec14a/Ptk2b/Edn1/Sema3g/Lcn2	61
GO:0031589	GO:0031589	cell-substrate adhesion	51/1108	361/23808	1.51118265850378e-12	1.26958957930913e-09	9.06255416210845e-10	Postn/Smoc2/Limch1/Itga8/Itgb4/Edil3/Plau/L1cam/Ptn/Has2/Smoc1/Itga6/Bcl6/Ptprj/Itga1/Col3a1/Triobp/S100a10/Nid1/Itgbl1/Fzd4/Epdr1/Itgb3/Dapk3/Agt/Apod/Actn3/Dock5/Egfl6/Abi3bp/Sned1/Itga9/Efna5/Bves/Col5a3/Lamb3/Grem1/Ptprz1/Npnt/Lims2/Itgal/Bcam/Jup/Adam8/Itgb2/Itgb7/Camsap3/Ptk2b/Skap1/Ttyh1/Vcl	51
GO:0030336	GO:0030336	negative regulation of cell migration	46/1108	304/23808	1.65157536799181e-12	1.26958957930913e-09	9.06255416210845e-10	Cav1/Dpep1/Limch1/Dcn/Adarb1/Ptn/Klf4/Il1rn/Mif/Slc9a3r1/Rgcc/Ptprj/Stc1/Rap2a/Has1/Col3a1/Gstp1/Pfn2/Cldn19/Ccn3/Plxnb3/Ndrg4/Flcn/Sap30/Gadd45a/Apod/Srgap1/Sulf1/Fgf2/Nbl1/Cygb/Slurp1/Adgrg1/Cd74/Igfbp5/Mctp1/Grem1/Apoh/Adipoq/Mitf/Sema3a/Adtrp/Jup/Ifitm1/Igfbp3/Podn	46
GO:2000146	GO:2000146	negative regulation of cell motility	47/1108	317/23808	1.99737425028154e-12	1.34348385509562e-09	9.59002452536491e-10	Cav1/Dpep1/Limch1/Dcn/Adarb1/Ptn/Klf4/Il1rn/Mif/Slc9a3r1/Rgcc/Ptprj/Stc1/Rap2a/Has1/Col3a1/Gstp1/Pfn2/Cldn19/Ccn3/Plxnb3/Ndrg4/Flcn/Sap30/Gadd45a/Apod/Srgap1/Sulf1/Fgf2/Nbl1/Cygb/Slurp1/Adgrg1/Cd74/Igfbp5/Mctp1/Grem1/Apoh/Adipoq/Mitf/Sema3a/Adtrp/Jup/Ccdc125/Ifitm1/Igfbp3/Podn	47
GO:0001503	GO:0001503	ossification	54/1108	416/23808	9.80946090101007e-12	5.86496767870391e-09	4.1865172897995e-09	Cebpb/Cited1/Mmp16/Cbs/Lrrc17/Cebpd/Ptn/Mgp/Smoc1/Vegfc/Clec3b/Ecm1/Stc1/Dlk1/Fgfr2/Lgr4/Fgf18/Fat4/Atp2b1/Klf10/Bmp4/Enpp1/Adamts7/Gli2/Ahr/Thbs3/Actn3/Smpd3/Gnas/Gja1/Fgf2/Sgms2/Pth1r/Ccn4/Thrb/Igfbp5/Grem1/Fhl2/Mtss1/Scx/Clec11a/Mmp9/Chrdl1/Twist2/Nfe2/Npnt/Isg15/Ptk2b/Gli1/Ifitm1/Osr2/Ppargc1b/Alpl/Igfbp3	54
GO:0050900	GO:0050900	leukocyte migration	50/1108	379/23808	3.20855795426972e-11	1.72652503519253e-08	1.23242399738213e-08	Dpep1/Eps8/Vegfd/Ptn/Mif/Ccl9/Itga6/Vegfc/Ptprj/Ecm1/Itga1/Vegfb/Kitl/Aoc3/Ccn3/Lgals3/Swap70/Itgb3/Enpp1/Bdkrb1/Cd24a/Plec/Apod/P2rx4/Trpv4/Smpd3/Cmklr1/Itga9/Nbl1/Podxl/Stk10/Ccl17/Ccl3/Cxcl16/Cd74/Lbp/Grem1/Ednra/Mmp9/Cxcl5/Itgal/Adtrp/Adam8/Itgb2/Itgb7/Ptk2b/Vav3/Edn1/Icam1/Pgf	50
GO:0007160	GO:0007160	cell-matrix adhesion	36/1108	226/23808	9.9620580769714e-11	4.87325768292573e-08	3.47861721749939e-08	Postn/Limch1/Itga8/Itgb4/Plau/L1cam/Itga6/Bcl6/Ptprj/Itga1/Col3a1/S100a10/Nid1/Itgbl1/Epdr1/Itgb3/Dapk3/Agt/Apod/Actn3/Sned1/Itga9/Efna5/Col5a3/Grem1/Npnt/Itgal/Bcam/Jup/Adam8/Itgb2/Itgb7/Camsap3/Ptk2b/Skap1/Vcl	36
GO:0033002	GO:0033002	muscle cell proliferation	39/1108	261/23808	1.19934805920421e-10	5.3780765888149e-08	3.83896584915454e-08	Cav1/Adamts1/Klf4/Npr3/Cav2/Rgs5/Gstp1/Fgfr2/Six1/Tgfb3/Ccn3/Itgb3/Bmp4/Ndrg4/Enpp1/Agt/Ace2/Apod/Smpd3/Gja1/Zfpm2/Hmgcr/Fgf2/Ccnb1/Il15/Ccn4/Ang2/Igfbp5/Ednra/Adipoq/Cnn1/Hey2/Mmp9/Vip/Ang/Gli1/Edn1/Wnt2/Igfbp3	39
GO:0001822	GO:0001822	kidney development	44/1108	329/23808	3.15039906512861e-10	1.30402287457362e-07	9.30834509202776e-08	Vcan/Cfh/Cited1/Adamts1/Itga8/Gdnf/Mpv17/Aqp1/Serpinb7/Smad9/Kif26b/Fgfr2/Six1/Lgr4/Nid1/Fat4/Cd44/Itgb3/Bmp4/Glis2/Enpp1/Agt/Gli2/Robo2/Ahr/Cd24a/Flcn/Plce1/Sulf1/Gdf6/Fgf2/Mmp17/Cenpf/Grem1/Ednra/Mtss1/Adipoq/Mmp9/Ret/Npnt/Gsta3/Osr2/Adamts16/Pgf	44
GO:0051216	GO:0051216	cartilage development	34/1108	214/23808	3.52927580391319e-10	1.35650236434692e-07	9.68295293870618e-08	Cfh/Mustn1/Cbs/Mgp/Ecm1/Stc1/Smad9/Col3a1/Fgf18/Nfib/Otor/Chadl/Ccn3/Bmp4/Enpp1/Adamts7/Gli2/Thbs3/Efemp1/Sulf1/Trpv4/Smpd3/Gdf6/Gnas/Epyc/Fgf2/Pth1r/Ccn4/Thrb/Grem1/Scx/Edn1/Osr2/Cytl1	34
GO:0003012	GO:0003012	muscle system process	51/1108	421/23808	4.516529487493e-10	1.62022967814666e-07	1.15654849823593e-07	Cav1/Gdnf/Ehd3/Klf4/Rgs4/Tnnt1/Jsrp1/Rgs2/Stc1/Vegfb/Pla2g6/Gaa/Atp2b1/Mylk/Fdps/Agt/Ace2/Sod1/Synm/Kcnj2/Actn3/Dock5/Sulf1/P2rx4/Acta2/Trpv4/Smpd3/Trim63/Myh7/Myom1/Lmod1/Tnni1/Atp1b1/Ccn4/Cacna1d/Ang2/Igfbp5/Ednra/Pde9a/Hey2/Lmcd1/Sstr2/Npnt/Pi16/Jup/Tacr2/Abat/Chrnb1/Homer1/Edn1/Myh6	51
GO:0033627	GO:0033627	cell adhesion mediated by integrin	21/1108	89/23808	5.56881431991717e-10	1.87286186596714e-07	1.33688180614327e-07	Itga8/Itgb4/Plau/L1cam/Itga6/Itga1/Itgbl1/Ccn3/Swap70/Itgb3/Cd24a/Itga9/Podxl/Fyb2/Ret/Npnt/Itgal/Itgb2/Itgb7/Skap1/Icam1	21
GO:0060326	GO:0060326	cell chemotaxis	42/1108	313/23808	7.1776600172235e-10	2.2719405030988e-07	1.62175117045502e-07	Dpep1/Smoc2/Vegfd/Ptn/Mif/Ccl9/Vegfc/Ptprj/Itga1/Vegfb/Gstp1/Fgf18/Ccn3/Lgals3/Swap70/Plxnb3/Prkcd/Ccrl2/Plec/P2rx4/Trpv4/Cmklr1/Itga9/Hmgb2/Fgf2/Nbl1/Ackr3/Ccl17/Ccl3/Cxcl16/Cd74/Lbp/Grem1/Ednra/Saa3/Cxcl5/Adam8/Itgb2/Ptk2b/Vav3/Edn1/Pgf	42
GO:0048659	GO:0048659	smooth muscle cell proliferation	31/1108	188/23808	8.25084604936077e-10	2.44534840019518e-07	1.74553278344119e-07	Cav1/Adamts1/Klf4/Npr3/Rgs5/Gstp1/Fgfr2/Tgfb3/Ccn3/Itgb3/Bmp4/Ndrg4/Enpp1/Agt/Ace2/Apod/Smpd3/Hmgcr/Fgf2/Il15/Ccn4/Ang2/Igfbp5/Ednra/Adipoq/Cnn1/Mmp9/Vip/Ang/Edn1/Igfbp3	31
GO:0072006	GO:0072006	nephron development	28/1108	157/23808	8.63438386985846e-10	2.44534840019518e-07	1.74553278344119e-07	Cfh/Cited1/Gdnf/Mpv17/Aqp1/Serpinb7/Kif26b/Six1/Lgr4/Nid1/Fat4/Cd44/Itgb3/Bmp4/Agt/Ahr/Cd24a/Plce1/Sulf1/Fgf2/Grem1/Ednra/Mtss1/Adipoq/Ret/Npnt/Adamts16/Pgf	28
GO:0048771	GO:0048771	tissue remodeling	32/1108	200/23808	9.66986144379642e-10	2.60167622145343e-07	1.8571223372849e-07	Cav1/Eln/Sema3c/Cbs/Ptn/Ceacam1/Lipa/Rspo3/Dlk1/Lgr4/Itgb3/Cspg4/Enpp1/Agt/Ahr/Cd24a/Tbx1/Abi3bp/Cela1/Gja1/Pth1r/Rab3d/Igfbp5/Grem1/Tnfrsf11b/Ednra/Ypel4/Mitf/Mmp9/Adam8/Ptk2b/Ppargc1b	32
GO:0072001	GO:0072001	renal system development	44/1108	343/23808	1.19563641733907e-09	3.06367598176264e-07	2.18690590820565e-07	Vcan/Cfh/Cited1/Adamts1/Itga8/Gdnf/Mpv17/Aqp1/Serpinb7/Smad9/Kif26b/Fgfr2/Six1/Lgr4/Nid1/Fat4/Cd44/Itgb3/Bmp4/Glis2/Enpp1/Agt/Gli2/Robo2/Ahr/Cd24a/Flcn/Plce1/Sulf1/Gdf6/Fgf2/Mmp17/Cenpf/Grem1/Ednra/Mtss1/Adipoq/Mmp9/Ret/Npnt/Gsta3/Osr2/Adamts16/Pgf	44
GO:0006936	GO:0006936	muscle contraction	41/1108	308/23808	1.45510230479793e-09	3.55904795550804e-07	2.54051115320941e-07	Cav1/Gdnf/Ehd3/Tnnt1/Jsrp1/Rgs2/Stc1/Vegfb/Pla2g6/Gaa/Atp2b1/Mylk/Agt/Ace2/Sod1/Synm/Kcnj2/Actn3/Dock5/Sulf1/P2rx4/Acta2/Trpv4/Smpd3/Trim63/Myh7/Myom1/Lmod1/Tnni1/Atp1b1/Cacna1d/Ednra/Sstr2/Npnt/Jup/Tacr2/Abat/Chrnb1/Homer1/Edn1/Myh6	41
GO:0045765	GO:0045765	regulation of angiogenesis	40/1108	300/23808	2.19643226913471e-09	5.13869653922343e-07	3.66809215106296e-07	Smoc2/Dcn/Adamts1/Ism1/Vegfd/Ptn/Klf4/Ceacam1/Vegfc/Ccbe1/Rgcc/Aqp1/Ecm1/F3/Vegfb/Fgf18/Lgals3/Itgb3/Agt/Flcn/Ptgis/Gadd45a/Sulf1/Cela1/Plk2/Optc/Fgf2/Grem1/Prl2c2/Apoh/Chil1/Mmp9/Jup/Itgb2/C3/Lrg1/Ptk2b/E2f2/Pgf/Pik3r6	40
GO:0060537	GO:0060537	muscle tissue development	54/1108	482/23808	2.40495472302201e-09	5.39210890190894e-07	3.8489823615383e-07	Cav1/Eln/Sema3c/Itga8/Rgs4/Myorg/Cav2/Rgs2/S100b/Col3a1/Fgfr2/Erbb3/Six1/Cacybp/Btg2/Mylk/Fdps/Bmp4/Agt/Boc/Ahr/Nebl/Zfpm1/Flcn/Plec/Tbx1/Sap30/Actn3/Gja1/Zfpm2/Myh7/Hmgcr/Bves/Fgf2/Cenpf/Ccnb1/Tnni1/Ccn4/Ang2/Igfbp5/Grem1/Ednra/Fhl2/Scx/Hey2/Popdc3/Pi16/Gli1/Homer1/Maff/Edn1/Wnt2/Ankrd1/Myh6	54
GO:0070371	GO:0070371	ERK1 and ERK2 cascade	43/1108	340/23808	2.85435891869468e-09	6.14372213659842e-07	4.38549713444921e-07	Cav1/L1cam/Klf4/Mif/Ceacam1/Ccl9/Slc9a3r1/Vegfb/Timp3/Gstp1/Fgfr2/Fgf18/Cd44/Fam83d/Itgb3/Bmp4/Ndrg4/Agt/Ace2/Flcn/Tnip1/Mturn/Zfp36l2/Acta2/Trpv4/Hmgcr/Fgf2/Ackr3/Ccl17/Pdgfc/Ccl3/Cd74/Ednra/C1ql4/Adipoq/Chil1/Npnt/C3/Ezr/Thpo/Ptk2b/Edn1/Icam1	43
GO:1901342	GO:1901342	regulation of vasculature development	40/1108	304/23808	3.23719890275075e-09	6.699756652193e-07	4.78240437090587e-07	Smoc2/Dcn/Adamts1/Ism1/Vegfd/Ptn/Klf4/Ceacam1/Vegfc/Ccbe1/Rgcc/Aqp1/Ecm1/F3/Vegfb/Fgf18/Lgals3/Itgb3/Agt/Flcn/Ptgis/Gadd45a/Sulf1/Cela1/Plk2/Optc/Fgf2/Grem1/Prl2c2/Apoh/Chil1/Mmp9/Jup/Itgb2/C3/Lrg1/Ptk2b/E2f2/Pgf/Pik3r6	40
GO:0048662	GO:0048662	negative regulation of smooth muscle cell proliferation	18/1108	72/23808	3.48777273847096e-09	6.95100189100454e-07	4.96174765016785e-07	Cav1/Klf4/Npr3/Rgs5/Gstp1/Tgfb3/Ndrg4/Agt/Ace2/Apod/Il15/Ang2/Igfbp5/Adipoq/Cnn1/Vip/Ang/Igfbp3	18
GO:0007229	GO:0007229	integrin-mediated signaling pathway	21/1108	101/23808	6.46991204379217e-09	1.24337845384449e-06	8.87545452924723e-07	Itga8/Itgb4/Ptn/Itga6/Itga1/Col3a1/Nid1/Itgbl1/Itgb3/Tspan32/Itga9/Fyb2/Tec/Lama2/Lims2/Itgal/Itgb2/Isg15/Itgb7/Ptk2b/Vav3	21
GO:0072073	GO:0072073	kidney epithelium development	26/1108	151/23808	7.39858227194054e-09	1.3728196967349e-06	9.79942893296226e-07	Vcan/Cited1/Gdnf/Aqp1/Smad9/Kif26b/Fgfr2/Six1/Lgr4/Fat4/Cd44/Bmp4/Agt/Robo2/Cd24a/Gdf6/Fgf2/Grem1/Ednra/Mtss1/Adipoq/Ret/Npnt/Gsta3/Adamts16/Pgf	26
GO:0060348	GO:0060348	bone development	35/1108	253/23808	8.41826150168991e-09	1.50995550468645e-06	1.07783284981286e-06	Cfh/Mmp16/Pappa2/Cbs/Lrrc17/Foxn3/Has2/Ecm1/Stc1/Smad9/Col3a1/Fgfr2/Fgf18/Fat4/Bmp4/Enpp1/Adamts7/Zfpm1/Thbs3/Actn3/Sulf1/Trpv4/Smpd3/Tjp2/Gnas/Epyc/Gja1/Ripply1/Pdgfc/Ccn4/Grem1/Scx/Thpo/Osr2/Alpl	35
GO:0001558	GO:0001558	regulation of cell growth	50/1108	447/23808	9.91494660713303e-09	1.7210428288059e-06	1.22851070184816e-06	Socs2/Sema3c/Fhl1/L1cam/Ceacam1/Rgs4/Limk1/Bcl6/Ptprj/Rnf157/Rgs2/Sdcbp/Mndal/Cd44/Ccn3/Prdm11/Fdps/Ccn5/Sema4b/Enpp1/Agt/Bdkrb1/Flcn/Psrc1/Acsl4/Kif26a/Epm2a/Dcbld2/Sema3d/Cacng7/Syt17/Gja1/Efna5/Krt17/Ccn4/Cxcl16/Igfbp5/Grem1/Slc25a33/Map1b/Sema3a/Pi16/Adnp/Ntrk3/Unc13a/Ptk2b/Edn1/Rrad/Sema3g/Igfbp3	50
GO:0070372	GO:0070372	regulation of ERK1 and ERK2 cascade	40/1108	317/23808	1.08222319614619e-08	1.81982594326958e-06	1.29902382984785e-06	Cav1/L1cam/Klf4/Mif/Ceacam1/Ccl9/Slc9a3r1/Vegfb/Timp3/Gstp1/Fgfr2/Fgf18/Cd44/Fam83d/Itgb3/Bmp4/Ndrg4/Ace2/Flcn/Tnip1/Mturn/Acta2/Trpv4/Hmgcr/Fgf2/Ackr3/Ccl17/Pdgfc/Ccl3/Cd74/Ednra/C1ql4/Adipoq/Chil1/Npnt/C3/Ezr/Thpo/Ptk2b/Icam1	40
GO:0031214	GO:0031214	biomineral tissue development	28/1108	176/23808	1.21335684961949e-08	1.97850703266742e-06	1.41229318796221e-06	Cebpb/Ptn/Mgp/Clec3b/Ecm1/Dlk1/Fgfr2/Lgr4/Atp2b1/Klf10/Bmp4/Enpp1/Tbx1/Actn3/Fam20a/Smpd3/Gja1/Cnnm4/Sgms2/Pth1r/Grem1/Mtss1/Hey2/Nfe2/Isg15/Ptk2b/Osr2/Alpl	28
GO:0042060	GO:0042060	wound healing	44/1108	372/23808	1.46208667104636e-08	2.31396716967661e-06	1.65175054571151e-06	Cfh/Cav1/Mustn1/Smoc2/Plau/Ceacam1/Thbd/Enpp4/Anxa2/Ptprj/Aqp1/F3/Vegfb/Col3a1/Plat/S100a10/Cldn19/Hps4/Cd44/Pla2g4a/Mylk/Prcp/Itgb3/Prkcd/Plec/Tspan32/Abi3bp/Acta2/Dcbld2/Gnas/Gja1/Hmgcr/Anxa8/Fgf2/Ccn4/Slc11a1/Tec/Apoh/Kng2/Adtrp/Abat/Serpinb2/C3/Lrg1	44
GO:0048638	GO:0048638	regulation of developmental growth	45/1108	390/23808	2.13659131879552e-08	3.20640320254849e-06	2.28878711374318e-06	Socs2/Sema3c/L1cam/Rgs4/Limk1/Rnf157/Rgs2/Fgfr2/Wwc1/Nkd1/Six1/Fdps/Sema4b/Bmp4/Agt/Ahr/Sod1/Actn3/Gnas/Sema3d/Cacng7/Syt17/Gja1/Zfpm2/Efna5/Fgf2/Ccnb1/H19/Ccn4/Adrb3/Hey2/Map1b/Sema3a/Acacb/Pi16/Adnp/Ntrk3/C3/Ezr/Unc13a/Gli1/Edn1/Wnt2/Sema3g/Myh6	45
GO:0032103	GO:0032103	positive regulation of response to external stimulus	49/1108	444/23808	2.14514988462638e-08	3.20640320254849e-06	2.28878711374318e-06	Cebpb/Smoc2/Vegfd/Plau/Ptn/Mif/Vegfc/Ptprj/Fabp4/Vegfb/Plat/Fgf18/Mndal/Aoc3/Pla2g4a/Ifi203/Swap70/Ifi211/Cd24a/Camk2n1/Tnip1/P2rx4/Trpv4/Cmklr1/Hmgb2/Fgf2/Ifi207/Zbp1/Ccn4/Dhx58/Ccl3/Cd74/Lbp/Ldlr/Ednra/Trim30d/Polr3g/Apoh/Adam8/Ntrk3/C3/Alox5ap/Gbp5/Cnr1/Ptk2b/Edn1/Ddx60/Ifi205/Pgf	49
GO:0048660	GO:0048660	regulation of smooth muscle cell proliferation	28/1108	181/23808	2.27230157900099e-08	3.30466345854172e-06	2.3589270161521e-06	Cav1/Adamts1/Klf4/Npr3/Rgs5/Gstp1/Fgfr2/Tgfb3/Itgb3/Bmp4/Ndrg4/Agt/Ace2/Apod/Smpd3/Hmgcr/Fgf2/Il15/Ccn4/Ang2/Igfbp5/Adipoq/Cnn1/Mmp9/Vip/Ang/Edn1/Igfbp3	28
GO:0010876	GO:0010876	lipid localization	50/1108	462/23808	2.89878501991752e-08	4.10483215583584e-06	2.93010153398311e-06	Cav1/Abcc3/Slco1a5/Slc43a3/Mif/Ceacam1/Slc27a6/Anxa2/Nr1h2/Fabp4/Ces1g/Ces1f/Abca3/Pla2g6/Plscr2/B4galnt1/Fzd4/Irs2/Pla2g4a/Itgb3/Enpp1/Prkcd/Agt/Apod/Eepd1/Acsl4/Vldlr/Ces1a/Atp10a/Abcd2/Stard4/Stard10/Sqle/Acsl3/Kcnn4/Pitpnc1/Abca4/Slco2b1/Lbp/Ldlr/Apoh/Adipoq/Gramd1c/Acacb/Lipg/C3/Slco2a1/Edn1/Apoc4/Igfbp3	50
GO:0010810	GO:0010810	regulation of cell-substrate adhesion	31/1108	218/23808	3.1015393520005e-08	4.27913749863856e-06	3.05452375953053e-06	Postn/Smoc2/Limch1/Edil3/Plau/L1cam/Ptn/Has2/Smoc1/Bcl6/Ptprj/Triobp/S100a10/Nid1/Fzd4/Itgb3/Dapk3/Apod/Dock5/Egfl6/Abi3bp/Efna5/Grem1/Ptprz1/Npnt/Lims2/Jup/Camsap3/Ptk2b/Skap1/Vcl	31
GO:0030282	GO:0030282	bone mineralization	23/1108	130/23808	3.18092361913292e-08	4.27913749863856e-06	3.05452375953053e-06	Ptn/Mgp/Clec3b/Ecm1/Dlk1/Fgfr2/Lgr4/Atp2b1/Klf10/Bmp4/Enpp1/Actn3/Smpd3/Gja1/Sgms2/Pth1r/Grem1/Mtss1/Nfe2/Isg15/Ptk2b/Osr2/Alpl	23
GO:0032835	GO:0032835	glomerulus development	16/1108	65/23808	3.27247685048521e-08	4.29492632499047e-06	3.06579410203351e-06	Cfh/Mpv17/Aqp1/Serpinb7/Lgr4/Nid1/Itgb3/Bmp4/Ahr/Cd24a/Plce1/Sulf1/Ednra/Mtss1/Adipoq/Ret	16
GO:0110148	GO:0110148	biomineralization	28/1108	185/23808	3.68616453250716e-08	4.72267889271929e-06	3.371131423338e-06	Cebpb/Ptn/Mgp/Clec3b/Ecm1/Dlk1/Fgfr2/Lgr4/Atp2b1/Klf10/Bmp4/Enpp1/Tbx1/Actn3/Fam20a/Smpd3/Gja1/Cnnm4/Sgms2/Pth1r/Grem1/Mtss1/Hey2/Nfe2/Isg15/Ptk2b/Osr2/Alpl	28
GO:0002685	GO:0002685	regulation of leukocyte migration	32/1108	232/23808	3.89986564681234e-08	4.88027373151098e-06	3.48362539662625e-06	Vegfd/Ptn/Mif/Vegfc/Ptprj/Ecm1/Vegfb/Kitl/Aoc3/Ccn3/Lgals3/Swap70/Itgb3/Bdkrb1/Apod/P2rx4/Trpv4/Smpd3/Cmklr1/Nbl1/Stk10/Cd74/Lbp/Grem1/Ednra/Mmp9/Adtrp/Adam8/Ptk2b/Edn1/Icam1/Pgf	32
GO:0001655	GO:0001655	urogenital system development	44/1108	385/23808	4.05886166003944e-08	4.96380331651641e-06	3.5432502864794e-06	Vcan/Cfh/Cited1/Adamts1/Itga8/Gdnf/Mpv17/Aqp1/Serpinb7/Smad9/Kif26b/Fgfr2/Six1/Lgr4/Nid1/Fat4/Cd44/Itgb3/Bmp4/Glis2/Enpp1/Agt/Gli2/Robo2/Ahr/Cd24a/Flcn/Plce1/Sulf1/Gdf6/Fgf2/Mmp17/Cenpf/Grem1/Ednra/Mtss1/Adipoq/Mmp9/Ret/Npnt/Gsta3/Osr2/Adamts16/Pgf	44
GO:0007517	GO:0007517	muscle organ development	42/1108	360/23808	4.59288959195304e-08	5.49207530984429e-06	3.92034014527173e-06	Cav1/Eln/Adarb1/Fhl1/Myorg/Cav2/Zbtb42/S100b/Col3a1/Fgfr2/Erbb3/Six1/Btg2/Mylk/Bmp4/Boc/Zfpm1/Plec/Tbx1/Sap30/Actn3/Gja1/Zfpm2/Myh7/Hmgcr/Bves/Eid2/Cenpf/Tnni1/Ednra/Mtss1/Scx/Cntfr/Etv1/Hey2/Popdc3/Scn8a/Homer1/Maff/Wnt2/Ankrd1/Myh6	42
GO:0045860	GO:0045860	positive regulation of protein kinase activity	41/1108	353/23808	7.50002125286963e-08	8.77339442645467e-06	6.26260355874629e-06	Fzd5/Il1rn/Mif/Ceacam1/Vegfc/Rgcc/Mmd/Erbb3/Btc/Fgf18/Kitl/Fzd4/Cdc25b/Itgb3/Prkcd/Agt/Cd24a/Psrc1/Pik3r5/Clu/Cemip/Vldlr/Fgf2/Pdgfc/Fgd2/Slc11a1/Ang2/Grem1/Tpx2/Adipoq/Chil1/Ect2/Ang/Adnp/Adam8/Ntrk3/Tpd52l1/Stil/Ptk2b/Edn1/Pik3r6	41
GO:0050678	GO:0050678	regulation of epithelial cell proliferation	47/1108	435/23808	7.91328942873947e-08	8.94557519599327e-06	6.38550922645555e-06	Cav1/Vegfd/Plau/Ptn/Ceacam1/Has2/Vegfc/Cav2/Rgcc/Ecm1/Ctsl/F3/Vegfb/Dlk1/Fgfr2/Six1/Tgfb3/Fgf18/Nfib/Irs2/Itgb3/Plxnb3/Bmp4/Htra1/Nlrc3/Gli2/Flcn/Tbx1/Sulf1/Gja1/Hmgb2/Fgf2/Slurp1/Ang2/Ednra/Mtss1/Prl2c2/Apoh/Vip/Ang/Twist2/Lims2/Lrg1/Gli1/Osr2/Pgf/Wnt2	47
GO:0030595	GO:0030595	leukocyte chemotaxis	31/1108	227/23808	7.97969911554872e-08	8.94557519599327e-06	6.38550922645555e-06	Dpep1/Vegfd/Ptn/Mif/Ccl9/Vegfc/Ptprj/Itga1/Vegfb/Ccn3/Lgals3/Swap70/Plec/Trpv4/Cmklr1/Itga9/Nbl1/Ccl17/Ccl3/Cxcl16/Cd74/Lbp/Grem1/Ednra/Cxcl5/Adam8/Itgb2/Ptk2b/Vav3/Edn1/Pgf	31
GO:0043405	GO:0043405	regulation of MAP kinase activity	28/1108	193/23808	9.27171022060352e-08	1.01818515708301e-05	7.26798509022175e-06	Cav1/Cbs/Fzd5/Il1rn/Mif/Ceacam1/Ptprj/Rgs2/Gstp1/Fgf18/Kitl/Fzd4/Bmp4/Prkcd/Agt/Cd24a/Pik3r5/Hmgcr/Fgf2/Pdgfc/Fgd2/Adipoq/Adam8/Ntrk3/Tpd52l1/Ptk2b/Edn1/Pik3r6	28
GO:0060349	GO:0060349	bone morphogenesis	20/1108	107/23808	9.69453252814132e-08	1.04332559067857e-05	7.44744193582898e-06	Mmp16/Pappa2/Cbs/Foxn3/Has2/Stc1/Col3a1/Fgfr2/Fgf18/Bmp4/Enpp1/Thbs3/Actn3/Trpv4/Smpd3/Gnas/Ripply1/Scx/Osr2/Alpl	20
GO:0003018	GO:0003018	vascular process in circulatory system	31/1108	230/23808	1.07963389242863e-07	1.1268650237229e-05	8.0437611313977e-06	Cav1/Cbs/Ceacam1/Faah/Npr3/Ptprj/Rgs2/Itga1/Pla2g6/Wdr35/Atp2b1/Add3/Agt/Ahr/Plec/Sod1/Dock5/P2rx4/Acta2/Trpv4/Smpd3/Tjp2/Gch1/Gja1/Hmgcr/Adrb3/Ednra/Tacr2/Edn1/Icam1/Slc16a2	31
GO:0006869	GO:0006869	lipid transport	45/1108	412/23808	1.08896081088256e-07	1.1268650237229e-05	8.0437611313977e-06	Cav1/Abcc3/Slco1a5/Slc43a3/Mif/Ceacam1/Slc27a6/Anxa2/Nr1h2/Fabp4/Ces1g/Ces1f/Abca3/Pla2g6/Plscr2/Fzd4/Irs2/Pla2g4a/Itgb3/Prkcd/Agt/Apod/Eepd1/Acsl4/Vldlr/Ces1a/Atp10a/Abcd2/Stard4/Stard10/Acsl3/Kcnn4/Pitpnc1/Abca4/Slco2b1/Lbp/Ldlr/Apoh/Adipoq/Gramd1c/Lipg/Slco2a1/Edn1/Apoc4/Igfbp3	45
GO:0010631	GO:0010631	epithelial cell migration	38/1108	320/23808	1.25837764542322e-07	1.27760945472119e-05	9.11980144617541e-06	Smoc2/Dcn/Klf4/Ceacam1/Has2/Vegfc/Ccbe1/Rgcc/Aqp1/Stc1/Pfn2/Fgf18/Kitl/Ccn3/Irs2/Prcp/Itgb3/Bmp4/Agt/Gadd45a/Dock5/P2rx4/Plk2/Fgf2/Daam2/Grem1/Prl2c2/Apoh/Mmp9/Sema3a/Adtrp/Jup/Adam8/Itgb2/Lrg1/Clec14a/Ptk2b/Lcn2	38
GO:0002062	GO:0002062	chondrocyte differentiation	21/1108	119/23808	1.30854869577374e-07	1.30394454295528e-05	9.30778594713137e-06	Mustn1/Ecm1/Col3a1/Fgf18/Nfib/Chadl/Ccn3/Bmp4/Adamts7/Gli2/Efemp1/Sulf1/Smpd3/Gdf6/Pth1r/Ccn4/Thrb/Grem1/Scx/Osr2/Cytl1	21
GO:0033674	GO:0033674	positive regulation of kinase activity	46/1108	429/23808	1.35918418324308e-07	1.32759186866863e-05	9.47658472553884e-06	Fzd5/Il1rn/Mif/Ceacam1/Vegfc/Rgcc/Mmd/Fgfr2/Erbb3/Btc/Fgf18/Kitl/Fzd4/Cdc25b/Itgb3/Prkcd/Agt/Cd24a/Psrc1/Pik3r5/Clu/Cemip/Ephb6/Vldlr/Fgf2/Pdgfc/Fgd2/Slc11a1/Ang2/Cd74/Grem1/Tpx2/Adipoq/Chil1/Ect2/Ang/Ret/Adnp/Adam8/Ntrk3/Tpd52l1/Stil/Ptk2b/Vav3/Edn1/Pik3r6	46
GO:0016126	GO:0016126	sterol biosynthetic process	15/1108	63/23808	1.41355218605033e-07	1.32759186866863e-05	9.47658472553884e-06	Ces1g/Ces1f/Tm7sf2/Hsd17b7/Fdps/Lss/Nsdhl/Erg28/Sod1/Dhcr7/Ces1a/Hmgcr/Sqle/Lbr/Hmgcs1	15
GO:1903034	GO:1903034	regulation of response to wounding	26/1108	174/23808	1.45645446180749e-07	1.32759186866863e-05	9.47658472553884e-06	Cav1/Smoc2/Plau/Ptn/Klf4/Ceacam1/Thbd/Enpp4/Anxa2/F3/Vegfb/Plat/Cldn19/Mylk/Prkcd/Cd24a/Acta2/Gja1/Hmgcr/Fgf2/Ccn4/Apoh/Kng2/Adtrp/Ntrk3/Abat	26
GO:0006631	GO:0006631	fatty acid metabolic process	47/1108	444/23808	1.46040245609767e-07	1.32759186866863e-05	9.47658472553884e-06	Cav1/Ces2g/Fmo1/Mif/Ceacam1/Lipa/Appl2/Faah/Slc27a6/Nr1h2/Fabp4/Ces1g/Ces1f/Gstp1/Bdh2/Acly/Irs2/Pla2g4a/Ptgr1/Acox2/Enpp1/Agt/Ptgis/Acss2/Acsl4/Scd1/Naaa/Acat3/Lpin3/Ces1a/Abcd2/Dagla/Cygb/Acsl3/Aacs/Cd74/Ces2e/Adipoq/Gstm7/Acacb/Lipg/Adtrp/C3/Alox5ap/Cnr1/Edn1/Cyp2j12	47
GO:0090132	GO:0090132	epithelium migration	38/1108	322/23808	1.47960967335134e-07	1.32759186866863e-05	9.47658472553884e-06	Smoc2/Dcn/Klf4/Ceacam1/Has2/Vegfc/Ccbe1/Rgcc/Aqp1/Stc1/Pfn2/Fgf18/Kitl/Ccn3/Irs2/Prcp/Itgb3/Bmp4/Agt/Gadd45a/Dock5/P2rx4/Plk2/Fgf2/Daam2/Grem1/Prl2c2/Apoh/Mmp9/Sema3a/Adtrp/Jup/Adam8/Itgb2/Lrg1/Clec14a/Ptk2b/Lcn2	38
GO:0061448	GO:0061448	connective tissue development	36/1108	296/23808	1.48031057647496e-07	1.32759186866863e-05	9.47658472553884e-06	Cfh/Mustn1/Cbs/Mgp/Ecm1/Stc1/Serpinb7/Smad9/Col3a1/Fgf18/Nfib/Otor/Chadl/Ccn3/Itgb3/Bmp4/Enpp1/Adamts7/Gli2/Thbs3/Efemp1/Sulf1/Trpv4/Smpd3/Gdf6/Gnas/Epyc/Fgf2/Pth1r/Ccn4/Thrb/Grem1/Scx/Edn1/Osr2/Cytl1	36
GO:0001823	GO:0001823	mesonephros development	20/1108	110/23808	1.55980082432088e-07	1.37594889109355e-05	9.82176567376514e-06	Vcan/Gdnf/Smad9/Kif26b/Fgfr2/Six1/Lgr4/Fat4/Cd44/Bmp4/Agt/Robo2/Fgf2/Grem1/Ret/Npnt/Gsta3/Osr2/Adamts16/Pgf	20
GO:0042692	GO:0042692	muscle cell differentiation	46/1108	432/23808	1.66669775465748e-07	1.4465323577116e-05	1.03256028976998e-05	Cfh/Itga8/Rgs4/Tnnt1/Myorg/Cav2/Rgs2/Fgfr2/Six1/Cacybp/Nid1/Ccn3/Cdh2/Fdps/Bmp4/Agt/Nebl/Plec/Tbx1/Actn3/Dock5/Olfm2/Myh7/Bves/Lmod1/Krt19/Ccn4/Ang2/Igfbp5/Grem1/Ednra/Fhl2/Hey2/Neurl2/Lama2/Npnt/Plpp7/Popdc3/Pi16/Wfikkn2/Mir351/C3/Chrnb1/Homer1/Edn1/Myh6	46
GO:0090130	GO:0090130	tissue migration	38/1108	324/23808	1.73686364658729e-07	1.4835021082994e-05	1.05894994927269e-05	Smoc2/Dcn/Klf4/Ceacam1/Has2/Vegfc/Ccbe1/Rgcc/Aqp1/Stc1/Pfn2/Fgf18/Kitl/Ccn3/Irs2/Prcp/Itgb3/Bmp4/Agt/Gadd45a/Dock5/P2rx4/Plk2/Fgf2/Daam2/Grem1/Prl2c2/Apoh/Mmp9/Sema3a/Adtrp/Jup/Adam8/Itgb2/Lrg1/Clec14a/Ptk2b/Lcn2	38
GO:0045766	GO:0045766	positive regulation of angiogenesis	26/1108	177/23808	2.05857024661056e-07	1.70417946107868e-05	1.2164733327744e-05	Smoc2/Vegfd/Klf4/Vegfc/Ccbe1/Aqp1/Ecm1/F3/Vegfb/Fgf18/Lgals3/Itgb3/Ptgis/Cela1/Fgf2/Grem1/Prl2c2/Chil1/Mmp9/Jup/Itgb2/C3/Lrg1/Ptk2b/Pgf/Pik3r6	26
GO:1904018	GO:1904018	positive regulation of vasculature development	26/1108	177/23808	2.05857024661056e-07	1.70417946107868e-05	1.2164733327744e-05	Smoc2/Vegfd/Klf4/Vegfc/Ccbe1/Aqp1/Ecm1/F3/Vegfb/Fgf18/Lgals3/Itgb3/Ptgis/Cela1/Fgf2/Grem1/Prl2c2/Chil1/Mmp9/Jup/Itgb2/C3/Lrg1/Ptk2b/Pgf/Pik3r6	26
GO:0090497	GO:0090497	mesenchymal cell migration	15/1108	65/23808	2.19940314728952e-07	1.79318005084317e-05	1.28000352224234e-05	Sema3c/Gdnf/Efnb1/Kitl/Cdh2/Sema4b/Bmp4/Tbx1/Nrtn/Sema3d/Ednra/Sema3a/Ret/Edn1/Sema3g	15
GO:0090257	GO:0090257	regulation of muscle system process	32/1108	251/23808	2.47252941573485e-07	1.98577325165212e-05	1.41747994312906e-05	Cav1/Ehd3/Klf4/Rgs4/Tnnt1/Rgs2/Stc1/Atp2b1/Fdps/Agt/Ace2/Sod1/Kcnj2/Actn3/Dock5/P2rx4/Trpv4/Trim63/Myh7/Tnni1/Atp1b1/Ccn4/Igfbp5/Pde9a/Lmcd1/Sstr2/Npnt/Pi16/Jup/Tacr2/Abat/Edn1	32
GO:0097529	GO:0097529	myeloid leukocyte migration	31/1108	239/23808	2.58028662318731e-07	2.04184151755454e-05	1.45750245944435e-05	Dpep1/Vegfd/Mif/Ccl9/Vegfc/Ptprj/Itga1/Vegfb/Kitl/Ccn3/Lgals3/Swap70/Enpp1/P2rx4/Trpv4/Cmklr1/Itga9/Nbl1/Ccl17/Ccl3/Cd74/Lbp/Grem1/Ednra/Cxcl5/Adam8/Itgb2/Ptk2b/Vav3/Edn1/Pgf	31
GO:0045785	GO:0045785	positive regulation of cell adhesion	50/1108	497/23808	2.8355664446858e-07	2.21133087519628e-05	1.57848694990976e-05	Cav1/Smoc2/Edil3/L1cam/Ptn/Ceacam1/Has2/Smoc1/Itga6/Vnn1/Bcl6/Ptprj/Pnp/Efnb1/Kif26b/Triobp/S100a10/Nid1/Kitl/Cd44/Itgb3/Cd24a/Flcn/Cd80/Tnfrsf13c/Dock5/Egfl6/Abi3bp/Ephb6/Podxl/Il15/Tgm2/Adgrg1/Cd74/Igfbp2/Lama2/Ret/Npnt/Lims2/Itgal/Jup/Adam8/Itgb2/Icosl/Ptk2b/Vav3/Skap1/Icam1/Pik3r6/Cd274	50
GO:0001657	GO:0001657	ureteric bud development	19/1108	104/23808	2.93118482255719e-07	2.22158280727262e-05	1.58580495969988e-05	Vcan/Gdnf/Smad9/Kif26b/Fgfr2/Six1/Lgr4/Fat4/Cd44/Bmp4/Agt/Robo2/Fgf2/Grem1/Ret/Npnt/Gsta3/Adamts16/Pgf	19
GO:0050920	GO:0050920	regulation of chemotaxis	30/1108	228/23808	2.93128376354499e-07	2.22158280727262e-05	1.58580495969988e-05	Smoc2/Sema3c/Vegfd/Ptn/Mif/Vegfc/Ptprj/Vegfb/Gstp1/Fgf18/Ccn3/Swap70/Sema4b/Robo2/P2rx4/Trpv4/Sema3d/Cmklr1/Fgf2/Nbl1/Cd74/Lbp/Grem1/Ednra/Sema3a/Ntrk3/Ptk2b/Edn1/Pgf/Sema3g	30
GO:0061041	GO:0061041	regulation of wound healing	22/1108	136/23808	3.2289391613097e-07	2.41318355930659e-05	1.72257295316068e-05	Cav1/Smoc2/Plau/Ceacam1/Thbd/Enpp4/Anxa2/F3/Vegfb/Plat/Cldn19/Mylk/Prkcd/Acta2/Gja1/Hmgcr/Fgf2/Ccn4/Apoh/Kng2/Adtrp/Abat	22
GO:0050878	GO:0050878	regulation of body fluid levels	41/1108	376/23808	4.14785647876189e-07	3.05748160441339e-05	2.18248425248769e-05	Cfh/Cav1/Socs2/Plau/Klf4/Ceacam1/Thbd/Npr3/Enpp4/Anxa2/Ptprj/Aqp1/Nr1h2/F3/Plat/Btc/Hps4/Pla2g4a/Itgb3/Enpp1/Prkcd/Cdo1/Plec/Tspan32/Scd1/Trpv4/Gnas/Sytl2/Gja1/Anxa8/Kcnn4/Prl2c3/Prl2c2/Tec/Apoh/Kng2/Adtrp/Abat/C3/Nr3c2/Edn1	41
GO:0072163	GO:0072163	mesonephric epithelium development	19/1108	107/23808	4.64502772154521e-07	3.3326525559513e-05	2.37890612714645e-05	Vcan/Gdnf/Smad9/Kif26b/Fgfr2/Six1/Lgr4/Fat4/Cd44/Bmp4/Agt/Robo2/Fgf2/Grem1/Ret/Npnt/Gsta3/Adamts16/Pgf	19
GO:0072164	GO:0072164	mesonephric tubule development	19/1108	107/23808	4.64502772154521e-07	3.3326525559513e-05	2.37890612714645e-05	Vcan/Gdnf/Smad9/Kif26b/Fgfr2/Six1/Lgr4/Fat4/Cd44/Bmp4/Agt/Robo2/Fgf2/Grem1/Ret/Npnt/Gsta3/Adamts16/Pgf	19
GO:0055001	GO:0055001	muscle cell development	29/1108	221/23808	4.87279606589581e-07	3.45006784612965e-05	2.46271923053377e-05	Rgs4/Tnnt1/Myorg/Cav2/Rgs2/Six1/Fdps/Bmp4/Agt/Nebl/Plec/Actn3/Myh7/Bves/Lmod1/Krt19/Ccn4/Ang2/Ednra/Fhl2/Hey2/Neurl2/Pi16/Wfikkn2/Mir351/Chrnb1/Homer1/Edn1/Myh6	29
GO:0071900	GO:0071900	regulation of protein serine/threonine kinase activity	38/1108	340/23808	5.91531704926237e-07	4.12033567961068e-05	2.94116822247858e-05	Cav1/Cbs/Fzd5/Il1rn/Mif/Ceacam1/Rgcc/Ptprj/Rgs2/Gstp1/Fgf18/Kitl/Fzd4/Bmp4/Prkcd/Agt/Cd24a/Gadd45a/Psrc1/Pik3r5/Cemip/Hmgcr/Fgf2/Ccnb1/Pdgfc/Fgd2/Ccno/Ccnb2/Ccna2/Adipoq/Inca1/Adam8/Ntrk3/Tpd52l1/Stil/Ptk2b/Edn1/Pik3r6	38
GO:0050873	GO:0050873	brown fat cell differentiation	14/1108	61/23808	5.97261072309297e-07	4.12033567961068e-05	2.94116822247858e-05	Cebpb/Itga6/Rgs2/Fabp4/Aldh6a1/Six1/Flcn/Scd1/Trpv4/Lamb3/Adrb3/Adipoq/Sh2b2/Lrg1	14
GO:0014909	GO:0014909	smooth muscle cell migration	19/1108	109/23808	6.25071227973836e-07	4.25760541484457e-05	3.0391537786496e-05	Postn/Cav1/Adamts1/Plau/Has2/F3/Gstp1/Plat/Ccn3/Itgb3/Ndrg4/Enpp1/Agt/Dock5/Ccn4/Igfbp5/Adipoq/Rapgef4/Igfbp3	19
GO:0060420	GO:0060420	regulation of heart growth	17/1108	89/23808	6.35054448886107e-07	4.27153498682018e-05	3.04909695261238e-05	Rgs4/Rgs2/Fgfr2/Fdps/Ahr/Gja1/Zfpm2/Fgf2/Ccnb1/Ccn4/Hey2/Acacb/Pi16/Gli1/Edn1/Wnt2/Myh6	17
GO:1903522	GO:1903522	regulation of blood circulation	32/1108	263/23808	7.1120687493841e-07	4.72469653585628e-05	3.37257165256694e-05	Cav1/Ehd3/Rgs4/Faah/Rgs2/Stc1/Gaa/Wdr35/Atp2b1/Add3/Agt/Ahr/Ace2/Irx5/Kcnj2/Dock5/P2rx4/Gch1/Gja1/Myh7/Hmgcr/Bves/Atp1b1/Cacna1d/Thrb/Ednra/Hey2/Sema3a/Jup/Edn1/Icam1/Myh6	32
GO:0001938	GO:0001938	positive regulation of endothelial cell proliferation	18/1108	100/23808	7.51975195998815e-07	4.93460796301174e-05	3.52241012862603e-05	Cav1/Vegfd/Vegfc/Cav2/Ecm1/F3/Vegfb/Itgb3/Plxnb3/Bmp4/Hmgb2/Fgf2/Ang2/Vip/Ang/Lrg1/Pgf/Wnt2	18
GO:0048144	GO:0048144	fibroblast proliferation	22/1108	143/23808	7.83927573551676e-07	5.08230635335129e-05	3.62783984259996e-05	Cav1/Vegfd/Mif/Anxa2/Aqp1/Col3a1/Gstp1/Btc/Itgb3/Cd248/Nlrc3/Agt/Ccnb1/Pdgfc/Cd74/Ednra/C1ql4/Ccna2/Mmp9/Ptprz1/Inca1/Wnt2	22
GO:0002683	GO:0002683	negative regulation of immune system process	46/1108	457/23808	8.31179056485206e-07	5.32449345588916e-05	3.80071726455453e-05	Cebpb/Lrrc17/Mif/Ceacam1/Bcl6/Enpp3/Ptprj/Col3a1/Tgfb3/Kitl/Cd44/Ccn3/Lgals3/Bmp4/Nlrc3/Ahr/Zfpm1/Cd24a/Cd80/Apod/Tspan32/Hmgb3/Tjp2/Pag1/Nbl1/Ifi207/Nlrx1/Zfp608/Dhx58/Tmem176b/Cd74/Spink5/Adgrf5/Grem1/Tnfrsf11b/Ldlr/Ypel4/Oas1g/Adipoq/Twist2/Adtrp/Plcl2/Ezr/Isg15/Cnr1/Cd274	46
GO:0048705	GO:0048705	skeletal system morphogenesis	31/1108	253/23808	9.06986032923894e-07	5.68948227551606e-05	4.06125271635249e-05	Mmp16/Pappa2/Cbs/Foxn3/Has2/Stc1/Col3a1/Fgfr2/Six1/Tgfb3/Fgf18/Otor/Bmp4/Enpp1/Plekha1/Irx5/Thbs3/Tbx1/Actn3/Mdfi/Trpv4/Smpd3/Gnas/2610005L07Rik/Ripply1/Grem1/Scx/Twist2/Osr2/Ppargc1b/Alpl	31
GO:0001755	GO:0001755	neural crest cell migration	14/1108	63/23808	9.09302129147707e-07	5.68948227551606e-05	4.06125271635249e-05	Sema3c/Gdnf/Efnb1/Kitl/Sema4b/Bmp4/Tbx1/Nrtn/Sema3d/Ednra/Sema3a/Ret/Edn1/Sema3g	14
GO:0014812	GO:0014812	muscle cell migration	20/1108	123/23808	1.00800565910984e-06	6.23457293295406e-05	4.45034803398886e-05	Postn/Cav1/Adamts1/Plau/Has2/F3/Gstp1/Plat/Six1/Ccn3/Itgb3/Ndrg4/Enpp1/Agt/Dock5/Ccn4/Igfbp5/Adipoq/Rapgef4/Igfbp3	20
GO:0001819	GO:0001819	positive regulation of cytokine production	48/1108	490/23808	1.05337598582421e-06	6.44115474968192e-05	4.59780977544564e-05	Postn/Cebpb/Vegfd/Fzd5/Mif/Ccbe1/Rgcc/Ptprj/Serpinb7/Pnp/F3/Spon2/Dlk1/Mndal/Ifi211/Agt/Tmem106a/Zfpm1/Tnfrsf13c/Lacc1/Sod1/Zbtb20/Rftn1/Clu/Sulf1/Trpv4/Rab7b/Hmgb2/Ifi207/Il15/Dhx58/Ccl3/Slc11a1/Cd74/Lbp/Lum/Polr3g/Oas1g/Adipoq/Chil1/Adam8/C3/Icosl/Isg15/Gbp5/Panx2/Ifi205/Cd274	48
GO:0035296	GO:0035296	regulation of tube diameter	24/1108	169/23808	1.11701618174707e-06	6.67851563775666e-05	4.76724216046206e-05	Cav1/Cbs/Faah/Npr3/Rgs2/Itga1/Pla2g6/Wdr35/Atp2b1/Add3/Agt/Ahr/Sod1/Dock5/P2rx4/Acta2/Smpd3/Gch1/Gja1/Hmgcr/Adrb3/Ednra/Edn1/Icam1	24
GO:0097746	GO:0097746	blood vessel diameter maintenance	24/1108	169/23808	1.11701618174707e-06	6.67851563775666e-05	4.76724216046206e-05	Cav1/Cbs/Faah/Npr3/Rgs2/Itga1/Pla2g6/Wdr35/Atp2b1/Add3/Agt/Ahr/Sod1/Dock5/P2rx4/Acta2/Smpd3/Gch1/Gja1/Hmgcr/Adrb3/Ednra/Edn1/Icam1	24
GO:0045926	GO:0045926	negative regulation of growth	31/1108	256/23808	1.17037847448426e-06	6.92066656175805e-05	4.94009375753971e-05	Socs2/Sema3c/Fhl1/Rgs4/Bcl6/Ptprj/Rgs2/Wwc1/Nkd1/Mndal/Ccn3/Prdm11/Sema4b/Bmp4/Enpp1/Agt/Bdkrb1/Flcn/Psrc1/Dcbld2/Gnas/Sema3d/Gja1/H19/Adrb3/Igfbp5/Grem1/Sema3a/Pi16/Rrad/Sema3g	31
GO:0002687	GO:0002687	positive regulation of leukocyte migration	23/1108	158/23808	1.19976950870628e-06	7.01734752863964e-05	5.00910633554828e-05	Vegfd/Ptn/Vegfc/Ptprj/Vegfb/Kitl/Aoc3/Lgals3/Swap70/Itgb3/Bdkrb1/P2rx4/Trpv4/Cmklr1/Cd74/Lbp/Ednra/Mmp9/Adam8/Ptk2b/Edn1/Icam1/Pgf	23
GO:0035150	GO:0035150	regulation of tube size	24/1108	170/23808	1.24419052680987e-06	7.19891314490744e-05	5.13871107224586e-05	Cav1/Cbs/Faah/Npr3/Rgs2/Itga1/Pla2g6/Wdr35/Atp2b1/Add3/Agt/Ahr/Sod1/Dock5/P2rx4/Acta2/Smpd3/Gch1/Gja1/Hmgcr/Adrb3/Ednra/Edn1/Icam1	24
GO:0045444	GO:0045444	fat cell differentiation	31/1108	257/23808	1.27282516678553e-06	7.286247045184e-05	5.20105154938456e-05	Cebpb/Cebpd/Klf4/Itga6/Mmp11/Grk5/Rgs2/Fabp4/Aldh6a1/Dlk1/Medag/Six1/Steap4/Enpp1/Zfpm1/Flcn/Zfp36l2/Scd1/Trpv4/Gdf6/Cmklr1/Zfpm2/Lamb3/Runx1t1/Ccn4/Adrb3/Adgrf5/C1ql4/Adipoq/Sh2b2/Lrg1	31
GO:0001936	GO:0001936	regulation of endothelial cell proliferation	24/1108	171/23808	1.38451840034018e-06	7.81201824529862e-05	5.57635629790876e-05	Cav1/Vegfd/Vegfc/Cav2/Rgcc/Ecm1/F3/Vegfb/Dlk1/Itgb3/Plxnb3/Bmp4/Sulf1/Gja1/Hmgb2/Fgf2/Ang2/Prl2c2/Apoh/Vip/Ang/Lrg1/Pgf/Wnt2	24
GO:0045834	GO:0045834	positive regulation of lipid metabolic process	25/1108	183/23808	1.39648786526276e-06	7.81201824529862e-05	5.57635629790876e-05	Nr1h2/Ces1g/Ces1f/Pla2g6/Irs2/Pla2g4a/Angptl4/Fdps/Prkcd/Agt/Zbtb20/Scd1/Smpd3/Ces1a/Abcd2/Stard4/Fgf2/Acsl3/Cd74/Adgrf5/Ldlr/Apoh/Adipoq/Ptk2b/Vav3	25
GO:0019216	GO:0019216	regulation of lipid metabolic process	40/1108	380/23808	1.40822480913207e-06	7.81201824529862e-05	5.57635629790876e-05	Cav1/Fmo1/Ceacam1/Appl2/Nr1h2/Ces1g/Ces1f/Abca3/Pla2g6/Irs2/Pla2g4a/Angptl4/Fdps/Prkcd/Agt/Apod/Sod1/Zbtb20/Acsl4/Scd1/Dhcr7/Smpd3/Ces1a/Abcd2/Stard4/Fgf2/Acsl3/Thrb/Cd74/Adgrf5/Ldlr/Apoh/Adipoq/Acacb/C3/Dkk3/Cnr1/Ptk2b/Vav3/Serpina12	40
GO:0014706	GO:0014706	striated muscle tissue development	33/1108	285/23808	1.47118309971874e-06	8.07799618325157e-05	5.7662160374583e-05	Sema3c/Rgs4/Rgs2/Fgfr2/Erbb3/Cacybp/Fdps/Bmp4/Agt/Boc/Nebl/Zfpm1/Plec/Gja1/Zfpm2/Myh7/Bves/Fgf2/Cenpf/Ccnb1/Tnni1/Ccn4/Ang2/Grem1/Ednra/Fhl2/Hey2/Pi16/Gli1/Edn1/Wnt2/Ankrd1/Myh6	33
GO:0006695	GO:0006695	cholesterol biosynthetic process	13/1108	57/23808	1.62378795793054e-06	8.73760300162421e-05	6.23705500893529e-05	Ces1g/Ces1f/Tm7sf2/Hsd17b7/Fdps/Lss/Nsdhl/Sod1/Dhcr7/Ces1a/Hmgcr/Lbr/Hmgcs1	13
GO:1902653	GO:1902653	secondary alcohol biosynthetic process	13/1108	57/23808	1.62378795793054e-06	8.73760300162421e-05	6.23705500893529e-05	Ces1g/Ces1f/Tm7sf2/Hsd17b7/Fdps/Lss/Nsdhl/Sod1/Dhcr7/Ces1a/Hmgcr/Lbr/Hmgcs1	13
GO:0048008	GO:0048008	platelet-derived growth factor receptor signaling pathway	14/1108	66/23808	1.65275115309331e-06	8.79368498424417e-05	6.27708731648529e-05	Slc9a3r1/Ptprj/Hip1/F3/Plat/Itgb3/Cspg4/Ndrg4/Plekha1/Apod/Smpd3/2610005L07Rik/Pdgfc/Adipoq	14
GO:0072009	GO:0072009	nephron epithelium development	19/1108	116/23808	1.66689438467368e-06	8.79368498424417e-05	6.27708731648529e-05	Cited1/Gdnf/Aqp1/Kif26b/Six1/Lgr4/Fat4/Cd44/Bmp4/Agt/Cd24a/Fgf2/Grem1/Ednra/Mtss1/Adipoq/Npnt/Adamts16/Pgf	19
GO:0022407	GO:0022407	regulation of cell-cell adhesion	47/1108	485/23808	1.83715576697036e-06	9.56115884227631e-05	6.82492368185648e-05	Cebpb/Cav1/L1cam/Klf4/Il1rn/Ceacam1/Has2/Itga6/Vnn1/Bcl6/Rgcc/Pnp/Efnb1/Gstp1/Kif26b/Kitl/Cd44/Lgals3/Swap70/Bmp4/Prkcd/Cd24a/Cd80/Tnfrsf13c/Cdsn/Lrfn3/Tspan32/Ephb6/Trpv4/Efna5/Pag1/Podxl/Zfp608/Il15/Cd74/Adipoq/Igfbp2/Itgal/Adtrp/Adam8/Itgb2/Abat/Icosl/Skap1/Icam1/Pik3r6/Cd274	47
GO:0007264	GO:0007264	small GTPase mediated signal transduction	43/1108	427/23808	1.86030388370114e-06	9.56115884227631e-05	6.82492368185648e-05	Eps8/Bcl6/Prag1/Arhgef28/Rap2a/Rasa3/Col3a1/P2ry10b/Sdcbp/Lpar4/Gabarap/Kitl/Cdh2/Cdc42ep3/Cgnl1/Psd/Flcn/Plce1/Dock11/Dock9/Sipa1l2/Srgap1/Mcf2l/Dock5/Garnl3/Plk2/Arhgap28/Arhgap18/Adgrg1/Racgap1/Ednra/Rasgrp3/Rasgef1a/Ccdc88c/Sh2b2/Rapgef4/Abra/Sh2d3c/Ccdc125/Vav3/Rhov/P2ry10/Psd2	43
GO:1990845	GO:1990845	adaptive thermogenesis	23/1108	162/23808	1.86567864419069e-06	9.56115884227631e-05	6.82492368185648e-05	Cebpb/Cav1/Appl2/Npr3/Nr1h2/Fabp4/Lgr4/Flcn/Actn3/Scd1/Trpv4/Gnas/Cmklr1/Gja1/Il15/Pdgfc/Adrb3/Adipoq/Ckb/Plcl2/Ppargc1b/Alpl/Lcn2	23
GO:0051346	GO:0051346	negative regulation of hydrolase activity	38/1108	358/23808	2.09889911190618e-06	0.000106548831331766	7.60564335585467e-05	Serpinb1a/Dpep1/Klf4/Rgs2/Aqp1/Ecm1/Serpinb7/Timp3/Serpinb8/Cd44/Col28a1/Angptl4/Plxnb3/Agt/Ahr/Serpina1e/Gpsm1/Ppp1r1b/Epm2a/Rps6ka3/Itih2/Arl2/Anxa8/Ifi207/Serpina3g/Spink5/Mmp9/Camk2a/Kng2/Pi16/Pi15/Wfikkn2/Spink6/Wfdc3/Fetub/Serpinb2/Timp4/Serpina12	38
GO:0007162	GO:0007162	negative regulation of cell adhesion	34/1108	304/23808	2.25075218259282e-06	0.000113189696210579	8.07967999437403e-05	Postn/Cebpb/Klf4/Il1rn/Ceacam1/Bcl6/Rgcc/Gstp1/Erbb3/Cd44/Fzd4/Lgals3/Swap70/Plxnb3/Bmp4/Prkcd/Cd24a/Cd80/Cdsn/Apod/Tspan32/Trpv4/Efna5/Pag1/Podxl/Zfp608/Cd74/Adipoq/Ptprz1/Kng2/Adtrp/Adam8/Abat/Cd274	34
GO:0061005	GO:0061005	cell differentiation involved in kidney development	12/1108	50/23808	2.28869490404557e-06	0.000114032104432122	8.13981257783849e-05	Cited1/Gdnf/Lgr4/Fat4/Bmp4/Glis2/Cd24a/Grem1/Ednra/Mtss1/Adipoq/Mmp9	12
GO:0032102	GO:0032102	negative regulation of response to external stimulus	41/1108	402/23808	2.33465661686052e-06	0.000115254928947949	8.22709994681221e-05	Sema3c/Plau/Mif/Ceacam1/Thbd/Enpp3/Anxa2/Gstp1/Plat/Cldn19/Socs3/Cd44/Ccn3/Sema4b/Htra1/Nlrc3/Prkcd/Robo2/Cd24a/Ptgis/Sod1/Sema3d/Gja1/Hmgcr/Fgf2/Nbl1/Ifi207/Nlrx1/Dhx58/Spink5/Grem1/Ldlr/Oas1g/Apoh/Adipoq/Sema3a/Kng2/Adtrp/Abat/Isg15/Sema3g	41
GO:0050679	GO:0050679	positive regulation of epithelial cell proliferation	28/1108	226/23808	2.42278488023563e-06	0.000118518231277709	8.46004021816251e-05	Cav1/Vegfd/Ptn/Has2/Vegfc/Cav2/Ecm1/F3/Vegfb/Fgfr2/Fgf18/Irs2/Itgb3/Plxnb3/Bmp4/Htra1/Gli2/Tbx1/Hmgb2/Fgf2/Ang2/Vip/Ang/Twist2/Lrg1/Osr2/Pgf/Wnt2	28
GO:1902903	GO:1902903	regulation of supramolecular fiber organization	39/1108	375/23808	2.55283061485995e-06	0.000123754788635688	8.83383491097577e-05	Cav1/Eln/Aebp1/Limch1/Eps8/Rgs4/Gda/Limk1/Rgcc/Pfn2/S100a10/Tgfb3/Chadl/Swap70/Kirrel/Add3/Dapk3/Prkcd/Cdc42ep3/Cgnl1/Psrc1/Clu/Trpv4/Stmn2/Arl2/Ckap2/Lmod1/Arhgap28/Arhgap18/Daam2/Tpx2/Ldlr/Mtss1/Map1b/Camsap3/Ptk2b/Carmil3/Edn1/Icam1	39
GO:0001656	GO:0001656	metanephros development	16/1108	88/23808	2.67118712021718e-06	0.000127481526559867	9.09985603178737e-05	Cited1/Itga8/Gdnf/Aqp1/Kif26b/Six1/Lgr4/Fat4/Bmp4/Robo2/Gdf6/Grem1/Mtss1/Adipoq/Ret/Osr2	16
GO:0010632	GO:0010632	regulation of epithelial cell migration	29/1108	240/23808	2.67708836670971e-06	0.000127481526559867	9.09985603178737e-05	Smoc2/Dcn/Klf4/Ceacam1/Has2/Vegfc/Ccbe1/Rgcc/Aqp1/Stc1/Pfn2/Fgf18/Irs2/Prcp/Itgb3/Bmp4/Agt/Gadd45a/Dock5/P2rx4/Plk2/Fgf2/Prl2c2/Apoh/Mmp9/Sema3a/Jup/Ptk2b/Lcn2	29
GO:0046620	GO:0046620	regulation of organ growth	19/1108	120/23808	2.81236584000794e-06	0.000131594265957241	9.39343061802194e-05	Rgs4/Rgs2/Fgfr2/Wwc1/Fdps/Agt/Ahr/Gja1/Zfpm2/Fgf2/Ccnb1/Ccn4/Hey2/Acacb/Pi16/Gli1/Edn1/Wnt2/Myh6	19
GO:0060419	GO:0060419	heart growth	19/1108	120/23808	2.81236584000794e-06	0.000131594265957241	9.39343061802194e-05	Rgs4/Rgs2/Fgfr2/Fdps/Agt/Ahr/Gja1/Zfpm2/Fgf2/Ccnb1/Ccn4/Ang2/Hey2/Acacb/Pi16/Gli1/Edn1/Wnt2/Myh6	19
GO:0043542	GO:0043542	endothelial cell migration	28/1108	228/23808	2.88224489627752e-06	0.000133701377473011	9.54383995146702e-05	Smoc2/Dcn/Klf4/Ceacam1/Vegfc/Ccbe1/Rgcc/Stc1/Fgf18/Ccn3/Prcp/Itgb3/Bmp4/Agt/Gadd45a/P2rx4/Plk2/Fgf2/Grem1/Prl2c2/Apoh/Adtrp/Jup/Adam8/Itgb2/Clec14a/Ptk2b/Lcn2	28
GO:0022408	GO:0022408	negative regulation of cell-cell adhesion	26/1108	203/23808	2.96049258842516e-06	0.000136157355712101	9.71915200644482e-05	Cebpb/Klf4/Il1rn/Ceacam1/Bcl6/Rgcc/Gstp1/Cd44/Lgals3/Swap70/Bmp4/Prkcd/Cd24a/Cd80/Cdsn/Tspan32/Trpv4/Pag1/Podxl/Zfp608/Cd74/Adipoq/Adtrp/Adam8/Abat/Cd274	26
GO:0043502	GO:0043502	regulation of muscle adaptation	17/1108	100/23808	3.44056390549566e-06	0.000156895545554849	0.000111994805451861	Klf4/Rgs4/Tnnt1/Rgs2/Fdps/Agt/Actn3/P2rx4/Trim63/Myh7/Tnni1/Ccn4/Igfbp5/Pde9a/Lmcd1/Pi16/Edn1	17
GO:0046942	GO:0046942	carboxylic acid transport	32/1108	283/23808	3.51190535464639e-06	0.000158710823824261	0.000113290583071964	Cacna1a/Abcc3/Slco1a5/Slc26a7/Il1rn/Mif/Ceacam1/Rgs4/Slc9a3r1/Rgs2/Ces1g/Ces1f/Lrrc8d/Pla2g6/Slc36a2/Pla2g4a/Prkcd/Agt/Ace2/Slc16a1/Acsl4/Epm2a/Emb/Ces1a/Gja1/Stard10/Slc1a6/Slc11a1/Slco2b1/Abat/Slco2a1/Edn1	32
GO:0051146	GO:0051146	striated muscle cell differentiation	35/1108	324/23808	3.53936050156314e-06	0.000158710823824261	0.000113290583071964	Rgs4/Tnnt1/Myorg/Cav2/Rgs2/Six1/Cacybp/Ccn3/Cdh2/Fdps/Bmp4/Agt/Nebl/Plec/Tbx1/Actn3/Dock5/Myh7/Bves/Lmod1/Krt19/Ccn4/Ang2/Igfbp5/Grem1/Fhl2/Hey2/Neurl2/Plpp7/Popdc3/Pi16/Mir351/Homer1/Edn1/Myh6	35
GO:0048145	GO:0048145	regulation of fibroblast proliferation	19/1108	122/23808	3.61885238018894e-06	0.000160427076376671	0.0001145156743901	Cav1/Mif/Anxa2/Aqp1/Gstp1/Btc/Itgb3/Cd248/Nlrc3/Agt/Ccnb1/Pdgfc/Cd74/C1ql4/Ccna2/Mmp9/Ptprz1/Inca1/Wnt2	19
GO:0060485	GO:0060485	mesenchyme development	33/1108	297/23808	3.64036257470921e-06	0.000160427076376671	0.0001145156743901	Sema3c/Gdnf/Has2/Taf10/Rgcc/Efnb1/Fgfr2/Erbb3/Six1/Tgfb3/Sdcbp/Kitl/Fam83d/Cdh2/Sema4b/Bmp4/Phldb1/Robo2/Tbx1/Nrtn/Sema3d/Gja1/Grem1/Ednra/Scx/Hey2/Sema3a/Ret/Lrg1/Edn1/Fendrr/Wnt2/Sema3g	33
GO:0045637	GO:0045637	regulation of myeloid cell differentiation	27/1108	218/23808	3.66707496642456e-06	0.000160427076376671	0.0001145156743901	Cebpb/Lrrc17/Ceacam1/Fam210b/Dlk1/Kitl/Itgb3/Klf10/Zfpm1/Mturn/Hmgb3/Tjp2/Rab7b/Gnas/Hmgb2/Ccl3/Cd74/Tnfrsf11b/Ypel4/Adipoq/Mitf/Twist2/Adam8/Thpo/Isg15/Ptk2b/Ppargc1b	27
GO:0120161	GO:0120161	regulation of cold-induced thermogenesis	21/1108	145/23808	3.74646408220539e-06	0.000162578413115703	0.000116051336468315	Cebpb/Cav1/Appl2/Npr3/Nr1h2/Fabp4/Lgr4/Flcn/Actn3/Scd1/Gnas/Cmklr1/Gja1/Il15/Pdgfc/Adrb3/Adipoq/Plcl2/Ppargc1b/Alpl/Lcn2	21
GO:0051495	GO:0051495	positive regulation of cytoskeleton organization	25/1108	195/23808	4.48034573911063e-06	0.000192869923377234	0.000137673950332755	Cav1/Limch1/Gda/Limk1/Rgcc/Pfn2/S100a10/Tgfb3/Swap70/Kirrel/Add3/Cdc42ep3/Psrc1/Trpv4/Stmn2/Arl2/Lmod1/Mtss1/Plk4/Map1b/Ntrk3/Stil/Ptk2b/Edn1/Icam1	25
GO:0045927	GO:0045927	positive regulation of growth	34/1108	314/23808	4.61044232640159e-06	0.00019675729961763	0.000140448828001982	L1cam/Limk1/Rnf157/Fgfr2/Sdcbp/Armc10/Fdps/Agt/Ahr/Actn3/Acsl4/Rftn1/Cacng7/Syt17/Zfpm2/Efna5/Fgf2/Krt17/Ccnb1/Ccn4/Cxcl16/Slc25a33/Hey2/Map1b/Acacb/Adnp/Ntrk3/C3/Ezr/Unc13a/Ptk2b/Gli1/Edn1/Wnt2	34
GO:0106106	GO:0106106	cold-induced thermogenesis	21/1108	147/23808	4.67387648468079e-06	0.00019675729961763	0.000140448828001982	Cebpb/Cav1/Appl2/Npr3/Nr1h2/Fabp4/Lgr4/Flcn/Actn3/Scd1/Gnas/Cmklr1/Gja1/Il15/Pdgfc/Adrb3/Adipoq/Plcl2/Ppargc1b/Alpl/Lcn2	21
GO:0006820	GO:0006820	anion transport	46/1108	487/23808	4.68034461086352e-06	0.00019675729961763	0.000140448828001982	Cebpb/Cacna1a/Abcc3/Ttyh2/Slco1a5/Slc26a7/Il1rn/Mif/Ceacam1/Rgs4/Slc9a3r1/Rgs2/Stc1/Ces1g/Ces1f/Lrrc8d/Pla2g6/Slc36a2/Slc25a24/Pla2g4a/Enpp1/Prkcd/Agt/Ace2/Slc16a1/Acsl4/Tg/Epm2a/Tcaf2/Emb/Ces1a/Gja1/Stard10/Slc1a6/Kcnn4/Slc11a1/Slco2b1/Lrrc8b/Racgap1/Glrb/Gabra3/Abat/Slco2a1/Ttyh1/Slc4a8/Edn1	46
GO:0008217	GO:0008217	regulation of blood pressure	27/1108	221/23808	4.75333049297574e-06	0.00019827652234653	0.000141533275959759	Postn/Npr3/Vegfc/Aoc3/Atp2b1/Prcp/Agt/Bdkrb1/Ahr/Ace2/Camk2n1/Sod1/P2rx4/Acta2/Gnas/Gch1/Gja1/Adrb3/Lvrn/Ednra/Adipoq/Abat/Nr3c2/Cnr1/Edn1/Adamts16/Myh6	27
GO:0006939	GO:0006939	smooth muscle contraction	18/1108	114/23808	5.31219524917252e-06	0.000219884020275364	0.000156957088779194	Cav1/Gdnf/Rgs2/Pla2g6/Atp2b1/Mylk/Agt/Sod1/Dock5/Sulf1/Acta2/Smpd3/Ednra/Sstr2/Npnt/Tacr2/Abat/Edn1	18
GO:0015850	GO:0015850	organic hydroxy compound transport	32/1108	289/23808	5.46905396464229e-06	0.000224648697585803	0.000160358199413256	Cav1/Abcc3/Slco1a5/Gdnf/Ceacam1/Slc6a2/Anxa2/Aqp1/Nr1h2/Ces1g/Ces1f/Abca3/Lgals3/Itgb3/Agt/Slc16a1/Eepd1/Syt13/Smpd3/Emb/Ces1a/Syt17/Stard4/Slco2b1/Ldlr/Adipoq/Gramd1c/Vip/Lipg/Abat/Cnr1/Igfbp3	32
GO:0006937	GO:0006937	regulation of muscle contraction	22/1108	161/23808	5.86211666863894e-06	0.000238173061935959	0.00017001212903184	Cav1/Ehd3/Tnnt1/Rgs2/Stc1/Atp2b1/Ace2/Sod1/Kcnj2/Actn3/Dock5/P2rx4/Trpv4/Myh7/Tnni1/Atp1b1/Sstr2/Npnt/Jup/Tacr2/Abat/Edn1	22
GO:0043406	GO:0043406	positive regulation of MAP kinase activity	19/1108	126/23808	5.88682721380459e-06	0.000238173061935959	0.00017001212903184	Fzd5/Il1rn/Mif/Ceacam1/Fgf18/Kitl/Fzd4/Prkcd/Cd24a/Pik3r5/Fgf2/Pdgfc/Fgd2/Adam8/Ntrk3/Tpd52l1/Ptk2b/Edn1/Pik3r6	19
GO:0090136	GO:0090136	epithelial cell-cell adhesion	7/1108	17/23808	5.98161307654707e-06	0.000239567144407327	0.000171007249668392	Svep1/Serpinb8/Ccn3/Bves/Plekha7/Camsap3/Vcl	7
GO:0002831	GO:0002831	regulation of response to biotic stimulus	37/1108	360/23808	6.01032605370548e-06	0.000239567144407327	0.000171007249668392	Cfh/Serpinb1a/Mif/Ceacam1/Appl2/Ercc6/Mndal/Ifi203/Ifi211/Htra1/Nlrc3/Eif2ak4/Ahr/Cd24a/Tspan32/Hmgb2/Ifi207/Nlrx1/Il15/Zbp1/Dhx58/Cd74/Lbp/Spink5/Trim30d/Polr3g/Oas1g/Cxcl5/Adam8/C3/Isg15/Gbp5/Gbp4/Ddx60/Ifi205/Pik3r6/Cd274	37
GO:0035456	GO:0035456	response to interferon-beta	13/1108	64/23808	6.43879157414115e-06	0.000253232176288159	0.000180761590249414	Mndal/Ifi202b/Ifi203/Iigp1/Ifi211/Gbp7/Ifi207/Gbp2b/Tgtp2/Oas1g/Gm12185/Ifitm1/Ifi205	13
GO:0071902	GO:0071902	positive regulation of protein serine/threonine kinase activity	25/1108	199/23808	6.44727897258461e-06	0.000253232176288159	0.000180761590249414	Fzd5/Il1rn/Mif/Ceacam1/Rgcc/Fgf18/Kitl/Fzd4/Prkcd/Agt/Cd24a/Psrc1/Pik3r5/Cemip/Fgf2/Pdgfc/Fgd2/Adipoq/Adam8/Ntrk3/Tpd52l1/Stil/Ptk2b/Edn1/Pik3r6	25
GO:0043500	GO:0043500	muscle adaptation	19/1108	127/23808	6.62478870522849e-06	0.000256420847459781	0.000183037719926983	Klf4/Rgs4/Tnnt1/Rgs2/Fdps/Agt/Actn3/P2rx4/Trim63/Myh7/Tnni1/Ccn4/Igfbp5/Pde9a/Hey2/Lmcd1/Pi16/Edn1/Myh6	19
GO:0061138	GO:0061138	morphogenesis of a branching epithelium	27/1108	225/23808	6.6597451250885e-06	0.000256420847459781	0.000183037719926983	Sema3c/Gdnf/Mgp/Fzd5/Rspo3/Fgfr2/Six1/Lgr4/Socs3/Fat4/Cd44/Bmp4/Agt/Gli2/Ahr/Tbx1/Sulf1/Fgf2/Tgm2/Grem1/Ednra/Sema3a/Npnt/Edn1/Adamts16/Pgf/Wnt2	27
GO:0045599	GO:0045599	negative regulation of fat cell differentiation	12/1108	55/23808	6.67142141690567e-06	0.000256420847459781	0.000183037719926983	Mmp11/Dlk1/Enpp1/Zfpm1/Flcn/Zfp36l2/Trpv4/Zfpm2/Runx1t1/Ccn4/C1ql4/Adipoq	12
GO:0001659	GO:0001659	temperature homeostasis	24/1108	187/23808	6.78228759416834e-06	0.000256956833431906	0.000183420316159788	Cebpb/Cav1/Il1rn/Appl2/Npr3/Nr1h2/Fabp4/Lgr4/Flcn/Actn3/Scd1/Gnas/Cmklr1/Gja1/Il15/Pdgfc/Adrb3/Adipoq/Plcl2/Abat/Cnr1/Ppargc1b/Alpl/Lcn2	24
GO:0001935	GO:0001935	endothelial cell proliferation	24/1108	187/23808	6.78228759416834e-06	0.000256956833431906	0.000183420316159788	Cav1/Vegfd/Vegfc/Cav2/Rgcc/Ecm1/F3/Vegfb/Dlk1/Itgb3/Plxnb3/Bmp4/Sulf1/Gja1/Hmgb2/Fgf2/Ang2/Prl2c2/Apoh/Vip/Ang/Lrg1/Pgf/Wnt2	24
GO:0044070	GO:0044070	regulation of anion transport	18/1108	116/23808	6.82862426700662e-06	0.000256956833431906	0.000183420316159788	Cebpb/Il1rn/Mif/Rgs4/Rgs2/Stc1/Ces1g/Ces1f/Pla2g6/Slc36a2/Pla2g4a/Agt/Ace2/Acsl4/Tcaf2/Ces1a/Abat/Edn1	18
GO:0007596	GO:0007596	blood coagulation	23/1108	175/23808	7.03593654690035e-06	0.000262919267769936	0.000187676406868709	Cfh/Cav1/Plau/Ceacam1/Thbd/Enpp4/Anxa2/Ptprj/F3/Plat/Hps4/Pla2g4a/Itgb3/Prkcd/Tspan32/Gnas/Anxa8/Tec/Apoh/Kng2/Adtrp/Abat/C3	23
GO:0048738	GO:0048738	cardiac muscle tissue development	30/1108	266/23808	7.38510354107824e-06	0.000274063738996841	0.00019563152683408	Rgs4/Rgs2/Fgfr2/Erbb3/Cacybp/Fdps/Bmp4/Agt/Nebl/Zfpm1/Plec/Gja1/Zfpm2/Myh7/Bves/Fgf2/Ccnb1/Tnni1/Ccn4/Ang2/Grem1/Ednra/Fhl2/Hey2/Pi16/Gli1/Edn1/Wnt2/Ankrd1/Myh6	30
GO:0050731	GO:0050731	positive regulation of peptidyl-tyrosine phosphorylation	24/1108	188/23808	7.43796067305609e-06	0.000274134701244622	0.000195682180937142	Gdnf/Mif/Cav2/Ptprj/Vegfb/Erbb3/Btc/Kitl/Cd44/Itgb3/Cspg4/Agt/Cd24a/Cd80/Efna5/Il15/Cd74/Il11/Grem1/Adipoq/Ptprz1/Adnp/Ptk2b/Icam1	24
GO:0010959	GO:0010959	regulation of metal ion transport	43/1108	451/23808	7.51511588035129e-06	0.000275094139810682	0.000196367045094177	Cav1/Cacna1a/Fhl1/Ehd3/Rgs4/Slc9a3r1/Jsrp1/Stc1/Pla2g6/Lgals3/Atp2b1/Mylk/Itgb3/Fxyd5/Bmp4/Agt/Bdkrb1/Ahr/Kcnj2/Cemip/P2rx4/Gnas/Ptpn3/Gja1/Atp1b1/Cacna1d/Ednra/Gstm7/Vip/Kcnip4/Camk2a/Hecw2/Nr3c2/Ptk2b/Homer1/Nkain3/Gramd2/Rrad/Icam1/Hecw1/Fxyd7/Rgs9/Lcn2	43
GO:0060350	GO:0060350	endochondral bone morphogenesis	13/1108	65/23808	7.7084984661815e-06	0.000280266420584613	0.000200059110263843	Mmp16/Cbs/Stc1/Col3a1/Fgf18/Bmp4/Enpp1/Thbs3/Trpv4/Smpd3/Gnas/Scx/Alpl	13
GO:0035458	GO:0035458	cellular response to interferon-beta	12/1108	56/23808	8.13393959195178e-06	0.000293749858686527	0.000209683826005172	Mndal/Ifi202b/Ifi203/Iigp1/Ifi211/Gbp7/Ifi207/Gbp2b/Tgtp2/Oas1g/Gm12185/Ifi205	12
GO:0048762	GO:0048762	mesenchymal cell differentiation	28/1108	241/23808	8.41467780776911e-06	0.000301862541890704	0.00021547480224947	Sema3c/Gdnf/Has2/Rgcc/Efnb1/Fgfr2/Six1/Tgfb3/Sdcbp/Kitl/Fam83d/Cdh2/Sema4b/Bmp4/Phldb1/Tbx1/Nrtn/Sema3d/Gja1/Grem1/Ednra/Hey2/Sema3a/Ret/Lrg1/Edn1/Wnt2/Sema3g	28
GO:0001890	GO:0001890	placenta development	23/1108	178/23808	9.35528104986422e-06	0.000329024623067447	0.000234863574481971	Cebpb/Cited1/Ptn/Fzd5/Gjb5/Taf10/Rspo3/Ctsl/Fgfr2/Socs3/Pla2g4a/Htra1/Nsdhl/Ptgis/Peg10/Mdfi/Krt19/Plac1/Plk4/Hey2/Nfe2/Tppp3/Wnt2	23
GO:0007599	GO:0007599	hemostasis	23/1108	178/23808	9.35528104986422e-06	0.000329024623067447	0.000234863574481971	Cfh/Cav1/Plau/Ceacam1/Thbd/Enpp4/Anxa2/Ptprj/F3/Plat/Hps4/Pla2g4a/Itgb3/Prkcd/Tspan32/Gnas/Anxa8/Tec/Apoh/Kng2/Adtrp/Abat/C3	23
GO:0050817	GO:0050817	coagulation	23/1108	178/23808	9.35528104986422e-06	0.000329024623067447	0.000234863574481971	Cfh/Cav1/Plau/Ceacam1/Thbd/Enpp4/Anxa2/Ptprj/F3/Plat/Hps4/Pla2g4a/Itgb3/Prkcd/Tspan32/Gnas/Anxa8/Tec/Apoh/Kng2/Adtrp/Abat/C3	23
GO:0061045	GO:0061045	negative regulation of wound healing	14/1108	76/23808	9.50928365293011e-06	0.000332225137881447	0.000237148158360195	Plau/Ceacam1/Thbd/Anxa2/Plat/Cldn19/Prkcd/Gja1/Hmgcr/Fgf2/Apoh/Kng2/Adtrp/Abat	14
GO:0010466	GO:0010466	negative regulation of peptidase activity	29/1108	256/23808	9.56976331009556e-06	0.000332225137881447	0.000237148158360195	Serpinb1a/Dpep1/Klf4/Aqp1/Ecm1/Serpinb7/Timp3/Serpinb8/Cd44/Col28a1/Agt/Serpina1e/Rps6ka3/Itih2/Anxa8/Ifi207/Serpina3g/Spink5/Mmp9/Kng2/Pi16/Pi15/Wfikkn2/Spink6/Wfdc3/Fetub/Serpinb2/Timp4/Serpina12	29
GO:0060421	GO:0060421	positive regulation of heart growth	11/1108	48/23808	9.75727311480474e-06	0.000336563375838233	0.000240244869068303	Fgfr2/Fdps/Zfpm2/Fgf2/Ccnb1/Ccn4/Hey2/Acacb/Gli1/Edn1/Wnt2	11
GO:0051047	GO:0051047	positive regulation of secretion	40/1108	412/23808	1.01192493645756e-05	0.000346825992552749	0.000247570505741445	Mif/Vegfc/Anxa2/Rgcc/Aqp1/Nr1h2/Pla2g6/S100a10/Tgfb3/Sdcbp/Lgals3/Irs2/Pla2g4a/Agt/Camk2n1/Acsl4/Smpd3/Sytl2/Gja1/Myom1/Acsl3/Kcnn4/Prl2c3/Rab3d/Aacs/Cacna1d/Ang2/Prl2c2/Vip/Ang/Sybu/Rapgef4/Tacr2/Itgb2/Abat/Ezr/Unc13a/Slc4a8/Edn1/Ankrd1	40
GO:0090287	GO:0090287	regulation of cellular response to growth factor stimulus	33/1108	312/23808	1.03878027124066e-05	0.000353777002502911	0.000252532259144381	Cav1/Smoc2/Dcn/Itga8/Fst/Rasl11b/Vegfd/Vegfc/Cav2/Ccbe1/Ltbp1/Vegfb/Tgfb3/Fgf18/Sdcbp/Fzd4/Bmp4/Htra1/Agt/Flcn/Sap30/Peg10/Sulf1/Fgf2/Nbl1/Eid2/Sostdc1/Grem1/Chrdl1/Npnt/Wfikkn2/Lrg1/Pelo	33
GO:0006941	GO:0006941	striated muscle contraction	22/1108	167/23808	1.06441666280727e-05	0.00036022805424943	0.000257137133570589	Cav1/Ehd3/Tnnt1/Jsrp1/Rgs2/Stc1/Vegfb/Gaa/Ace2/Synm/Kcnj2/Actn3/P2rx4/Trpv4/Myh7/Tnni1/Atp1b1/Cacna1d/Jup/Chrnb1/Homer1/Myh6	22
GO:0035850	GO:0035850	epithelial cell differentiation involved in kidney development	10/1108	40/23808	1.08176980414783e-05	0.000363145855640756	0.000259219911625333	Cited1/Gdnf/Fat4/Bmp4/Cd24a/Grem1/Ednra/Mtss1/Adipoq/Mmp9	10
GO:0034329	GO:0034329	cell junction assembly	41/1108	428/23808	1.08653563943806e-05	0.000363145855640756	0.000259219911625333	Cav1/Flrt2/Cacna1a/Limch1/Cdh18/Itgb4/Fzd5/Ptprj/Efnb1/Adgrl3/Six1/S100a10/Cldn19/Sdcbp/Cdh2/Itgb3/Dapk3/Agt/Ace2/Flcn/Plec/Adgre5/Apod/Lrfn3/Actn3/Pkp1/Trpv4/Gja1/Efna5/Grem1/Il1rapl1/Ect2/Nfasc/Lrfn1/Adnp/Jup/Ntrk3/Gap43/Camsap3/Ptk2b/Vcl	41
GO:0014910	GO:0014910	regulation of smooth muscle cell migration	16/1108	98/23808	1.1303186997791e-05	0.000375447217500698	0.000268000840512925	Postn/Cav1/Adamts1/Plau/Has2/F3/Gstp1/Itgb3/Ndrg4/Agt/Dock5/Ccn4/Igfbp5/Adipoq/Rapgef4/Igfbp3	16
GO:0048732	GO:0048732	gland development	44/1108	475/23808	1.22167395333148e-05	0.00040330230324397	0.00028788429161812	Cebpb/Cav1/Socs2/Sema3c/Plau/Ptn/Ceacam1/Slc9a3r1/Taf10/Aldh1a3/Fgfr2/Six1/Man2a1/Tgfb3/Fgf18/Nfib/Cd44/Irs2/Bmp4/Gli2/Ahr/Cdo1/Tbx1/Scd1/Sulf1/Edar/Cela1/Gja1/Fgf2/Cbx7/Prl2c3/Aacs/Tgm2/Ccnb2/Igfbp5/Sostdc1/Ednra/Prl2c2/Sema3a/Lims2/Ugt1a7c/Gli1/Edn1/Hp	44
GO:0071674	GO:0071674	mononuclear cell migration	23/1108	181/23808	1.23472754849284e-05	0.000405126154782924	0.000289186188989112	Eps8/Ccl9/Ptprj/Ecm1/Ccn3/Lgals3/Itgb3/Plec/Apod/Trpv4/Cmklr1/Nbl1/Stk10/Ccl17/Ccl3/Cxcl16/Grem1/Itgal/Adtrp/Adam8/Itgb7/Ptk2b/Icam1	23
GO:0015849	GO:0015849	organic acid transport	33/1108	315/23808	1.26786099205389e-05	0.00041037258519048	0.000292931183474029	Cacna1a/Abcc3/Slco1a5/Slc26a7/Il1rn/Mif/Ceacam1/Rgs4/Slc9a3r1/Slc27a6/Rgs2/Fabp4/Lrrc8d/Pla2g6/Slc36a2/Irs2/Pla2g4a/Prkcd/Agt/Ace2/Slc16a1/Acsl4/Epm2a/Emb/Abcd2/Gja1/Slc1a6/Acsl3/Slc11a1/Slco2b1/Abat/Edn1/Slc16a2	33
GO:0051056	GO:0051056	regulation of small GTPase mediated signal transduction	27/1108	233/23808	1.27065650328506e-05	0.00041037258519048	0.000292931183474029	Eps8/Bcl6/Prag1/Arhgef28/Rasa3/Col3a1/P2ry10b/Lpar4/Gabarap/Kitl/Cdh2/Cgnl1/Psd/Flcn/Plce1/Sipa1l2/Mcf2l/Garnl3/Arhgap28/Arhgap18/Adgrg1/Rasgef1a/Sh2b2/Abra/Ccdc125/P2ry10/Psd2	27
GO:0008016	GO:0008016	regulation of heart contraction	24/1108	194/23808	1.27359638964524e-05	0.00041037258519048	0.000292931183474029	Cav1/Ehd3/Rgs4/Rgs2/Stc1/Gaa/Agt/Ace2/Irx5/Kcnj2/P2rx4/Gch1/Gja1/Myh7/Bves/Atp1b1/Cacna1d/Thrb/Ednra/Hey2/Sema3a/Jup/Edn1/Myh6	24
GO:0048864	GO:0048864	stem cell development	16/1108	99/23808	1.2906981344376e-05	0.000413407539369565	0.000295097587253307	Sema3c/Gdnf/Efnb1/Kitl/Cdh2/Sema4b/Bmp4/Tbx1/Nrtn/Sema3d/Fgf2/Ednra/Sema3a/Ret/Edn1/Sema3g	16
GO:0010811	GO:0010811	positive regulation of cell-substrate adhesion	19/1108	133/23808	1.30855717497514e-05	0.000416647701688831	0.000297410472219514	Smoc2/Edil3/L1cam/Ptn/Has2/Smoc1/Ptprj/Triobp/S100a10/Nid1/Itgb3/Dock5/Egfl6/Abi3bp/Npnt/Lims2/Jup/Ptk2b/Skap1	19
GO:0022612	GO:0022612	gland morphogenesis	21/1108	157/23808	1.32390356330176e-05	0.000419054416125103	0.000299128427398645	Cebpb/Cav1/Sema3c/Plau/Ptn/Ceacam1/Slc9a3r1/Fgfr2/Fgf18/Nfib/Cd44/Bmp4/Gli2/Sulf1/Edar/Tgm2/Igfbp5/Sostdc1/Sema3a/Lims2/Gli1	21
GO:0003009	GO:0003009	skeletal muscle contraction	10/1108	41/23808	1.3713689353413e-05	0.000429672622338945	0.000306707890123106	Tnnt1/Jsrp1/Gaa/Synm/Kcnj2/Actn3/Myh7/Tnni1/Chrnb1/Homer1	10
GO:0001958	GO:0001958	endochondral ossification	9/1108	33/23808	1.38938926383528e-05	0.000429672622338945	0.000306707890123106	Mmp16/Cbs/Fgf18/Bmp4/Enpp1/Smpd3/Gnas/Scx/Alpl	9
GO:0036075	GO:0036075	replacement ossification	9/1108	33/23808	1.38938926383528e-05	0.000429672622338945	0.000306707890123106	Mmp16/Cbs/Fgf18/Bmp4/Enpp1/Smpd3/Gnas/Scx/Alpl	9
GO:0090183	GO:0090183	regulation of kidney development	9/1108	33/23808	1.38938926383528e-05	0.000429672622338945	0.000306707890123106	Gdnf/Six1/Lgr4/Bmp4/Agt/Grem1/Ednra/Adipoq/Ret	9
GO:0007159	GO:0007159	leukocyte cell-cell adhesion	39/1108	403/23808	1.40081784873732e-05	0.000430133050097484	0.000307036551571459	Cfh/Cebpb/Cav1/L1cam/Klf4/Ceacam1/Has2/Vnn1/Bcl6/Pnp/Efnb1/Gstp1/Kitl/Cd44/Lgals3/Bmp4/Cd24a/Cd80/Tnfrsf13c/Tnip1/Tspan32/Ephb6/Pag1/Zfp608/Stk10/Il15/Cd74/Igfbp2/Itgal/Adtrp/Adam8/Itgb2/Icosl/Lrg1/Itgb7/Skap1/Icam1/Pik3r6/Cd274	39
GO:0043087	GO:0043087	regulation of GTPase activity	35/1108	345/23808	1.4068652075294e-05	0.000430133050097484	0.000307036551571459	Rgs4/Ccl9/Itga6/Bcl6/Cav2/Chn2/Rasa3/S100a10/Plxnb3/Flcn/Tbc1d9/Dock11/Dock9/Sod1/Sipa1l2/Gpsm1/Garnl3/Gnas/Arl2/Efna5/Bves/Ccl17/Ccl3/Rasgrp3/Ngef/Rasgef1a/Ect2/Rgs8/Rapgef4/Ntrk3/Ccdc125/Ptk2b/Vav3/Icam1/Rgs9	35
GO:0010594	GO:0010594	regulation of endothelial cell migration	22/1108	170/23808	1.41679533438073e-05	0.00043014294266886	0.000307043613063248	Smoc2/Dcn/Klf4/Ceacam1/Vegfc/Ccbe1/Rgcc/Stc1/Fgf18/Prcp/Itgb3/Bmp4/Agt/Gadd45a/P2rx4/Plk2/Fgf2/Prl2c2/Apoh/Jup/Ptk2b/Lcn2	22
GO:0014032	GO:0014032	neural crest cell development	15/1108	89/23808	1.42288503614676e-05	0.00043014294266886	0.000307043613063248	Sema3c/Gdnf/Efnb1/Kitl/Cdh2/Sema4b/Bmp4/Tbx1/Nrtn/Sema3d/Ednra/Sema3a/Ret/Edn1/Sema3g	15
GO:0070374	GO:0070374	positive regulation of ERK1 and ERK2 cascade	26/1108	222/23808	1.51388087821356e-05	0.000455094581322188	0.000324854532466997	Mif/Ccl9/Vegfb/Fgfr2/Fgf18/Cd44/Itgb3/Bmp4/Ndrg4/Mturn/Acta2/Trpv4/Hmgcr/Fgf2/Ackr3/Ccl17/Pdgfc/Ccl3/Cd74/Ednra/Chil1/Npnt/C3/Thpo/Ptk2b/Icam1	26
GO:0060047	GO:0060047	heart contraction	27/1108	236/23808	1.60395578592609e-05	0.000476867520635585	0.000340396440262376	Cav1/Ehd3/Rgs4/Rgs2/Stc1/Vegfb/Gaa/Agt/Ace2/Irx5/Sod1/Kcnj2/P2rx4/Gch1/Gja1/Myh7/Bves/Tnni1/Atp1b1/Cacna1d/Thrb/Ednra/Hey2/Sema3a/Jup/Edn1/Myh6	27
GO:0050730	GO:0050730	regulation of peptidyl-tyrosine phosphorylation	29/1108	263/23808	1.60403310230517e-05	0.000476867520635585	0.000340396440262376	Cav1/Gdnf/Mif/Cav2/Ptprj/Vegfb/Erbb3/Btc/Socs3/Kitl/Cd44/Itgb3/Cspg4/Prkcd/Agt/Cd24a/Cd80/Efna5/Il15/Pdgfc/Cd74/Il11/Grem1/Adipoq/Ptprz1/Adnp/Itgb2/Ptk2b/Icam1	29
GO:0072080	GO:0072080	nephron tubule development	16/1108	101/23808	1.67337253832404e-05	0.000494748221358334	0.000353159999557226	Gdnf/Aqp1/Kif26b/Six1/Lgr4/Fat4/Cd44/Bmp4/Agt/Cd24a/Fgf2/Grem1/Mtss1/Npnt/Adamts16/Pgf	16
GO:1905954	GO:1905954	positive regulation of lipid localization	18/1108	124/23808	1.75552845974908e-05	0.000516202111579772	0.00036847416448803	Cav1/Mif/Anxa2/Nr1h2/Ces1g/Ces1f/Abca3/Pla2g6/Pla2g4a/Prkcd/Eepd1/Ces1a/Adipoq/Acacb/Lipg/C3/Edn1/Apoc4	18
GO:0035265	GO:0035265	organ growth	25/1108	211/23808	1.7972688597092e-05	0.000519951813661032	0.000371150767916178	Rgs4/Rgs2/Ecm1/Stc1/Fgfr2/Wwc1/Fdps/Enpp1/Agt/Ahr/Thbs3/Smpd3/Gja1/Zfpm2/Fgf2/Ccnb1/Ccn4/Ang2/Hey2/Acacb/Pi16/Gli1/Edn1/Wnt2/Myh6	25
GO:0045216	GO:0045216	cell-cell junction organization	25/1108	211/23808	1.7972688597092e-05	0.000519951813661032	0.000371150767916178	Cav1/Cdh18/Fzd5/Ceacam1/Svep1/Cldn19/Tgfb3/Kirrel/Cdh2/Agt/Ace2/Flcn/Plec/Pkp1/Trpv4/Tjp2/Gja1/Mtss1/Ect2/Nfasc/Lims2/Jup/Plekha7/Camsap3/Vcl	25
GO:0098742	GO:0098742	cell-cell adhesion via plasma-membrane adhesion molecules	25/1108	211/23808	1.7972688597092e-05	0.000519951813661032	0.000371150767916178	Cdh18/Pcdh19/L1cam/Klf4/Il1rn/Ceacam1/Alcam/Adgrl3/Fat4/Cdh2/Plxnb3/Cdhr1/Robo2/Pcdh18/Cd24a/Lrfn3/Pcdh1/Emb/Efna5/Cdh26/Il1rapl1/Adipoq/Cdh23/Ret/Itgal	25
GO:0014033	GO:0014033	neural crest cell differentiation	16/1108	102/23808	1.90008281882284e-05	0.000546756451769289	0.000390284390987028	Sema3c/Gdnf/Efnb1/Six1/Kitl/Cdh2/Sema4b/Bmp4/Tbx1/Nrtn/Sema3d/Ednra/Sema3a/Ret/Edn1/Sema3g	16
GO:1905952	GO:1905952	regulation of lipid localization	23/1108	186/23808	1.9300955982305e-05	0.00055243853266374	0.000394340360467138	Cav1/Mif/Anxa2/Nr1h2/Ces1g/Ces1f/Abca3/Pla2g6/Irs2/Pla2g4a/Itgb3/Prkcd/Agt/Eepd1/Acsl4/Ces1a/Adipoq/Acacb/Lipg/C3/Edn1/Apoc4/Igfbp3	23
GO:0048639	GO:0048639	positive regulation of developmental growth	25/1108	212/23808	1.94925879438663e-05	0.000554971511777485	0.000396148445598264	L1cam/Limk1/Rnf157/Fgfr2/Fdps/Agt/Actn3/Cacng7/Syt17/Zfpm2/Efna5/Fgf2/Ccnb1/Ccn4/Hey2/Map1b/Acacb/Adnp/Ntrk3/C3/Ezr/Unc13a/Gli1/Edn1/Wnt2	25
GO:0002688	GO:0002688	regulation of leukocyte chemotaxis	18/1108	125/23808	1.96297399581568e-05	0.000555934898499168	0.000396836128018362	Vegfd/Ptn/Mif/Vegfc/Ptprj/Vegfb/Ccn3/Swap70/Trpv4/Cmklr1/Nbl1/Cd74/Lbp/Grem1/Ednra/Ptk2b/Edn1/Pgf	18
GO:0007266	GO:0007266	Rho protein signal transduction	19/1108	137/23808	2.00912932943448e-05	0.000566027482810836	0.0004040403925658	Eps8/Bcl6/Prag1/Arhgef28/Col3a1/P2ry10b/Lpar4/Cdh2/Cdc42ep3/Flcn/Srgap1/Mcf2l/Adgrg1/Racgap1/Ednra/Abra/Ccdc125/Rhov/P2ry10	19
GO:0046622	GO:0046622	positive regulation of organ growth	12/1108	61/23808	2.04764565682437e-05	0.00057387402496729	0.00040964139263992	Fgfr2/Fdps/Agt/Zfpm2/Fgf2/Ccnb1/Ccn4/Hey2/Acacb/Gli1/Edn1/Wnt2	12
GO:0030193	GO:0030193	regulation of blood coagulation	13/1108	71/23808	2.10581753467922e-05	0.000584092997634477	0.000416935875422922	Cav1/Plau/Ceacam1/Thbd/Enpp4/Anxa2/F3/Plat/Prkcd/Apoh/Kng2/Adtrp/Abat	13
GO:0060675	GO:0060675	ureteric bud morphogenesis	13/1108	71/23808	2.10581753467922e-05	0.000584092997634477	0.000416935875422922	Gdnf/Kif26b/Six1/Lgr4/Fat4/Cd44/Bmp4/Agt/Fgf2/Grem1/Npnt/Adamts16/Pgf	13
GO:0046890	GO:0046890	regulation of lipid biosynthetic process	24/1108	200/23808	2.12500270737276e-05	0.000586391772737069	0.000418576781603413	Ceacam1/Nr1h2/Ces1g/Ces1f/Abca3/Pla2g6/Pla2g4a/Fdps/Prkcd/Agt/Sod1/Zbtb20/Dhcr7/Smpd3/Ces1a/Abcd2/Stard4/Acsl3/Cd74/Adgrf5/Ldlr/C3/Dkk3/Serpina12	24
GO:0003014	GO:0003014	renal system process	18/1108	126/23808	2.19202254155489e-05	0.000601799657964635	0.000429575201618356	Slc9a3r1/Npr3/Aqp1/Stc1/Btc/Kirrel/Bmp4/Agt/Sulf1/Gnas/Gja1/Ang2/Adgrf5/Ednra/Adipoq/Slc15a2/Nr3c2/Edn1	18
GO:0034341	GO:0034341	response to interferon-gamma	19/1108	138/23808	2.22988590364199e-05	0.000609087109010029	0.000434777112604308	Cited1/Ccl9/Gbp9/Dapk3/Gbp7/Rab7b/Gch1/Rab20/Ccl17/Gbp2b/Ccl3/Slc11a1/Cxcl16/Cd74/Gbp8/Ubd/Gbp5/Gbp4/Ifitm1	19
GO:0045861	GO:0045861	negative regulation of proteolysis	35/1108	353/23808	2.28968401783891e-05	0.00062226210606016	0.000444181657687091	Serpinb1a/Dpep1/Plau/Klf4/Aqp1/Ecm1/Serpinb7/Nr1h2/Timp3/Serpinb8/Plat/Sdcbp/Cd44/Col28a1/Agt/Serpina1e/Rybp/Ptpn3/Rps6ka3/Itih2/Anxa8/Ifi207/Serpina3g/Spink5/Mmp9/Kng2/Pi16/Pi15/Wfikkn2/Spink6/Wfdc3/Fetub/Serpinb2/Timp4/Serpina12	35
GO:0055021	GO:0055021	regulation of cardiac muscle tissue growth	14/1108	82/23808	2.34633131235329e-05	0.000634452703104174	0.00045288352069702	Rgs4/Rgs2/Fgfr2/Fdps/Gja1/Zfpm2/Fgf2/Ccnb1/Ccn4/Hey2/Pi16/Gli1/Edn1/Wnt2	14
GO:0022604	GO:0022604	regulation of cell morphogenesis	33/1108	326/23808	2.5605370007516e-05	0.000688912480052218	0.00049175786924961	Postn/Eps8/Ptn/Has2/Shroom3/Slc9a3r1/Prag1/Rnf157/Sh3kbp1/S100b/Triobp/S100a10/Cd44/Fzd4/Itgb3/Plxnb3/Dapk3/Cdc42ep3/Dock5/Cacng7/Syt17/Efna5/Bves/Arhgap18/Ccl3/Il1rapl1/Ypel4/Lims2/Ezr/Strip2/Unc13a/Ptk2b/Icam1	33
GO:0046165	GO:0046165	alcohol biosynthetic process	19/1108	140/23808	2.73749369565864e-05	0.000732858386882544	0.00052312723202191	Ces1g/Ces1f/Tm7sf2/Hsd17b7/Fdps/Lss/Nsdhl/Sod1/Dhcr7/Ces1a/Gch1/Hmgcr/Fgf2/Pth1r/Lbr/Dkk3/Ptk2b/Hmgcs1/Ip6k3	19
GO:1903035	GO:1903035	negative regulation of response to wounding	15/1108	94/23808	2.78914885156785e-05	0.000742990592588446	0.000530359779018817	Plau/Ceacam1/Thbd/Anxa2/Plat/Cldn19/Prkcd/Cd24a/Gja1/Hmgcr/Fgf2/Apoh/Kng2/Adtrp/Abat	15
GO:0061035	GO:0061035	regulation of cartilage development	13/1108	73/23808	2.86854721005635e-05	0.00075664963418202	0.000540109843627225	Mustn1/Fgf18/Chadl/Bmp4/Adamts7/Gli2/Efemp1/Smpd3/Gdf6/Ccn4/Thrb/Grem1/Scx	13
GO:1900046	GO:1900046	regulation of hemostasis	13/1108	73/23808	2.86854721005635e-05	0.00075664963418202	0.000540109843627225	Cav1/Plau/Ceacam1/Thbd/Enpp4/Anxa2/F3/Plat/Prkcd/Apoh/Kng2/Adtrp/Abat	13
GO:0070293	GO:0070293	renal absorption	8/1108	28/23808	2.89736250477274e-05	0.000757338254734629	0.000540601393113521	Slc9a3r1/Aqp1/Kirrel/Ang2/Ednra/Adipoq/Slc15a2/Edn1	8
GO:1903532	GO:1903532	positive regulation of secretion by cell	35/1108	357/23808	2.89930645744905e-05	0.000757338254734629	0.000540601393113521	Mif/Vegfc/Anxa2/Rgcc/Nr1h2/Pla2g6/S100a10/Tgfb3/Sdcbp/Lgals3/Irs2/Pla2g4a/Agt/Camk2n1/Acsl4/Smpd3/Gja1/Myom1/Kcnn4/Rab3d/Aacs/Cacna1d/Ang2/Vip/Ang/Sybu/Rapgef4/Tacr2/Itgb2/Abat/Ezr/Unc13a/Slc4a8/Edn1/Ankrd1	35
GO:0001763	GO:0001763	morphogenesis of a branching structure	27/1108	244/23808	2.91590648420494e-05	0.000757994820845738	0.000541070061574565	Sema3c/Gdnf/Mgp/Fzd5/Rspo3/Fgfr2/Six1/Lgr4/Socs3/Fat4/Cd44/Bmp4/Agt/Gli2/Ahr/Tbx1/Sulf1/Fgf2/Tgm2/Grem1/Ednra/Sema3a/Npnt/Edn1/Adamts16/Pgf/Wnt2	27
GO:0018108	GO:0018108	peptidyl-tyrosine phosphorylation	32/1108	314/23808	2.95639172474289e-05	0.000764824224559687	0.000545945010302976	Cav1/Gdnf/Mif/Cav2/Ptprj/Vegfb/Fgfr2/Erbb3/Btc/Socs3/Kitl/Cd44/Itgb3/Cspg4/Prkcd/Agt/Cd24a/Efemp1/Cd80/Efna5/Il15/Pdgfc/Cd74/Il11/Grem1/Adipoq/Dyrk3/Ptprz1/Adnp/Itgb2/Ptk2b/Icam1	32
GO:0071711	GO:0071711	basement membrane organization	9/1108	36/23808	2.99024703429112e-05	0.000769881305814378	0.0005495548440256	Cav1/Flrt2/Mmp11/Cav2/Col3a1/Nid1/Phldb1/Lamb3/Lama2	9
GO:0062012	GO:0062012	regulation of small molecule metabolic process	35/1108	358/23808	3.07322769006834e-05	0.000787478009536083	0.000562115681256109	Cav1/Cacna1a/Fmo1/Ceacam1/Appl2/Nr1h2/Ces1g/Ces1f/Irs2/Pla2g4a/Fdps/Agt/Gpd1/Flcn/Lacc1/Sod1/Zbtb20/Actn3/Acsl4/Dhcr7/Ces1a/Arl2/Abcd2/Stard4/Pth1r/Thrb/Cd74/Ldlr/Adipoq/Acacb/Dkk3/Cnr1/Ptk2b/Serpina12/Igfbp3	35
GO:0018212	GO:0018212	peptidyl-tyrosine modification	32/1108	315/23808	3.14732099487028e-05	0.000802641434758149	0.000572939601410907	Cav1/Gdnf/Mif/Cav2/Ptprj/Vegfb/Fgfr2/Erbb3/Btc/Socs3/Kitl/Cd44/Itgb3/Cspg4/Prkcd/Agt/Cd24a/Efemp1/Cd80/Efna5/Il15/Pdgfc/Cd74/Il11/Grem1/Adipoq/Dyrk3/Ptprz1/Adnp/Itgb2/Ptk2b/Icam1	32
GO:0051781	GO:0051781	positive regulation of cell division	15/1108	95/23808	3.17146267559976e-05	0.000804983049877468	0.000574611087550324	Vegfd/Ptn/Vegfc/Vegfb/Fgfr2/Btc/Tgfb3/Cdc25b/Fgf2/Cenpv/Pdgfc/Racgap1/Cdca8/Ect2/Pgf	15
GO:0016125	GO:0016125	sterol metabolic process	20/1108	154/23808	3.25371345951957e-05	0.000821982728904922	0.000586745758032465	Lipa/Ces1g/Ces1f/Tm7sf2/Hsd17b7/Fdps/Lss/Nsdhl/Erg28/Sod1/Vldlr/Dhcr7/Ces1a/Hmgcr/Sqle/Lbr/Thrb/Ldlr/Hmgcs1/Serpina12	20
GO:0001658	GO:0001658	branching involved in ureteric bud morphogenesis	12/1108	64/23808	3.39460182571766e-05	0.000853567870289099	0.000609291788590444	Gdnf/Six1/Lgr4/Fat4/Cd44/Bmp4/Agt/Fgf2/Grem1/Npnt/Adamts16/Pgf	12
GO:0061326	GO:0061326	renal tubule development	16/1108	107/23808	3.49378190142907e-05	0.000870372241277308	0.000621287044752178	Gdnf/Aqp1/Kif26b/Six1/Lgr4/Fat4/Cd44/Bmp4/Agt/Cd24a/Fgf2/Grem1/Mtss1/Npnt/Adamts16/Pgf	16
GO:0070167	GO:0070167	regulation of biomineral tissue development	16/1108	107/23808	3.49378190142907e-05	0.000870372241277308	0.000621287044752178	Cebpb/Ptn/Mgp/Ecm1/Atp2b1/Bmp4/Enpp1/Actn3/Gja1/Sgms2/Grem1/Hey2/Nfe2/Isg15/Ptk2b/Osr2	16
GO:0072088	GO:0072088	nephron epithelium morphogenesis	14/1108	85/23808	3.5614373633934e-05	0.000883137993199074	0.000630399463450038	Cited1/Gdnf/Kif26b/Six1/Lgr4/Fat4/Cd44/Bmp4/Agt/Fgf2/Grem1/Npnt/Adamts16/Pgf	14
GO:0003015	GO:0003015	heart process	27/1108	247/23808	3.61785877352519e-05	0.000893013672492617	0.000637448897372932	Cav1/Ehd3/Rgs4/Rgs2/Stc1/Vegfb/Gaa/Agt/Ace2/Irx5/Sod1/Kcnj2/P2rx4/Gch1/Gja1/Myh7/Bves/Tnni1/Atp1b1/Cacna1d/Thrb/Ednra/Hey2/Sema3a/Jup/Edn1/Myh6	27
GO:0006639	GO:0006639	acylglycerol metabolic process	19/1108	143/23808	3.69295667303324e-05	0.000907388121351226	0.000647709632295039	Cav1/Faah/Nr1h2/Ces1g/Pla2g4a/Plce1/Acsl4/Scd1/Lpin3/Dagla/Ang2/Thrb/Ldlr/Apoh/Ang/Lipg/Plb1/C3/Serpina12	19
GO:1904062	GO:1904062	regulation of cation transmembrane transport	38/1108	406/23808	3.75067570477507e-05	0.000911532836395711	0.000650668202937812	Cav1/Cacna1a/Fhl1/Ehd3/Rgs4/Slc9a3r1/Jsrp1/Rgs2/Pla2g6/Slc36a2/Itgb3/Fxyd5/Bmp4/Agt/Bdkrb1/Ahr/Ace2/Kcnj2/Cemip/P2rx4/Ptpn3/Cacng7/Atp1b1/Cacna1d/Ednra/Gstm7/Mmp9/Kcnip4/Hecw2/Nr3c2/Ptk2b/Homer1/Edn1/Rrad/Hecw1/Fxyd7/Rgs9/Lcn2	38
GO:0072210	GO:0072210	metanephric nephron development	9/1108	37/23808	3.78912648905473e-05	0.000911532836395711	0.000650668202937812	Cited1/Gdnf/Aqp1/Kif26b/Lgr4/Bmp4/Grem1/Adipoq/Ret	9
GO:0015711	GO:0015711	organic anion transport	34/1108	347/23808	3.79259075145393e-05	0.000911532836395711	0.000650668202937812	Cacna1a/Abcc3/Slco1a5/Slc26a7/Il1rn/Mif/Ceacam1/Rgs4/Slc9a3r1/Rgs2/Ces1g/Ces1f/Lrrc8d/Pla2g6/Slc36a2/Slc25a24/Pla2g4a/Prkcd/Agt/Ace2/Slc16a1/Acsl4/Epm2a/Emb/Ces1a/Gja1/Stard10/Slc1a6/Slc11a1/Slco2b1/Abat/Slco2a1/Slc4a8/Edn1	34
GO:0032330	GO:0032330	regulation of chondrocyte differentiation	11/1108	55/23808	3.83388728406702e-05	0.000911532836395711	0.000650668202937812	Mustn1/Fgf18/Chadl/Bmp4/Adamts7/Gli2/Efemp1/Gdf6/Ccn4/Thrb/Grem1	11
GO:0060343	GO:0060343	trabecula formation	8/1108	29/23808	3.83850041349903e-05	0.000911532836395711	0.000650668202937812	Adamts1/Enpp1/Thbs3/Adgrg6/Grem1/Fhl2/Hey2/Ppargc1b	8
GO:0048146	GO:0048146	positive regulation of fibroblast proliferation	13/1108	75/23808	3.86228371488984e-05	0.000911532836395711	0.000650668202937812	Mif/Anxa2/Aqp1/Btc/Itgb3/Cd248/Agt/Ccnb1/Pdgfc/Cd74/Ccna2/Ptprz1/Wnt2	13
GO:0050818	GO:0050818	regulation of coagulation	13/1108	75/23808	3.86228371488984e-05	0.000911532836395711	0.000650668202937812	Cav1/Plau/Ceacam1/Thbd/Enpp4/Anxa2/F3/Plat/Prkcd/Apoh/Kng2/Adtrp/Abat	13
GO:0072171	GO:0072171	mesonephric tubule morphogenesis	13/1108	75/23808	3.86228371488984e-05	0.000911532836395711	0.000650668202937812	Gdnf/Kif26b/Six1/Lgr4/Fat4/Cd44/Bmp4/Agt/Fgf2/Grem1/Npnt/Adamts16/Pgf	13
GO:1990874	GO:1990874	vascular associated smooth muscle cell proliferation	13/1108	75/23808	3.86228371488984e-05	0.000911532836395711	0.000650668202937812	Cav1/Adamts1/Rgs5/Gstp1/Tgfb3/Enpp1/Agt/Fgf2/Igfbp5/Adipoq/Cnn1/Mmp9/Edn1	13
GO:0032368	GO:0032368	regulation of lipid transport	20/1108	156/23808	3.92467668813053e-05	0.000922213330079928	0.000658292127556345	Cav1/Mif/Anxa2/Nr1h2/Ces1g/Ces1f/Abca3/Pla2g6/Irs2/Pla2g4a/Itgb3/Prkcd/Agt/Eepd1/Acsl4/Ces1a/Adipoq/Lipg/Edn1/Igfbp3	20
GO:0032373	GO:0032373	positive regulation of sterol transport	10/1108	46/23808	4.03537575067256e-05	0.000935963660102115	0.000668107355453911	Cav1/Anxa2/Nr1h2/Ces1g/Ces1f/Abca3/Eepd1/Ces1a/Adipoq/Lipg	10
GO:0032376	GO:0032376	positive regulation of cholesterol transport	10/1108	46/23808	4.03537575067256e-05	0.000935963660102115	0.000668107355453911	Cav1/Anxa2/Nr1h2/Ces1g/Ces1f/Abca3/Eepd1/Ces1a/Adipoq/Lipg	10
GO:0055023	GO:0055023	positive regulation of cardiac muscle tissue growth	10/1108	46/23808	4.03537575067256e-05	0.000935963660102115	0.000668107355453911	Fgfr2/Fdps/Zfpm2/Fgf2/Ccnb1/Ccn4/Hey2/Gli1/Edn1/Wnt2	10
GO:0060415	GO:0060415	muscle tissue morphogenesis	14/1108	86/23808	4.07401576173073e-05	0.000940870335359358	0.000671609826724889	Adarb1/Col3a1/Fgfr2/Mylk/Zfpm1/Tbx1/Zfpm2/Myh7/Tnni1/Ednra/Hey2/Wnt2/Ankrd1/Myh6	14
GO:0072202	GO:0072202	cell differentiation involved in metanephros development	7/1108	22/23808	4.27350967145235e-05	0.000982724595815602	0.000701486135453424	Cited1/Gdnf/Lgr4/Fat4/Bmp4/Grem1/Adipoq	7
GO:1903706	GO:1903706	regulation of hemopoiesis	39/1108	424/23808	4.37688389676356e-05	0.00100221328716956	0.000715397506799114	Cebpb/Lrrc17/Ptn/Ceacam1/Vnn1/Bcl6/Fam210b/Pnp/Dlk1/Kitl/Cd44/Itgb3/Klf10/Bmp4/Zfpm1/Cd24a/Mturn/Hmgb3/Zfp36l2/Tjp2/Rab7b/Gnas/Hmgb2/Zfp608/Il15/Ccl3/Tmem176b/Cd74/Tnfrsf11b/Ypel4/Adipoq/Mitf/Twist2/Adam8/Thpo/Isg15/Ptk2b/Ppargc1b/Pik3r6	39
GO:0110149	GO:0110149	regulation of biomineralization	16/1108	109/23808	4.40639028920293e-05	0.00100469432822885	0.000717168517631645	Cebpb/Ptn/Mgp/Ecm1/Atp2b1/Bmp4/Enpp1/Actn3/Gja1/Sgms2/Grem1/Hey2/Nfe2/Isg15/Ptk2b/Osr2	16
GO:0031334	GO:0031334	positive regulation of protein-containing complex assembly	23/1108	196/23808	4.46304798789294e-05	0.0010133190389389	0.000723324988133304	Cav1/Gda/Nr1h2/Abca3/Pfn2/Lgals3/Trabd2b/Kirrel/Cdc42ep3/Ahr/Cd24a/Psrc1/Clu/Arl2/Lmod1/Map1b/Tppp3/Isg15/Gbp5/Ptk2b/Skap1/Bmf/Icam1	23
GO:0006638	GO:0006638	neutral lipid metabolic process	19/1108	145/23808	4.4848616728644e-05	0.00101399330511275	0.000723806291211066	Cav1/Faah/Nr1h2/Ces1g/Pla2g4a/Plce1/Acsl4/Scd1/Lpin3/Dagla/Ang2/Thrb/Ldlr/Apoh/Ang/Lipg/Plb1/C3/Serpina12	19
GO:0048588	GO:0048588	developmental cell growth	28/1108	264/23808	4.50561730208326e-05	0.00101442371140209	0.00072411352280563	Postn/Sema3c/L1cam/Rgs4/Limk1/Rnf157/Rgs2/Fdps/Sema4b/Agt/Eif2ak4/Sema3d/Cacng7/Syt17/Efna5/Ccn4/Ang2/Raph1/Ednra/Map1b/Sema3a/Pi16/Adnp/Ntrk3/Unc13a/Vcl/Edn1/Sema3g	28
GO:0015718	GO:0015718	monocarboxylic acid transport	17/1108	121/23808	4.56565865104589e-05	0.00102365871671991	0.000730705632353792	Abcc3/Slco1a5/Mif/Ceacam1/Slc9a3r1/Ces1g/Ces1f/Pla2g6/Pla2g4a/Slc16a1/Acsl4/Emb/Ces1a/Stard10/Slco2b1/Slco2a1/Edn1	17
GO:0072028	GO:0072028	nephron morphogenesis	14/1108	87/23808	4.65002673806949e-05	0.00103824870861211	0.000741120225691878	Cited1/Gdnf/Kif26b/Six1/Lgr4/Fat4/Cd44/Bmp4/Agt/Fgf2/Grem1/Npnt/Adamts16/Pgf	14
GO:0031349	GO:0031349	positive regulation of defense response	30/1108	293/23808	4.74884086627582e-05	0.0010559302769186	0.000753741640758611	Cebpb/Fabp4/Mndal/Aoc3/Pla2g4a/Ifi203/Ifi211/Cd24a/Camk2n1/Tnip1/Trpv4/Gja1/Penk/Hmgb2/Ifi207/Zbp1/Ccn4/Ccl3/Cd74/Lbp/Ldlr/Ednra/Trim30d/Polr3g/Adam8/C3/Alox5ap/Gbp5/Cnr1/Ifi205	30
GO:0030308	GO:0030308	negative regulation of cell growth	23/1108	197/23808	4.8348516653286e-05	0.00107063114449108	0.000764235379111288	Sema3c/Fhl1/Rgs4/Bcl6/Ptprj/Rgs2/Mndal/Ccn3/Prdm11/Sema4b/Enpp1/Agt/Bdkrb1/Flcn/Psrc1/Dcbld2/Sema3d/Gja1/Grem1/Sema3a/Pi16/Rrad/Sema3g	23
GO:0048010	GO:0048010	vascular endothelial growth factor receptor signaling pathway	10/1108	47/23808	4.91387516114565e-05	0.00108367058369364	0.000773543160613481	Vegfd/Vegfc/Vegfb/Fgf18/Fzd4/Bmp4/Sulf1/Clec14a/Ptk2b/Pgf	10
GO:0014897	GO:0014897	striated muscle hypertrophy	16/1108	110/23808	4.93693839633662e-05	0.00108431287798724	0.000774001641599671	Rgs4/Rgs2/Fdps/Agt/P2rx4/Trim63/Myh7/Ccn4/Ang2/Igfbp5/Pde9a/Hey2/Lmcd1/Pi16/Edn1/Myh6	16
GO:0002040	GO:0002040	sprouting angiogenesis	17/1108	122/23808	5.07845624246524e-05	0.00110636328100022	0.000789741607873669	Vegfd/Klf4/Ceacam1/Vegfc/Rspo3/Vegfb/Bmp4/Esm1/Plk2/Fgf2/Grem1/Prl2c2/Adtrp/Clec14a/Ptk2b/E2f2/Pgf	17
GO:2000177	GO:2000177	regulation of neural precursor cell proliferation	17/1108	122/23808	5.07845624246524e-05	0.00110636328100022	0.000789741607873669	Ptn/Appl2/Vegfc/Btg2/Cdh2/Gli2/Cd24a/Fgf2/Aspm/Adgrg1/Cip2a/Prl2c2/Shcbp1/Ptprz1/Lims2/Gli1/Slc16a2	17
GO:0030500	GO:0030500	regulation of bone mineralization	14/1108	88/23808	5.29599662873574e-05	0.00114144237123394	0.000814781680695753	Ptn/Mgp/Ecm1/Atp2b1/Bmp4/Enpp1/Actn3/Gja1/Sgms2/Grem1/Nfe2/Isg15/Ptk2b/Osr2	14
GO:0010951	GO:0010951	negative regulation of endopeptidase activity	22/1108	185/23808	5.29722546579471e-05	0.00114144237123394	0.000814781680695753	Serpinb1a/Dpep1/Klf4/Aqp1/Serpinb7/Timp3/Serpinb8/Cd44/Agt/Serpina1e/Rps6ka3/Anxa8/Ifi207/Serpina3g/Spink5/Mmp9/Kng2/Spink6/Fetub/Serpinb2/Timp4/Serpina12	22
GO:0007188	GO:0007188	adenylate cyclase-modulating G protein-coupled receptor signaling pathway	25/1108	225/23808	5.30311452905567e-05	0.00114144237123394	0.000814781680695753	Slc9a3r1/Npr3/Adgrg2/Grk5/Rgs2/Adgrl3/Gpr176/Itgb3/Adgrg6/Adgre5/Adgrd1/Gnas/Pth1r/Adrb3/Cacna1d/Adgrg1/Gnaz/Adgrf5/Ednra/Vip/Sstr2/Rapgef4/Cnr1/Edn1/Vipr1	25
GO:0097531	GO:0097531	mast cell migration	6/1108	16/23808	5.36573412013106e-05	0.00115015720130378	0.000821002479984643	Vegfd/Vegfc/Vegfb/Kitl/Swap70/Pgf	6
GO:0072659	GO:0072659	protein localization to plasma membrane	30/1108	295/23808	5.38635225290007e-05	0.00115015720130378	0.000821002479984643	Tspan15/Ehd3/Slc9a3r1/Anxa2/Nkd2/Tspan5/Rap2a/S100a10/Lgals3/Ttc7/Cdh2/Tspan32/Epm2a/Prepl/Sytl2/Rab40b/Acsl3/Rab3d/Atp1b1/Trarg1/Fyb2/Ypel4/Adipoq/Lypd1/Kcnip4/Camk2a/Nfasc/Jup/Ezr/Skap1	30
GO:0046486	GO:0046486	glycerolipid metabolic process	35/1108	368/23808	5.41469769387683e-05	0.00115163985338938	0.00082206082317273	Cav1/Socs2/Faah/Nr1h2/Ces1g/Abca3/Pla2g6/Socs3/Ttc7/Pla2g4a/Cish/Gpd1/Plce1/Acsl4/Lpcat4/Scd1/Naaa/Lpin3/Pgap1/Dagla/Fgf2/Pigz/Plcb2/Acsl3/Pitpnc1/Ang2/Thrb/Ldlr/Apoh/Ang/Lipg/Plb1/C3/Serpina12/Ip6k3	35
GO:0010761	GO:0010761	fibroblast migration	12/1108	67/23808	5.45140869517696e-05	0.00115488307829714	0.000824375894268576	Slc9a3r1/Appl2/Aqp1/Has1/Ccn3/Itgb3/Cd248/Plec/Acta2/2610005L07Rik/Fgf2/Cygb	12
GO:0007411	GO:0007411	axon guidance	27/1108	253/23808	5.49669402973211e-05	0.00115991021858778	0.000827964355603404	Flrt2/Sema3c/Gdnf/L1cam/Ablim1/Alcam/Efnb1/Lgr4/Nfib/Plxnb3/Sema4b/Boc/Gli2/Robo2/Ephb6/Sema3d/Emb/Efna5/Ednra/Tubb3/Etv1/Sema3a/Nfasc/Lama2/Gap43/Edn1/Sema3g	27
GO:0055017	GO:0055017	cardiac muscle tissue growth	16/1108	111/23808	5.52294954366195e-05	0.00116089810525176	0.000828669526514081	Rgs4/Rgs2/Fgfr2/Fdps/Agt/Gja1/Zfpm2/Fgf2/Ccnb1/Ccn4/Ang2/Hey2/Pi16/Gli1/Edn1/Wnt2	16
GO:0097485	GO:0097485	neuron projection guidance	27/1108	254/23808	5.88379894557531e-05	0.00123193471307941	0.000879376709088852	Flrt2/Sema3c/Gdnf/L1cam/Ablim1/Alcam/Efnb1/Lgr4/Nfib/Plxnb3/Sema4b/Boc/Gli2/Robo2/Ephb6/Sema3d/Emb/Efna5/Ednra/Tubb3/Etv1/Sema3a/Nfasc/Lama2/Gap43/Edn1/Sema3g	27
GO:0042832	GO:0042832	defense response to protozoan	9/1108	39/23808	5.93570421398378e-05	0.00123798544090879	0.000883695825247932	Iigp1/Gbp9/Enpp1/Tspan32/Gbp7/Gbp2b/Slc11a1/Gbp8/Gbp4	9
GO:0061333	GO:0061333	renal tubule morphogenesis	14/1108	89/23808	6.01897745935236e-05	0.00125050647524228	0.000892633560218523	Gdnf/Kif26b/Six1/Lgr4/Fat4/Cd44/Bmp4/Agt/Fgf2/Grem1/Mtss1/Npnt/Adamts16/Pgf	14
GO:0014896	GO:0014896	muscle hypertrophy	16/1108	112/23808	6.16930105104646e-05	0.00127680803675696	0.000911408078350952	Rgs4/Rgs2/Fdps/Agt/P2rx4/Trim63/Myh7/Ccn4/Ang2/Igfbp5/Pde9a/Hey2/Lmcd1/Pi16/Edn1/Myh6	16
GO:1902905	GO:1902905	positive regulation of supramolecular fiber organization	21/1108	174/23808	6.2577397335372e-05	0.00129014932973807	0.000920931328399969	Cav1/Limch1/Gda/Limk1/Rgcc/Pfn2/S100a10/Tgfb3/Swap70/Kirrel/Cdc42ep3/Psrc1/Trpv4/Stmn2/Arl2/Lmod1/Mtss1/Map1b/Ptk2b/Edn1/Icam1	21
GO:0030199	GO:0030199	collagen fibril organization	11/1108	58/23808	6.42129517434035e-05	0.00130882535352748	0.000934262603316105	Aebp1/Loxl4/Mmp11/Anxa2/Col3a1/Chadl/Adamts7/Optc/Lum/Grem1/Scx	11
GO:0050879	GO:0050879	multicellular organismal movement	11/1108	58/23808	6.42129517434035e-05	0.00130882535352748	0.000934262603316105	Cacna1a/Tnnt1/Jsrp1/Gaa/Synm/Kcnj2/Actn3/Myh7/Tnni1/Chrnb1/Homer1	11
GO:0050881	GO:0050881	musculoskeletal movement	11/1108	58/23808	6.42129517434035e-05	0.00130882535352748	0.000934262603316105	Cacna1a/Tnnt1/Jsrp1/Gaa/Synm/Kcnj2/Actn3/Myh7/Tnni1/Chrnb1/Homer1	11
GO:0032370	GO:0032370	positive regulation of lipid transport	15/1108	101/23808	6.59068326090871e-05	0.00133828175950754	0.000955289105027046	Cav1/Mif/Anxa2/Nr1h2/Ces1g/Ces1f/Abca3/Pla2g6/Pla2g4a/Prkcd/Eepd1/Ces1a/Adipoq/Lipg/Edn1	15
GO:0035023	GO:0035023	regulation of Rho protein signal transduction	14/1108	90/23808	6.82657578439623e-05	0.00138097008630963	0.00098576078501234	Eps8/Bcl6/Prag1/Arhgef28/Col3a1/P2ry10b/Lpar4/Cdh2/Flcn/Mcf2l/Adgrg1/Abra/Ccdc125/P2ry10	14
GO:1901888	GO:1901888	regulation of cell junction assembly	24/1108	215/23808	6.89433682474917e-05	0.00138945417430619	0.000991816876542863	Cav1/Flrt2/Limch1/Fzd5/Ptprj/Adgrl3/Six1/S100a10/Cldn19/Dapk3/Agt/Ace2/Adgre5/Apod/Lrfn3/Gja1/Efna5/Grem1/Il1rapl1/Lrfn1/Adnp/Ntrk3/Camsap3/Vcl	24
GO:0050921	GO:0050921	positive regulation of chemotaxis	19/1108	150/23808	7.16156226867712e-05	0.00143792412566237	0.00102641558202682	Smoc2/Vegfd/Ptn/Vegfc/Ptprj/Vegfb/Fgf18/Swap70/P2rx4/Trpv4/Cmklr1/Fgf2/Cd74/Lbp/Ednra/Ntrk3/Ptk2b/Edn1/Pgf	19
GO:0055013	GO:0055013	cardiac muscle cell development	15/1108	102/23808	7.39940747506146e-05	0.00148015656592214	0.00105656184216393	Rgs4/Rgs2/Fdps/Bmp4/Agt/Nebl/Plec/Bves/Ccn4/Ang2/Fhl2/Hey2/Pi16/Edn1/Myh6	15
GO:0007389	GO:0007389	pattern specification process	42/1108	481/23808	7.47082180386046e-05	0.001488907115799	0.00106280813888058	Cited1/Sema3c/Fst/Gdnf/Fzd5/Shroom3/Taf10/Stc1/Efnb1/Pcsk6/Fgfr2/Six1/Grsf1/Btg2/Bmp4/Gli2/Robo2/Tbx1/Tll1/Mdfi/En1/Pgap1/Gja1/Fgf2/Nbl1/Ripply1/Daam2/Lfng/Adgrg1/Sostdc1/Grem1/Ednra/Hey2/Sema3a/Chrdl1/C3/Hoxc13/Stil/Gli1/Ifitm1/Edn1/Wnt2	42
GO:0042476	GO:0042476	odontogenesis	17/1108	126/23808	7.67481131301155e-05	0.00152391733119244	0.00108779904762786	Fst/Itga6/Fgfr2/Relt/Bmp4/Enpp1/Gli2/Tbx1/Fam20a/Edar/Smpd3/Cnnm4/Sostdc1/Tnfrsf11b/Ednra/Edn1/Osr2	17
GO:0007044	GO:0007044	cell-substrate junction assembly	14/1108	91/23808	7.72698207646731e-05	0.00152863568211289	0.00109116708966831	Limch1/Itgb4/Ptprj/S100a10/Itgb3/Dapk3/Plec/Apod/Actn3/Efna5/Grem1/Camsap3/Ptk2b/Vcl	14
GO:0046849	GO:0046849	bone remodeling	15/1108	103/23808	8.29357285071093e-05	0.00162542924423361	0.00116026004014289	Ptn/Ceacam1/Dlk1/Lgr4/Itgb3/Enpp1/Gja1/Pth1r/Rab3d/Grem1/Tnfrsf11b/Mitf/Adam8/Ptk2b/Ppargc1b	15
GO:0010875	GO:0010875	positive regulation of cholesterol efflux	8/1108	32/23808	8.30687682892105e-05	0.00162542924423361	0.00116026004014289	Cav1/Nr1h2/Ces1g/Ces1f/Abca3/Eepd1/Ces1a/Adipoq	8
GO:0055094	GO:0055094	response to lipoprotein particle	8/1108	32/23808	8.30687682892105e-05	0.00162542924423361	0.00116026004014289	Ces1g/Ces1f/Smpd3/Ces1a/Ldlr/Adtrp/Itgb2/Hmgcs1	8
GO:0045670	GO:0045670	regulation of osteoclast differentiation	13/1108	81/23808	8.8480565193497e-05	0.00172443745413874	0.00123093384523563	Cebpb/Lrrc17/Ceacam1/Dlk1/Itgb3/Klf10/Tjp2/Gnas/Ccl3/Tnfrsf11b/Mitf/Adam8/Ppargc1b	13
GO:0050922	GO:0050922	negative regulation of chemotaxis	11/1108	60/23808	8.87695920454247e-05	0.00172443745413874	0.00123093384523563	Sema3c/Mif/Gstp1/Ccn3/Sema4b/Robo2/Sema3d/Nbl1/Grem1/Sema3a/Sema3g	11
GO:0090181	GO:0090181	regulation of cholesterol metabolic process	9/1108	41/23808	9.02496967766399e-05	0.00174688351926295	0.00124695624209753	Ces1g/Ces1f/Fdps/Sod1/Dhcr7/Ces1a/Thrb/Ldlr/Serpina12	9
GO:0070661	GO:0070661	leukocyte proliferation	35/1108	378/23808	9.27447566358914e-05	0.00178354773111468	0.0012731278026658	Cebpb/Mif/Ceacam1/Bcl6/Npr3/Enpp3/Ctps/Pnp/Efnb1/Gstp1/Kitl/Cd44/Lgals3/Irs2/Bmp4/Prkcd/Ahr/Cd24a/Cd80/Tnfrsf13c/Tspan32/Clu/Ephb6/Gja1/Il15/Slc11a1/Cd74/Grem1/Igfbp2/Itgal/Plcl2/Itgb2/Icosl/Vav3/Cd274	35
GO:0060993	GO:0060993	kidney morphogenesis	15/1108	104/23808	9.28067951518509e-05	0.00178354773111468	0.0012731278026658	Cited1/Gdnf/Kif26b/Six1/Lgr4/Fat4/Cd44/Bmp4/Agt/Ahr/Fgf2/Grem1/Npnt/Adamts16/Pgf	15
GO:0071621	GO:0071621	granulocyte chemotaxis	17/1108	128/23808	9.3653250731509e-05	0.00179340975866993	0.00128016749173731	Dpep1/Ccl9/Ptprj/Itga1/Lgals3/Trpv4/Cmklr1/Itga9/Ccl17/Ccl3/Cd74/Lbp/Ednra/Cxcl5/Itgb2/Vav3/Edn1	17
GO:0001892	GO:0001892	embryonic placenta development	16/1108	116/23808	9.46795160398857e-05	0.00180663289294548	0.00128960639801994	Cebpb/Cited1/Fzd5/Gjb5/Taf10/Rspo3/Fgfr2/Socs3/Nsdhl/Mdfi/Krt19/Plac1/Plk4/Hey2/Nfe2/Wnt2	16
GO:0051924	GO:0051924	regulation of calcium ion transport	29/1108	290/23808	9.59735478197219e-05	0.00182485392515167	0.00130261289192548	Cav1/Cacna1a/Ehd3/Rgs4/Jsrp1/Stc1/Pla2g6/Lgals3/Atp2b1/Mylk/Itgb3/Bmp4/Agt/Bdkrb1/Ahr/Cemip/P2rx4/Gja1/Atp1b1/Cacna1d/Ednra/Gstm7/Camk2a/Ptk2b/Homer1/Gramd2/Rrad/Icam1/Rgs9	29
GO:0043270	GO:0043270	positive regulation of ion transport	32/1108	334/23808	9.6871998452909e-05	0.00183545149181374	0.00131017762177415	Cebpb/Cav1/Fhl1/Ehd3/Mif/Slc9a3r1/Stc1/Pla2g6/Slc36a2/Lgals3/Pla2g4a/Atp2b1/Mylk/Bmp4/Agt/Bdkrb1/Ace2/Kcnj2/Cemip/P2rx4/Gnas/Atp1b1/Cacna1d/Ednra/Gstm7/Camk2a/Tacr2/Abat/Homer1/Edn1/Rgs9/Lcn2	32
GO:0009880	GO:0009880	embryonic pattern specification	13/1108	82/23808	0.000100730192395085	0.00190185672027352	0.00135757884413542	Cited1/Fzd5/Efnb1/Pcsk6/Fgfr2/Six1/Bmp4/Pgap1/Ripply1/Ednra/Sema3a/Chrdl1/Stil	13
GO:0030195	GO:0030195	negative regulation of blood coagulation	10/1108	51/23808	0.000102415556562363	0.00192691646804922	0.00137546693373597	Plau/Ceacam1/Thbd/Anxa2/Plat/Prkcd/Apoh/Kng2/Adtrp/Abat	10
GO:0001649	GO:0001649	osteoblast differentiation	24/1108	221/23808	0.00010633246017048	0.00198401344969379	0.00141622376547749	Cebpb/Cited1/Cebpd/Smoc1/Vegfc/Dlk1/Lgr4/Bmp4/Enpp1/Gli2/Ahr/Gnas/Gja1/Fgf2/Pth1r/Ccn4/Igfbp5/Grem1/Fhl2/Twist2/Npnt/Gli1/Ifitm1/Igfbp3	24
GO:0051258	GO:0051258	protein polymerization	27/1108	263/23808	0.000106372536170348	0.00198401344969379	0.00141622376547749	Cav1/Eln/Eps8/Gda/Pfn2/Kirrel/Add3/Prkcd/Cdc42ep3/Psrc1/Trpv4/Stmn2/Arl2/Lmod1/Arhgap28/Arhgap18/Daam2/Ube2c/Tpx2/Mtss1/Diaph3/Map1b/Spire2/Tppp3/Camsap3/Ptk2b/Icam1	27
GO:0010640	GO:0010640	regulation of platelet-derived growth factor receptor signaling pathway	7/1108	25/23808	0.000106556381148765	0.00198401344969379	0.00141622376547749	Slc9a3r1/Ptprj/Hip1/F3/Ndrg4/Apod/Adipoq	7
GO:0016042	GO:0016042	lipid catabolic process	32/1108	336/23808	0.000108300363055418	0.00200953190896968	0.00143443929143093	Lipa/Faah/Pcca/Ces1g/Ces1f/Pla2g6/Neu3/Bdh2/Irs2/Pla2g4a/Acox2/Prkcd/Mgst2/Plce1/Naaa/Smpd3/Acat3/Lpin3/Ces1a/Abcd2/Dagla/Plcb2/Ldlr/Apoh/Adipoq/Acacb/Lipg/Adtrp/Plb1/Cnr1/Plin1/Ugt1a7c	32
GO:0050729	GO:0050729	positive regulation of inflammatory response	18/1108	142/23808	0.000108829087307651	0.0020124031573968	0.0014364888391594	Cebpb/Fabp4/Aoc3/Pla2g4a/Cd24a/Camk2n1/Tnip1/Trpv4/Zbp1/Ccn4/Ccl3/Lbp/Ldlr/Ednra/Adam8/C3/Alox5ap/Cnr1	18
GO:0085029	GO:0085029	extracellular matrix assembly	9/1108	42/23808	0.000110157952489523	0.00202999980255521	0.0014490496345864	Has2/Rgcc/Has1/Col3a1/Agt/Phldb1/Smpd3/Lamb3/Mfap4	9
GO:0048644	GO:0048644	muscle organ morphogenesis	14/1108	94/23808	0.000110763426569546	0.00203419112071921	0.00145204147135719	Adarb1/Col3a1/Fgfr2/Mylk/Zfpm1/Tbx1/Zfpm2/Myh7/Tnni1/Ednra/Hey2/Wnt2/Ankrd1/Myh6	14
GO:0010565	GO:0010565	regulation of cellular ketone metabolic process	19/1108	155/23808	0.000111664988666112	0.00204377314289914	0.00145888128765715	Cav1/Fmo1/Ceacam1/Appl2/Nr1h2/Ces1g/Ces1f/Irs2/Pla2g4a/Agt/Acsl4/Ces1a/Abcd2/Stard4/Cd74/Adipoq/Acacb/Dkk3/Cnr1	19
GO:1904705	GO:1904705	regulation of vascular associated smooth muscle cell proliferation	12/1108	72/23808	0.00011277680082032	0.00205712530581065	0.00146841229685405	Cav1/Adamts1/Rgs5/Gstp1/Tgfb3/Agt/Fgf2/Igfbp5/Adipoq/Cnn1/Mmp9/Edn1	12
GO:0072078	GO:0072078	nephron tubule morphogenesis	13/1108	83/23808	0.000114417496065758	0.00205906069844472	0.00146979381422447	Gdnf/Kif26b/Six1/Lgr4/Fat4/Cd44/Bmp4/Agt/Fgf2/Grem1/Npnt/Adamts16/Pgf	13
GO:1903510	GO:1903510	mucopolysaccharide metabolic process	13/1108	83/23808	0.000114417496065758	0.00205906069844472	0.00146979381422447	Dcn/Ugdh/Has2/Has1/Cd44/Chst1/Cemip/Smpd3/Itih2/Fgf2/Il15/Ednra/Chst3	13
GO:0033631	GO:0033631	cell-cell adhesion mediated by integrin	6/1108	18/23808	0.000114796173486976	0.00205906069844472	0.00146979381422447	L1cam/Swap70/Cd24a/Podxl/Npnt/Skap1	6
GO:0060572	GO:0060572	morphogenesis of an epithelial bud	6/1108	18/23808	0.000114796173486976	0.00205906069844472	0.00146979381422447	Fgfr2/Bmp4/Gli2/Sulf1/Sostdc1/Wnt2	6
GO:0070486	GO:0070486	leukocyte aggregation	6/1108	18/23808	0.000114796173486976	0.00205906069844472	0.00146979381422447	Cfh/Has2/Gstp1/Cd44/Stk10/Adam8	6
GO:0003300	GO:0003300	cardiac muscle hypertrophy	15/1108	106/23808	0.000115663025449931	0.00206771674400691	0.00147597265209582	Rgs4/Rgs2/Fdps/Agt/P2rx4/Trim63/Myh7/Ccn4/Ang2/Pde9a/Hey2/Lmcd1/Pi16/Edn1/Myh6	15
GO:0043534	GO:0043534	blood vessel endothelial cell migration	16/1108	118/23808	0.000116328095781048	0.0020727201437014	0.00147954416697472	Klf4/Vegfc/Rgcc/Fgf18/Prcp/Gadd45a/P2rx4/Plk2/Fgf2/Grem1/Prl2c2/Adtrp/Jup/Adam8/Clec14a/Ptk2b	16
GO:0048706	GO:0048706	embryonic skeletal system development	18/1108	143/23808	0.000119182618270784	0.00211657316473627	0.00151084722622926	Mmp16/Dlk1/Fgfr2/Six1/Tgfb3/Hsd17b7/Bmp4/Etl4/Irx5/Tbx1/Mdfi/Sulf1/Gnas/2610005L07Rik/Ednra/Scx/Twist2/Osr2	18
GO:0031032	GO:0031032	actomyosin structure organization	23/1108	209/23808	0.000120180345767035	0.00212727118609347	0.00151848366240966	Eln/Limch1/Limk1/Tnnt1/Rgcc/Pfn2/S100a10/Tgfb3/Cgnl1/Nebl/Plec/Myh7/Lmod1/Arhgap28/Krt19/Racgap1/Cnn1/Ect2/Neurl2/Ptk2b/Cdc42bpg/Edn1/Myh6	23
GO:1900047	GO:1900047	negative regulation of hemostasis	10/1108	52/23808	0.000121563849108177	0.0021447051542659	0.00153092833613715	Plau/Ceacam1/Thbd/Anxa2/Plat/Prkcd/Apoh/Kng2/Adtrp/Abat	10
GO:0050727	GO:0050727	regulation of inflammatory response	33/1108	354/23808	0.000127966613665552	0.00225028871939326	0.0016062957456677	Cebpb/Bcl6/Enpp3/Fabp4/Gstp1/Socs3/Cd44/Aoc3/Ccn3/Pla2g4a/Nlrc3/Agt/Cd24a/Ptgis/Camk2n1/Lacc1/Tnip1/Sod1/Trpv4/Dagla/Nlrx1/Pik3ap1/Zbp1/Ccn4/Ccl3/Lbp/Ldlr/Ednra/Adipoq/Adam8/C3/Alox5ap/Cnr1	33
GO:0072676	GO:0072676	lymphocyte migration	15/1108	107/23808	0.000128824743890525	0.00225799982695412	0.00161180007014067	Ccl9/Ecm1/Itgb3/Plec/Apod/Stk10/Ccl17/Ccl3/Cxcl16/Itgal/Adtrp/Adam8/Itgb7/Ptk2b/Icam1	15
GO:0035025	GO:0035025	positive regulation of Rho protein signal transduction	8/1108	34/23808	0.000132000466788914	0.00230615101230891	0.00164617123483509	Prag1/Col3a1/P2ry10b/Lpar4/Mcf2l/Adgrg1/Abra/P2ry10	8
GO:1902652	GO:1902652	secondary alcohol metabolic process	19/1108	157/23808	0.000132539062981968	0.00230806698351446	0.00164753888884756	Ces1g/Ces1f/Tm7sf2/Hsd17b7/Fdps/Lss/Nsdhl/Enpp1/Sod1/Vldlr/Dhcr7/Ces1a/Hmgcr/Sqle/Lbr/Thrb/Ldlr/Hmgcs1/Serpina12	19
GO:0001562	GO:0001562	response to protozoan	9/1108	43/23808	0.000133613281845653	0.00231926796648858	0.00165553434789402	Iigp1/Gbp9/Enpp1/Tspan32/Gbp7/Gbp2b/Slc11a1/Gbp8/Gbp4	9
GO:0007265	GO:0007265	Ras protein signal transduction	32/1108	340/23808	0.000134861894430587	0.0023334143213215	0.0016656322652808	Eps8/Bcl6/Prag1/Arhgef28/Rap2a/Rasa3/Col3a1/P2ry10b/Sdcbp/Lpar4/Gabarap/Kitl/Cdh2/Cdc42ep3/Psd/Flcn/Plce1/Srgap1/Mcf2l/Plk2/Adgrg1/Racgap1/Ednra/Rasgrp3/Rasgef1a/Sh2b2/Rapgef4/Abra/Ccdc125/Rhov/P2ry10/Psd2	32
GO:0032331	GO:0032331	negative regulation of chondrocyte differentiation	7/1108	26/23808	0.000139983829322398	0.00240648634248763	0.0017177923617675	Chadl/Bmp4/Adamts7/Gli2/Efemp1/Ccn4/Grem1	7
GO:1990776	GO:1990776	response to angiotensin	7/1108	26/23808	0.000139983829322398	0.00240648634248763	0.0017177923617675	Cav1/Col3a1/Prkcd/Agt/Ang2/Camk2a/Nr3c2	7
GO:0014911	GO:0014911	positive regulation of smooth muscle cell migration	11/1108	63/23808	0.000140426818721634	0.00240648634248763	0.0017177923617675	Postn/Adamts1/Plau/Has2/F3/Itgb3/Agt/Dock5/Ccn4/Igfbp5/Rapgef4	11
GO:0008203	GO:0008203	cholesterol metabolic process	18/1108	145/23808	0.000142516069566348	0.00242313096878876	0.00172967358935635	Ces1g/Ces1f/Tm7sf2/Hsd17b7/Fdps/Lss/Nsdhl/Sod1/Vldlr/Dhcr7/Ces1a/Hmgcr/Sqle/Lbr/Thrb/Ldlr/Hmgcs1/Serpina12	18
GO:0042310	GO:0042310	vasoconstriction	15/1108	108/23808	0.000143269456292764	0.00242313096878876	0.00172967358935635	Cav1/Faah/Wdr35/Atp2b1/Add3/Agt/Ahr/Dock5/Acta2/Smpd3/Gja1/Hmgcr/Ednra/Edn1/Icam1	15
GO:0055006	GO:0055006	cardiac cell development	15/1108	108/23808	0.000143269456292764	0.00242313096878876	0.00172967358935635	Rgs4/Rgs2/Fdps/Bmp4/Agt/Nebl/Plec/Bves/Ccn4/Ang2/Fhl2/Hey2/Pi16/Edn1/Myh6	15
GO:0048701	GO:0048701	embryonic cranial skeleton morphogenesis	10/1108	53/23808	0.000143649652303218	0.00242313096878876	0.00172967358935635	Mmp16/Fgfr2/Six1/Tgfb3/Bmp4/Irx5/Tbx1/Gnas/2610005L07Rik/Twist2	10
GO:0050819	GO:0050819	negative regulation of coagulation	10/1108	53/23808	0.000143649652303218	0.00242313096878876	0.00172967358935635	Plau/Ceacam1/Thbd/Anxa2/Plat/Prkcd/Apoh/Kng2/Adtrp/Abat	10
GO:0007409	GO:0007409	axonogenesis	41/1108	480/23808	0.000145739146796955	0.00245069484035755	0.00174934916665161	Flrt2/Sema3c/Cacna1a/Adarb1/Gdnf/L1cam/Limk1/Ablim1/Arhgef28/Alcam/Efnb1/Fgfr2/Lgr4/Nfib/Cdh2/Plxnb3/Sema4b/Boc/Gli2/Robo2/Cnp/Ephb6/Sema3d/Emb/Efna5/Raph1/Ednra/Tubb3/Etv1/Map1b/Sema3a/Nfasc/Ptprz1/Lama2/Ret/Adnp/Ntrk3/Gap43/Vcl/Edn1/Sema3g	41
GO:0046847	GO:0046847	filopodium assembly	12/1108	74/23808	0.000147897478834514	0.00247545448436507	0.00176702303689358	Itgb4/Spata13/Itga6/Tgfb3/Prkcd/Dock11/Mien1/Fgd2/Daam2/Ezr/Gap43/Ttyh1	12
GO:0032409	GO:0032409	regulation of transporter activity	30/1108	312/23808	0.000148131637979103	0.00247545448436507	0.00176702303689358	Cav1/Cacna1a/Fhl1/Ehd3/Slc9a3r1/Jsrp1/Pla2g6/Fxyd5/Bmp4/Prkcd/Ace2/Ptpn3/Cacng7/Tcaf2/Gja1/Atp1b1/Cacna1d/Ednra/Adipoq/Gstm7/Mmp9/Hecw2/Nr3c2/Ptk2b/Homer1/Edn1/Rrad/Hecw1/Fxyd7/Rgs9	30
GO:0060560	GO:0060560	developmental growth involved in morphogenesis	27/1108	269/23808	0.000154818357379315	0.00257918755745541	0.00184106953259613	Postn/Sema3c/L1cam/Limk1/Rnf157/Kif26b/Fgfr2/Nkd1/Six1/Sema4b/Bmp4/Eif2ak4/Ahr/Sema3d/Cacng7/Syt17/Efna5/Raph1/Ednra/Map1b/Sema3a/Adnp/Ntrk3/Unc13a/Vcl/Edn1/Sema3g	27
GO:0120162	GO:0120162	positive regulation of cold-induced thermogenesis	14/1108	97/23808	0.000156182386164217	0.00258589975369124	0.00184586081656107	Cebpb/Cav1/Appl2/Fabp4/Scd1/Gnas/Cmklr1/Gja1/Pdgfc/Adrb3/Adipoq/Ppargc1b/Alpl/Lcn2	14
GO:0150115	GO:0150115	cell-substrate junction organization	14/1108	97/23808	0.000156182386164217	0.00258589975369124	0.00184586081656107	Limch1/Itgb4/Ptprj/S100a10/Itgb3/Dapk3/Plec/Apod/Actn3/Efna5/Grem1/Camsap3/Ptk2b/Vcl	14
GO:0002027	GO:0002027	regulation of heart rate	15/1108	109/23808	0.000159100129707774	0.00261809724146034	0.00186884395076024	Cav1/Rgs4/Agt/Irx5/Kcnj2/Gch1/Myh7/Bves/Cacna1d/Ednra/Hey2/Sema3a/Jup/Edn1/Myh6	15
GO:0002526	GO:0002526	acute inflammatory response	15/1108	109/23808	0.000159100129707774	0.00261809724146034	0.00186884395076024	Il1rn/Vnn1/F3/Gstp1/Aoc3/Prcp/Ephb6/Lbp/Saa3/Adam8/C3/Alox5ap/Cnr1/Icam1/Hp	15
GO:0071402	GO:0071402	cellular response to lipoprotein particle stimulus	8/1108	35/23808	0.000164182002454511	0.00269348583904793	0.00192265766032256	Ces1g/Ces1f/Smpd3/Ces1a/Ldlr/Adtrp/Itgb2/Hmgcs1	8
GO:0006816	GO:0006816	calcium ion transport	38/1108	436/23808	0.000167474014559397	0.00273720327235517	0.0019538639346676	Cav1/Cacna1a/Ehd3/Rgs4/Jsrp1/Stc1/Mcub/Pla2g6/Lgals3/Atp2b1/Mylk/Itgb3/Bmp4/Agt/Bdkrb1/Ahr/Gja4/Cemip/P2rx4/Trpv4/Epm2a/Cacng7/Gja1/Fgf2/Kcnn4/Atp1b1/Cacna1d/Ednra/Gstm7/Cdh23/Camk2a/Ptk2b/Homer1/Edn1/Gramd2/Rrad/Icam1/Rgs9	38
GO:0061351	GO:0061351	neural precursor cell proliferation	22/1108	200/23808	0.000168348566202994	0.00273720327235517	0.0019538639346676	Ptn/Appl2/Vegfc/Fgfr2/Btg2/Cdh2/Trnp1/Gli2/Cd24a/Dagla/Fgf2/Aspm/Adgrg1/Racgap1/Cip2a/Prl2c2/Shcbp1/Ptprz1/Lims2/Gli1/Wnt2/Slc16a2	22
GO:0043547	GO:0043547	positive regulation of GTPase activity	26/1108	256/23808	0.000168372845781372	0.00273720327235517	0.0019538639346676	Rgs4/Ccl9/Itga6/Cav2/Chn2/S100a10/Flcn/Tbc1d9/Dock11/Dock9/Sipa1l2/Garnl3/Gnas/Ccl17/Ccl3/Rasgrp3/Ngef/Rasgef1a/Ect2/Rgs8/Rapgef4/Ntrk3/Ccdc125/Ptk2b/Icam1/Rgs9	26
GO:0048483	GO:0048483	autonomic nervous system development	10/1108	54/23808	0.000169023349973058	0.00273950194640067	0.00195550476871175	Adarb1/Gdnf/Six1/Tbx1/Kif26a/Ackr3/Ednra/Sema3a/Ret/Rhox5	10
GO:0002690	GO:0002690	positive regulation of leukocyte chemotaxis	14/1108	98/23808	0.000174530510703921	0.00282026630059398	0.00201315578807841	Vegfd/Ptn/Vegfc/Ptprj/Vegfb/Swap70/Trpv4/Cmklr1/Cd74/Lbp/Ednra/Ptk2b/Edn1/Pgf	14
GO:0046578	GO:0046578	regulation of Ras protein signal transduction	22/1108	201/23808	0.000180908994279686	0.0029142164182824	0.00208021903780602	Eps8/Bcl6/Prag1/Arhgef28/Rasa3/Col3a1/P2ry10b/Lpar4/Gabarap/Kitl/Cdh2/Psd/Flcn/Plce1/Mcf2l/Adgrg1/Rasgef1a/Sh2b2/Abra/Ccdc125/P2ry10/Psd2	22
GO:0014829	GO:0014829	vascular associated smooth muscle contraction	7/1108	27/23808	0.000181427708627505	0.0029142164182824	0.00208021903780602	Atp2b1/Agt/Dock5/Acta2/Smpd3/Ednra/Edn1	7
GO:0021675	GO:0021675	nerve development	13/1108	87/23808	0.000186436813284758	0.00297690353793853	0.00212496620857749	Adarb1/Erbb3/Six1/Cngb1/Tbx1/Nrtn/Sulf1/Ackr3/Ednra/Sema3a/Ret/Unc13a/Edn1	13
GO:0032890	GO:0032890	regulation of organic acid transport	13/1108	87/23808	0.000186436813284758	0.00297690353793853	0.00212496620857749	Il1rn/Mif/Rgs4/Rgs2/Pla2g6/Slc36a2/Irs2/Pla2g4a/Agt/Ace2/Acsl4/Abat/Edn1	13
GO:0001952	GO:0001952	regulation of cell-matrix adhesion	16/1108	123/23808	0.000190324526701294	0.0030210509680816	0.00215647942224195	Postn/Limch1/Plau/Bcl6/Ptprj/S100a10/Itgb3/Dapk3/Apod/Efna5/Grem1/Jup/Camsap3/Ptk2b/Skap1/Vcl	16
GO:0048640	GO:0048640	negative regulation of developmental growth	16/1108	123/23808	0.000190324526701294	0.0030210509680816	0.00215647942224195	Socs2/Sema3c/Rgs4/Rgs2/Wwc1/Nkd1/Sema4b/Bmp4/Gnas/Sema3d/Gja1/H19/Adrb3/Sema3a/Pi16/Sema3g	16
GO:1903036	GO:1903036	positive regulation of response to wounding	12/1108	76/23808	0.000191976940140624	0.003038317396755	0.00216880450332241	Smoc2/Plau/Ptn/Enpp4/F3/Vegfb/Plat/Mylk/Cd24a/Ccn4/Apoh/Ntrk3	12
GO:0072330	GO:0072330	monocarboxylic acid biosynthetic process	22/1108	202/23808	0.000194289571967037	0.00305788785657379	0.00218277424243933	Mif/Ceacam1/Nr1h2/Ces1g/Ces1f/Aldh1a3/Gstp1/Acly/Pla2g4a/Agt/Ptgis/Acss2/Scd1/Ces1a/Abcd2/Stard4/Acsl3/Cd74/Gstm7/Acacb/Lipg/Edn1	22
GO:0098657	GO:0098657	import into cell	25/1108	244/23808	0.000194350055184582	0.00305788785657379	0.00218277424243933	Cav1/Cacna1a/Gdnf/Rgs4/Slc6a2/Rgs2/Slc36a2/Irs2/Itgb3/Steap4/Neurl1b/Prkcd/Agt/Ace2/Kcnj2/Trpv4/Smpd3/Slc1a6/Acsl3/Atp1b1/Cacna1d/Slc39a4/Slc15a2/Slc16a2/Lcn2	25
GO:0031346	GO:0031346	positive regulation of cell projection organization	37/1108	424/23808	0.000197924278175404	0.00310504530863512	0.00221643606279591	Eps8/Adamts1/L1cam/Ptn/Itga6/Limk1/Rgs2/Aqp1/Fez1/Tgfb3/Fzd4/Plxnb3/Bmp4/Ndrg4/Cdc42ep3/Agt/Robo2/Cd24a/Efemp1/Plce1/Dock11/Vldlr/Stmn2/Efna5/Mien1/Il1rapl1/Prl2c2/Map1b/Ptprz1/Ret/Cxcl5/Adnp/Ntrk3/Cnr1/Ptk2b/Ankrd1/Lcn2	37
GO:0050714	GO:0050714	positive regulation of protein secretion	19/1108	162/23808	0.000200418353071533	0.00313503243569163	0.00223784140256433	Vegfc/Nr1h2/Pla2g6/Tgfb3/Irs2/Camk2n1/Acsl4/Gja1/Myom1/Kcnn4/Aacs/Cacna1d/Ang2/Ang/Sybu/Rapgef4/Abat/Ezr/Ankrd1	19
GO:0002551	GO:0002551	mast cell chemotaxis	5/1108	13/23808	0.000203539695154131	0.00317462927427356	0.00226610632377551	Vegfd/Vegfc/Vegfb/Swap70/Pgf	5
GO:1903037	GO:1903037	regulation of leukocyte cell-cell adhesion	33/1108	363/23808	0.000204236227811496	0.00317628653714931	0.00226728930722285	Cebpb/Cav1/Klf4/Ceacam1/Has2/Vnn1/Bcl6/Pnp/Efnb1/Gstp1/Kitl/Cd44/Lgals3/Bmp4/Cd24a/Cd80/Tnfrsf13c/Tspan32/Ephb6/Pag1/Zfp608/Il15/Cd74/Igfbp2/Itgal/Adtrp/Adam8/Itgb2/Icosl/Skap1/Icam1/Pik3r6/Cd274	33
GO:1990778	GO:1990778	protein localization to cell periphery	33/1108	364/23808	0.000214829297713313	0.00333140187606725	0.00237801336980397	Tspan15/Ehd3/Slc9a3r1/Anxa2/Nkd2/Tspan5/Rap2a/S100a10/Rapsn/Lgals3/Ttc7/Cdh2/Tspan32/Epm2a/Prepl/Cacng7/Sytl2/Rab40b/Acsl3/Rab3d/Atp1b1/Trarg1/Fyb2/Ypel4/Adipoq/Lypd1/Kcnip4/Camk2a/Nfasc/Rapgef4/Jup/Ezr/Skap1	33
GO:0006493	GO:0006493	protein O-linked glycosylation	11/1108	66/23808	0.000215669161670014	0.0033348153992711	0.0023804500028248	Galnt15/Tmtc1/Fkrp/Galnt18/Vegfb/Galnt10/Galnt12/Galnt7/Il15/Galnt16/Pomgnt2	11
GO:0051302	GO:0051302	regulation of cell division	21/1108	190/23808	0.000219430577966873	0.00338325484252075	0.00241502693108466	Vegfd/Ptn/Vegfc/Vegfb/Fgfr2/Btc/Tgfb3/Cdc25b/Flcn/Plk2/Fgf2/Prc1/Kif20a/Cenpv/Pdgfc/Aspm/Racgap1/Cdca8/Plk4/Ect2/Pgf	21
GO:0016055	GO:0016055	Wnt signaling pathway	38/1108	442/23808	0.000220475326999002	0.00338965067023322	0.00241959238562213	Cav1/Fzd5/Klf4/Slc9a3r1/Grk5/Rspo3/Nkd2/Fgfr2/Nkd1/Lgr4/Cd44/Fzd4/Trabd2b/Cdh2/Calcoco1/Dapk3/Enpp1/Mdfi/Sulf1/Epm2a/Cela1/Fgf2/Daam2/Aspm/Ccn4/Sostdc1/Grem1/Ednra/Mitf/Depdc1b/Ccdc88c/Jup/Dkk3/Gli1/Cpz/Edn1/Wnt2/Atp6v1c2	38
GO:0060973	GO:0060973	cell migration involved in heart development	6/1108	20/23808	0.000221235610004658	0.00339164905252155	0.00242101886611785	Sema3c/Bmp4/Ndrg4/Bves/Ednra/Edn1	6
GO:0045088	GO:0045088	regulation of innate immune response	24/1108	232/23808	0.000223832675706675	0.00341202160900175	0.00243556115596737	Cfh/Serpinb1a/Ceacam1/Appl2/Mndal/Ifi203/Ifi211/Nlrc3/Hmgb2/Ifi207/Nlrx1/Zbp1/Dhx58/Cd74/Lbp/Trim30d/Polr3g/Oas1g/Adam8/C3/Isg15/Gbp5/Ifi205/Pik3r6	24
GO:1901617	GO:1901617	organic hydroxy compound biosynthetic process	24/1108	232/23808	0.000223832675706675	0.00341202160900175	0.00243556115596737	Cited1/Ces1g/Ces1f/Tm7sf2/Hsd17b7/Fdps/Lss/Nsdhl/Erg28/Sod1/Dhcr7/Ces1a/Gch1/Stard4/Hmgcr/Fgf2/Sqle/Pth1r/Lbr/Hdc/Dkk3/Ptk2b/Hmgcs1/Ip6k3	24
GO:0042311	GO:0042311	vasodilation	10/1108	56/23808	0.000231182180526852	0.00350420088285913	0.00250136034616007	Npr3/Rgs2/Itga1/Pla2g6/Agt/Sod1/P2rx4/Gch1/Gja1/Adrb3	10
GO:1903053	GO:1903053	regulation of extracellular matrix organization	10/1108	56/23808	0.000231182180526852	0.00350420088285913	0.00250136034616007	Aebp1/Has2/Rgcc/Nid1/Chadl/Itgb3/Agt/Phldb1/Lama2/Adtrp	10
GO:0034104	GO:0034104	negative regulation of tissue remodeling	7/1108	28/23808	0.00023224573648743	0.00351043344954736	0.00250580926210121	Ceacam1/Agt/Cd24a/Abi3bp/Grem1/Tnfrsf11b/Ypel4	7
GO:0019915	GO:0019915	lipid storage	13/1108	89/23808	0.000235125159723345	0.00353920108409185	0.00252634410662294	Cav1/Nr1h2/Ces1g/Ces1f/B4galnt1/Itgb3/Enpp1/Ces1a/Stard4/Sqle/Acacb/C3/Apoc4	13
GO:0001894	GO:0001894	tissue homeostasis	27/1108	276/23808	0.000235464409608787	0.00353920108409185	0.00252634410662294	Ceacam1/Lipa/Col3a1/Dlk1/Abca3/Ercc6/Pla2g4a/Cngb1/Itgb3/Enpp1/Cdhr1/Sod1/Tjp2/Gnas/Pth1r/Rab3d/Abca4/Adgrf5/Tnfrsf11b/Oas1g/Scx/Cdh23/Adam8/Ptk2b/Homer1/Cytl1/Ppargc1b	27
GO:0002761	GO:0002761	regulation of myeloid leukocyte differentiation	17/1108	138/23808	0.000236817099450836	0.00354961786112799	0.0025337797856505	Cebpb/Lrrc17/Ceacam1/Dlk1/Kitl/Itgb3/Klf10/Zfpm1/Tjp2/Gnas/Ccl3/Cd74/Tnfrsf11b/Adipoq/Mitf/Adam8/Ppargc1b	17
GO:0072507	GO:0072507	divalent inorganic cation homeostasis	32/1108	351/23808	0.000240552898549042	0.00359559763081221	0.0025666009555715	Cav1/Slc30a2/Jsrp1/Cav2/Stc1/Mcub/S100b/Atp2b1/Itgb3/Enpp1/Bdkrb1/Mt1/Camk2n1/Bok/Fam20a/Cemip/Trpv4/Gnas/Fgf2/Cnnm4/Pth1r/Atp1b1/Slc11a1/Tgm2/Ednra/Mtss1/Slc39a4/Gstm7/Cdh23/Ptk2b/Edn1/Alpl	32
GO:0198738	GO:0198738	cell-cell signaling by wnt	38/1108	444/23808	0.000241229582860721	0.00359572405920649	0.00256669120238744	Cav1/Fzd5/Klf4/Slc9a3r1/Grk5/Rspo3/Nkd2/Fgfr2/Nkd1/Lgr4/Cd44/Fzd4/Trabd2b/Cdh2/Calcoco1/Dapk3/Enpp1/Mdfi/Sulf1/Epm2a/Cela1/Fgf2/Daam2/Aspm/Ccn4/Sostdc1/Grem1/Ednra/Mitf/Depdc1b/Ccdc88c/Jup/Dkk3/Gli1/Cpz/Edn1/Wnt2/Atp6v1c2	38
GO:0014743	GO:0014743	regulation of muscle hypertrophy	12/1108	78/23808	0.000246795609261692	0.00366852810341758	0.00261866001220097	Rgs4/Rgs2/Fdps/Agt/P2rx4/Trim63/Ccn4/Igfbp5/Pde9a/Lmcd1/Pi16/Edn1	12
GO:0030099	GO:0030099	myeloid cell differentiation	37/1108	430/23808	0.000260763617462962	0.00386547940927878	0.00275924732527867	Cebpb/Lrrc17/Ceacam1/Bcl6/Fam210b/Dlk1/Kitl/Itgb3/Klf10/Bmp4/Enpp1/Zfpm1/Mturn/Hmgb3/Tjp2/Rab7b/Gnas/Hmgb2/Ifi207/Il15/Lbr/Ccn4/Ccl3/Cd74/Adgrf5/Tnfrsf11b/Ypel4/Ubd/Adipoq/Mitf/Dyrk3/Twist2/Adam8/Thpo/Isg15/Ptk2b/Ppargc1b	37
GO:0003007	GO:0003007	heart morphogenesis	27/1108	278/23808	0.000264498501276299	0.00391007262463671	0.00279107874828576	Eln/Flrt2/Sema3c/Adamts1/Has2/Fgfr2/Gaa/Six1/Fat4/Bmp4/Robo2/Ahr/Zfpm1/Adgrg6/Tbx1/Gja1/Zfpm2/Myh7/Tnni1/Ednra/Fhl2/Hey2/Stil/Edn1/Wnt2/Ankrd1/Myh6	27
GO:0048015	GO:0048015	phosphatidylinositol-mediated signaling	19/1108	166/23808	0.000274963059691497	0.00405363349095876	0.0028935550246987	Dcn/Klf4/Ceacam1/Slc9a3r1/Npr3/Erbb3/Nlrc3/Agt/Plekha1/Plce1/Fgf2/Plcb2/Pik3ap1/Pdgfc/Ntrk3/Plcl2/Ezr/Edn1/Serpina12	19
GO:0007271	GO:0007271	synaptic transmission, cholinergic	7/1108	29/23808	0.000293928696781389	0.00430961939340777	0.00307628227321178	Cacna1a/Rapsn/Lynx1/Lypd1/Lama2/Tacr2/Chrnb1	7
GO:0060045	GO:0060045	positive regulation of cardiac muscle cell proliferation	7/1108	29/23808	0.000293928696781389	0.00430961939340777	0.00307628227321178	Fgfr2/Zfpm2/Fgf2/Ccnb1/Hey2/Gli1/Wnt2	7
GO:0030593	GO:0030593	neutrophil chemotaxis	14/1108	103/23808	0.000296823877331249	0.00433962262841586	0.00309769911111992	Dpep1/Ccl9/Itga1/Lgals3/Itga9/Ccl17/Ccl3/Cd74/Lbp/Ednra/Cxcl5/Itgb2/Vav3/Edn1	14
GO:0072273	GO:0072273	metanephric nephron morphogenesis	6/1108	21/23808	0.000297587948315453	0.00433962262841586	0.00309769911111992	Cited1/Gdnf/Kif26b/Lgr4/Bmp4/Grem1	6
GO:0008360	GO:0008360	regulation of cell shape	18/1108	154/23808	0.000304297458613698	0.00438109704865745	0.00312730428320916	Eps8/Ptn/Shroom3/Slc9a3r1/Prag1/Sh3kbp1/S100b/Plxnb3/Dapk3/Cdc42ep3/Bves/Arhgap18/Ccl3/Ypel4/Ezr/Strip2/Ptk2b/Icam1	18
GO:0010642	GO:0010642	negative regulation of platelet-derived growth factor receptor signaling pathway	5/1108	14/23808	0.00030450293555062	0.00438109704865745	0.00312730428320916	Slc9a3r1/Ptprj/Ndrg4/Apod/Adipoq	5
GO:0014733	GO:0014733	regulation of skeletal muscle adaptation	5/1108	14/23808	0.00030450293555062	0.00438109704865745	0.00312730428320916	Tnnt1/Actn3/Myh7/Tnni1/Igfbp5	5
GO:0014820	GO:0014820	tonic smooth muscle contraction	5/1108	14/23808	0.00030450293555062	0.00438109704865745	0.00312730428320916	Mylk/Agt/Smpd3/Ednra/Edn1	5
GO:0032782	GO:0032782	bile acid secretion	5/1108	14/23808	0.00030450293555062	0.00438109704865745	0.00312730428320916	Slc9a3r1/Ces1g/Ces1f/Ces1a/Stard10	5
GO:0071526	GO:0071526	semaphorin-plexin signaling pathway	9/1108	48/23808	0.00032252037263498	0.0046279523337302	0.00330351393612643	Sema3c/Gdnf/Plxnb3/Sema4b/Sema3d/Ednra/Sema3a/Edn1/Sema3g	9
GO:0019217	GO:0019217	regulation of fatty acid metabolic process	14/1108	104/23808	0.000328559867892488	0.00470207619449329	0.00335642485425444	Cav1/Fmo1/Ceacam1/Appl2/Nr1h2/Irs2/Pla2g4a/Agt/Acsl4/Abcd2/Cd74/Adipoq/Acacb/Cnr1	14
GO:0010634	GO:0010634	positive regulation of epithelial cell migration	18/1108	155/23808	0.000329606834227249	0.00470454741373164	0.00335818885409809	Smoc2/Has2/Vegfc/Ccbe1/Aqp1/Fgf18/Irs2/Itgb3/Bmp4/Agt/Dock5/P2rx4/Plk2/Fgf2/Prl2c2/Mmp9/Ptk2b/Lcn2	18
GO:1901652	GO:1901652	response to peptide	36/1108	420/23808	0.000337603924135809	0.00480594369252589	0.00343056730484981	Cav1/Socs2/Cited1/Cacna1a/Ceacam1/Appl2/Cav2/Ptprj/Col3a1/Cacybp/Socs3/Irs2/Atp2b1/Enpp1/Prkcd/Agt/Cdo1/Serpina1e/Trpv4/Smpd3/Lpin3/Grb14/Gja1/Serpina3g/Trarg1/Ang2/Ednra/Slc25a33/Adipoq/Mmp9/Camk2a/Sh2b2/Nr3c2/Edn1/Icam1/Serpina12	36
GO:0048017	GO:0048017	inositol lipid-mediated signaling	19/1108	169/23808	0.000345756429618827	0.0049068895458498	0.00350262423396276	Dcn/Klf4/Ceacam1/Slc9a3r1/Npr3/Erbb3/Nlrc3/Agt/Plekha1/Plce1/Fgf2/Plcb2/Pik3ap1/Pdgfc/Ntrk3/Plcl2/Ezr/Edn1/Serpina12	19
GO:0090092	GO:0090092	regulation of transmembrane receptor protein serine/threonine kinase signaling pathway	26/1108	268/23808	0.000346518867761183	0.0049068895458498	0.00350262423396276	Cav1/Itga8/Fst/Rasl11b/Rbpms/Cav2/Ltbp1/Tgfb3/Sdcbp/Ccn3/Bmp4/Htra1/Flcn/Sap30/Peg10/Sulf1/Gdf6/Nbl1/Eid2/Sostdc1/Grem1/Chrdl1/Npnt/Wfikkn2/Lrg1/Pelo	26
GO:0002573	GO:0002573	myeloid leukocyte differentiation	24/1108	239/23808	0.00034838767613843	0.00492040442336192	0.00351227139170916	Cebpb/Lrrc17/Ceacam1/Dlk1/Kitl/Itgb3/Klf10/Bmp4/Enpp1/Zfpm1/Tjp2/Gnas/Ifi207/Il15/Lbr/Ccn4/Ccl3/Cd74/Tnfrsf11b/Ubd/Adipoq/Mitf/Adam8/Ppargc1b	24
GO:0022898	GO:0022898	regulation of transmembrane transporter activity	28/1108	298/23808	0.000353587916941547	0.00496891580937359	0.00354689967398042	Cav1/Cacna1a/Fhl1/Ehd3/Slc9a3r1/Jsrp1/Pla2g6/Fxyd5/Bmp4/Ace2/Ptpn3/Cacng7/Tcaf2/Gja1/Atp1b1/Cacna1d/Ednra/Gstm7/Mmp9/Hecw2/Nr3c2/Ptk2b/Homer1/Edn1/Rrad/Hecw1/Fxyd7/Rgs9	28
GO:1904888	GO:1904888	cranial skeletal system development	12/1108	81/23808	0.000353669346773849	0.00496891580937359	0.00354689967398042	Mmp16/Foxn3/Fgfr2/Six1/Tgfb3/Bmp4/Irx5/Tbx1/Gnas/2610005L07Rik/Ednra/Twist2	12
GO:0035051	GO:0035051	cardiocyte differentiation	20/1108	183/23808	0.000355638164142128	0.00498356500325206	0.00355735652673965	Sema3c/Rgs4/Rgs2/Cacybp/Fdps/Bmp4/Agt/Nebl/Plec/Abi3bp/Bves/Ccn4/Ang2/Grem1/Ednra/Fhl2/Hey2/Pi16/Edn1/Myh6	20
GO:1905332	GO:1905332	positive regulation of morphogenesis of an epithelium	8/1108	39/23808	0.000363861001930606	0.00508554818542492	0.00363015391946625	Gdnf/Six1/Lgr4/Bmp4/Agt/Fgf2/Grem1/Lcn2	8
GO:0030316	GO:0030316	osteoclast differentiation	15/1108	118/23808	0.000384244996755396	0.00535653452730773	0.00382358874600611	Cebpb/Lrrc17/Ceacam1/Dlk1/Itgb3/Klf10/Enpp1/Tjp2/Gnas/Ccn4/Ccl3/Tnfrsf11b/Mitf/Adam8/Ppargc1b	15
GO:0051235	GO:0051235	maintenance of location	30/1108	330/23808	0.000388951442342268	0.00540813362078487	0.00386042108828216	Cav1/Slc30a2/Jsrp1/Nr1h2/Ces1g/Ltbp1/Ces1f/Gaa/B4galnt1/Itgb3/Enpp1/Bdkrb1/Cemip/Ftl1/Ces1a/Arl2/Stard4/Gja1/Fgf2/Nbl1/Sqle/Aspm/Chchd10/Ednra/Gstm7/Acacb/C3/Ptk2b/Apoc4/Lcn2	30
GO:0048486	GO:0048486	parasympathetic nervous system development	6/1108	22/23808	0.000393157767665803	0.00541360027644969	0.00386432328343683	Adarb1/Gdnf/Six1/Tbx1/Ackr3/Sema3a	6
GO:0071404	GO:0071404	cellular response to low-density lipoprotein particle stimulus	6/1108	22/23808	0.000393157767665803	0.00541360027644969	0.00386432328343683	Ces1g/Ces1f/Ces1a/Ldlr/Itgb2/Hmgcs1	6
GO:0090190	GO:0090190	positive regulation of branching involved in ureteric bud morphogenesis	6/1108	22/23808	0.000393157767665803	0.00541360027644969	0.00386432328343683	Gdnf/Six1/Lgr4/Bmp4/Agt/Grem1	6
GO:1903038	GO:1903038	negative regulation of leukocyte cell-cell adhesion	17/1108	144/23808	0.00039336883629285	0.00541360027644969	0.00386432328343683	Cebpb/Klf4/Ceacam1/Bcl6/Gstp1/Cd44/Lgals3/Bmp4/Cd24a/Cd80/Tspan32/Pag1/Zfp608/Cd74/Adtrp/Adam8/Cd274	17
GO:0044242	GO:0044242	cellular lipid catabolic process	23/1108	227/23808	0.000403504365385831	0.00553892089321723	0.00395377934826234	Faah/Ces1f/Pla2g6/Neu3/Bdh2/Irs2/Pla2g4a/Acox2/Prkcd/Mgst2/Smpd3/Acat3/Lpin3/Abcd2/Dagla/Ldlr/Apoh/Adipoq/Acacb/Lipg/Adtrp/Plb1/Cnr1	23
GO:0032271	GO:0032271	regulation of protein polymerization	21/1108	199/23808	0.000412498791134853	0.00564797963128917	0.00403162739748514	Cav1/Eln/Eps8/Gda/Pfn2/Kirrel/Add3/Prkcd/Cdc42ep3/Psrc1/Stmn2/Arl2/Lmod1/Arhgap28/Arhgap18/Daam2/Map1b/Tppp3/Camsap3/Ptk2b/Icam1	21
GO:0030212	GO:0030212	hyaluronan metabolic process	8/1108	40/23808	0.000436463974967933	0.00595891551675372	0.0042535789122809	Has2/Has1/Cd44/Cemip/Smpd3/Itih2/Fgf2/Il15	8
GO:0001666	GO:0001666	response to hypoxia	22/1108	214/23808	0.000437422714944754	0.00595891551675372	0.0042535789122809	Cav1/Cbs/Vegfd/Plau/Vegfc/Rgcc/Aqp1/Vegfb/Plat/Tgfb3/Cd24a/Ptgis/Vldlr/Atp1b1/Ang2/Arnt2/Ednra/Ang/Adam8/Abat/Edn1/Pgf	22
GO:0072283	GO:0072283	metanephric renal vesicle morphogenesis	5/1108	15/23808	0.000439299087646587	0.00596936462279365	0.0042610376683211	Cited1/Gdnf/Kif26b/Bmp4/Grem1	5
GO:0046889	GO:0046889	positive regulation of lipid biosynthetic process	14/1108	107/23808	0.000441762704261154	0.00598361679825384	0.00427121112233653	Nr1h2/Pla2g6/Pla2g4a/Fdps/Prkcd/Agt/Zbtb20/Smpd3/Abcd2/Stard4/Acsl3/Cd74/Adgrf5/Ldlr	14
GO:0042391	GO:0042391	regulation of membrane potential	38/1108	458/23808	0.000442599014049712	0.00598361679825384	0.00427121112233653	Cav1/Cacna1a/Dcn/Fhl1/Ehd3/Ptn/Il1rn/Rgs4/Cldn19/Cngb1/Agt/Sod1/Kcnj2/Bok/P2rx4/Ptpn3/Gja1/Bves/Slc1a6/Kcnn4/Atp1b1/Cacna1d/Chchd10/Slc25a33/Glrb/Popdc3/Rapgef4/Gabra3/Jup/Ntrk3/Abat/Nr3c2/Cnr1/Chrnb1/Ptk2b/Scn8a/Slc4a8/Edn1	38
GO:0006942	GO:0006942	regulation of striated muscle contraction	12/1108	83/23808	0.000444795896543678	0.00598361679825384	0.00427121112233653	Cav1/Ehd3/Rgs2/Stc1/Ace2/Kcnj2/Actn3/P2rx4/Trpv4/Myh7/Atp1b1/Jup	12
GO:0034103	GO:0034103	regulation of tissue remodeling	12/1108	83/23808	0.000444795896543678	0.00598361679825384	0.00427121112233653	Ceacam1/Dlk1/Itgb3/Agt/Cd24a/Abi3bp/Gja1/Grem1/Tnfrsf11b/Ypel4/Adam8/Ppargc1b	12
GO:0035637	GO:0035637	multicellular organismal signaling	18/1108	159/23808	0.000450007471700323	0.00602360747567024	0.00429975717264854	Cav1/Cacna1a/Ehd3/Cldn19/Agt/Ace2/Plec/Sod1/Kcnj2/P2rx4/Cacng7/Gja1/Cacna1d/Nfasc/Rapgef4/Jup/Ntrk3/Scn8a	18
GO:0097530	GO:0097530	granulocyte migration	18/1108	159/23808	0.000450007471700323	0.00602360747567024	0.00429975717264854	Dpep1/Ccl9/Ptprj/Itga1/Lgals3/Trpv4/Cmklr1/Itga9/Ccl17/Ccl3/Cd74/Lbp/Ednra/Cxcl5/Adam8/Itgb2/Vav3/Edn1	18
GO:0032147	GO:0032147	activation of protein kinase activity	13/1108	95/23808	0.000451395748662735	0.00602719732891855	0.00430231967316265	Itgb3/Prkcd/Agt/Pdgfc/Slc11a1/Ang2/Tpx2/Chil1/Ect2/Ang/Adnp/Ntrk3/Ptk2b	13
GO:0031295	GO:0031295	T cell costimulation	7/1108	31/23808	0.000456525136017366	0.00606558458496159	0.00432972117304059	Cav1/Efnb1/Cd24a/Cd80/Tnfrsf13c/Ephb6/Cd274	7
GO:0060384	GO:0060384	innervation	7/1108	31/23808	0.000456525136017366	0.00606558458496159	0.00432972117304059	Adarb1/Sulf1/Ednra/Sema3a/Ret/Unc13a/Edn1	7
GO:1905330	GO:1905330	regulation of morphogenesis of an epithelium	11/1108	72/23808	0.000470711276990884	0.00620047241187611	0.00442600648107589	Gdnf/Nkd1/Six1/Lgr4/Bmp4/Agt/Sulf1/Fgf2/Grem1/Wnt2/Lcn2	11
GO:0048754	GO:0048754	branching morphogenesis of an epithelial tube	20/1108	187/23808	0.000471254855031609	0.00620047241187611	0.00442600648107589	Gdnf/Mgp/Fgfr2/Six1/Lgr4/Fat4/Cd44/Bmp4/Agt/Gli2/Ahr/Tbx1/Fgf2/Grem1/Ednra/Npnt/Edn1/Adamts16/Pgf/Wnt2	20
GO:0050905	GO:0050905	neuromuscular process	20/1108	187/23808	0.000471254855031609	0.00620047241187611	0.00442600648107589	Cfh/Cacna1a/Adarb1/Tnnt1/Jsrp1/Aldh1a3/Gaa/Synm/Kcnj2/Actn3/Gch1/Myh7/Penk/Tnni1/Slurp1/Ednra/Glrb/Cdh23/Chrnb1/Homer1	20
GO:0051259	GO:0051259	protein complex oligomerization	24/1108	244/23808	0.000471286604061945	0.00620047241187611	0.00442600648107589	Ugdh/Ehd3/Mif/Appl2/Fkrp/Lrrc8d/Aldh1a3/Abca3/Mlkl/Aldh9a1/Steap4/Kctd12/Peg10/Kcnj2/Bok/Tgm2/Cd74/Oas1g/Ect2/Acacb/Alox5ap/Isg15/Gbp5/Homer1	24
GO:0060711	GO:0060711	labyrinthine layer development	10/1108	61/23808	0.000474496362986345	0.00622747543714518	0.00444528171639839	Cited1/Fzd5/Gjb5/Rspo3/Fgfr2/Socs3/Nsdhl/Hey2/Nfe2/Wnt2	10
GO:0016525	GO:0016525	negative regulation of angiogenesis	14/1108	108/23808	0.000486219145447934	0.00636580345901541	0.00454402269622106	Dcn/Adamts1/Ism1/Ptn/Klf4/Rgcc/Agt/Flcn/Gadd45a/Sulf1/Plk2/Optc/Apoh/E2f2	14
GO:0060249	GO:0060249	anatomical structure homeostasis	30/1108	335/23808	0.000499681588532735	0.00652333683782176	0.00465647279828864	Cav1/Cacna1a/Ceacam1/Lipa/Col3a1/Dlk1/Abca3/Ercc6/Gaa/Pla2g4a/Cngb1/Itgb3/Enpp1/Cdhr1/Sod1/Tjp2/Gnas/Pth1r/Rab3d/Abca4/Adgrf5/Tnfrsf11b/Oas1g/Scx/Cdh23/Adam8/Ptk2b/Homer1/Cytl1/Ppargc1b	30
GO:0055007	GO:0055007	cardiac muscle cell differentiation	17/1108	147/23808	0.000500676103701986	0.00652333683782176	0.00465647279828864	Rgs4/Rgs2/Cacybp/Fdps/Bmp4/Agt/Nebl/Plec/Bves/Ccn4/Ang2/Grem1/Fhl2/Hey2/Pi16/Edn1/Myh6	17
GO:1904385	GO:1904385	cellular response to angiotensin	6/1108	23/23808	0.000511106356324362	0.00664314807580047	0.00474199617144063	Cav1/Prkcd/Agt/Ang2/Camk2a/Nr3c2	6
GO:0046394	GO:0046394	carboxylic acid biosynthetic process	27/1108	290/23808	0.000515071981105122	0.00666292647439051	0.00475611434091706	Cbs/Ugdh/Mif/Ceacam1/Nr1h2/Ces1g/Ces1f/Aldh1a3/Gstp1/Acly/Pla2g4a/Agt/Mgst2/Ptgis/Acss2/Scd1/Ces1a/Abcd2/Stard4/Acsl3/Cd74/Gstm7/Acacb/Lipg/Abat/Alox5ap/Edn1	27
GO:0046460	GO:0046460	neutral lipid biosynthetic process	9/1108	51/23808	0.000516342750384843	0.00666292647439051	0.00475611434091706	Nr1h2/Pla2g4a/Plce1/Acsl4/Lpin3/Ang2/Ldlr/Ang/C3	9
GO:0046463	GO:0046463	acylglycerol biosynthetic process	9/1108	51/23808	0.000516342750384843	0.00666292647439051	0.00475611434091706	Nr1h2/Pla2g4a/Plce1/Acsl4/Lpin3/Ang2/Ldlr/Ang/C3	9
GO:0008608	GO:0008608	attachment of spindle microtubules to kinetochore	8/1108	41/23808	0.000520394709074914	0.00668315973635349	0.00477055719988534	Ccnb1/Racgap1/Cdca8/Knl1/Nuf2/Nek2/Spc24/Ect2	8
GO:0010464	GO:0010464	regulation of mesenchymal cell proliferation	8/1108	41/23808	0.000520394709074914	0.00668315973635349	0.00477055719988534	Ptn/Fgfr2/Six1/Nfib/Irs2/Bmp4/Tbx1/Wnt2	8
GO:0007422	GO:0007422	peripheral nervous system development	11/1108	73/23808	0.000531280811131402	0.00680671915404304	0.00485875608977064	Itgb4/Gdnf/Erbb3/Agt/Adgrg6/Plec/Sod1/Lgi4/Etv1/Nfasc/Ntrk3	11
GO:0007156	GO:0007156	homophilic cell adhesion via plasma membrane adhesion molecules	14/1108	109/23808	0.000534426158293852	0.00683075334389363	0.00487591211805042	Pcdh19/L1cam/Ceacam1/Fat4/Cdh2/Plxnb3/Cdhr1/Robo2/Pcdh18/Pcdh1/Emb/Cdh26/Cdh23/Ret	14
GO:0050680	GO:0050680	negative regulation of epithelial cell proliferation	20/1108	189/23808	0.000540415652464753	0.00686171639800475	0.00489801409174959	Cav1/Ptn/Ceacam1/Cav2/Rgcc/Ctsl/Dlk1/Fgfr2/Tgfb3/Nfib/Bmp4/Nlrc3/Flcn/Sulf1/Gja1/Slurp1/Mtss1/Prl2c2/Apoh/Lims2	20
GO:0006633	GO:0006633	fatty acid biosynthetic process	17/1108	148/23808	0.000541638913009104	0.00686171639800475	0.00489801409174959	Mif/Ceacam1/Nr1h2/Gstp1/Acly/Pla2g4a/Agt/Ptgis/Acss2/Scd1/Abcd2/Acsl3/Cd74/Gstm7/Acacb/Lipg/Edn1	17
GO:0070663	GO:0070663	regulation of leukocyte proliferation	26/1108	276/23808	0.000543056137760962	0.00686171639800475	0.00489801409174959	Cebpb/Mif/Ceacam1/Bcl6/Enpp3/Pnp/Efnb1/Gstp1/Kitl/Cd44/Lgals3/Irs2/Bmp4/Ahr/Cd24a/Cd80/Tnfrsf13c/Tspan32/Il15/Cd74/Grem1/Igfbp2/Itgal/Icosl/Vav3/Cd274	26
GO:0001818	GO:0001818	negative regulation of cytokine production	27/1108	291/23808	0.000543224528070995	0.00686171639800475	0.00489801409174959	Serpinb1a/Klf4/Ceacam1/Bcl6/Appl2/Rgcc/Gstp1/Tgfb3/Lgr4/Atp2b1/Nlrc3/Zfpm1/Cd24a/Apod/Cmklr1/Abcd2/Nlrx1/Peli3/Dhx58/Slc11a1/Lbp/Oas1g/Adipoq/Twist2/Ezr/Gbp4/Cd274	27
GO:0016053	GO:0016053	organic acid biosynthetic process	27/1108	291/23808	0.000543224528070995	0.00686171639800475	0.00489801409174959	Cbs/Ugdh/Mif/Ceacam1/Nr1h2/Ces1g/Ces1f/Aldh1a3/Gstp1/Acly/Pla2g4a/Agt/Mgst2/Ptgis/Acss2/Scd1/Ces1a/Abcd2/Stard4/Acsl3/Cd74/Gstm7/Acacb/Lipg/Abat/Alox5ap/Edn1	27
GO:0030324	GO:0030324	lung development	23/1108	232/23808	0.000548579317424748	0.00689697501650133	0.00492318231500961	Mgp/Lipa/Ccbe1/Col3a1/Abca3/Fgfr2/Man2a1/Tgfb3/Fgf18/Nfib/Bmp4/Gli2/Stk40/Dhcr7/Smpd3/Zfpm2/Fgf2/Thrb/Igfbp5/Chil1/Gli1/Fendrr/Wnt2	23
GO:0042098	GO:0042098	T cell proliferation	23/1108	232/23808	0.000548579317424748	0.00689697501650133	0.00492318231500961	Cebpb/Ceacam1/Bcl6/Ctps/Pnp/Efnb1/Kitl/Cd44/Lgals3/Bmp4/Cd24a/Cd80/Tnfrsf13c/Tspan32/Ephb6/Gja1/Il15/Slc11a1/Igfbp2/Itgal/Itgb2/Icosl/Cd274	23
GO:0003151	GO:0003151	outflow tract morphogenesis	12/1108	85/23808	0.000554956629922923	0.00696088957019872	0.0049688056498313	Eln/Sema3c/Fgfr2/Six1/Bmp4/Robo2/Zfpm1/Tbx1/Zfpm2/Ednra/Hey2/Edn1	12
GO:0072574	GO:0072574	hepatocyte proliferation	7/1108	32/23808	0.000561092918981251	0.00700519952909075	0.00500043487938108	Cebpb/Plau/Ptn/Ceacam1/Fgf18/Lims2/Gli1	7
GO:0072575	GO:0072575	epithelial cell proliferation involved in liver morphogenesis	7/1108	32/23808	0.000561092918981251	0.00700519952909075	0.00500043487938108	Cebpb/Plau/Ptn/Ceacam1/Fgf18/Lims2/Gli1	7
GO:0007178	GO:0007178	transmembrane receptor protein serine/threonine kinase signaling pathway	34/1108	400/23808	0.000565224718950404	0.00702796511533822	0.00501668535605183	Cav1/Cited1/Itga8/Fst/Rasl11b/Gdnf/Appl2/Rbpms/Cav2/Smad9/Ltbp1/Col3a1/Tgfb3/Sdcbp/Ccn3/Bmp4/Htra1/Ppm1l/Flcn/Sap30/Peg10/Sulf1/Smpd3/Gdf6/Nbl1/Eid2/Sostdc1/Grem1/Scx/Chrdl1/Npnt/Wfikkn2/Lrg1/Pelo	34
GO:0042063	GO:0042063	gliogenesis	31/1108	353/23808	0.000565528506772245	0.00702796511533822	0.00501668535605183	Vcan/Itgb4/Ptn/Vegfc/Ptprj/Col3a1/Erbb3/Nfib/Cdh2/Cspg4/Bmp4/Enpp1/Agt/Cnp/Adgrg6/Efemp1/Plec/Sod1/Clu/P2rx4/Epm2a/Fgf2/Daam2/Ccl3/Adgrg1/Lgi4/Ldlr/Ptprz1/Ntrk3/Gap43/Hdac11	31
GO:0060541	GO:0060541	respiratory system development	25/1108	262/23808	0.000570067455665633	0.00706804833856399	0.00504529746719354	Mgp/Lipa/Ccbe1/Aldh1a3/Col3a1/Abca3/Fgfr2/Six1/Man2a1/Tgfb3/Fgf18/Nfib/Bmp4/Gli2/Stk40/Dhcr7/Smpd3/Zfpm2/Fgf2/Thrb/Igfbp5/Chil1/Gli1/Fendrr/Wnt2	25
GO:0003002	GO:0003002	regionalization	33/1108	385/23808	0.000585087363548103	0.00723759793851113	0.00516632495967823	Sema3c/Gdnf/Fzd5/Taf10/Pcsk6/Fgfr2/Six1/Grsf1/Btg2/Bmp4/Gli2/Robo2/Tbx1/Tll1/Mdfi/En1/Pgap1/Fgf2/Nbl1/Ripply1/Lfng/Adgrg1/Sostdc1/Grem1/Ednra/Hey2/Sema3a/C3/Hoxc13/Gli1/Ifitm1/Edn1/Wnt2	33
GO:2000181	GO:2000181	negative regulation of blood vessel morphogenesis	14/1108	110/23808	0.000586634509325997	0.00724009241899815	0.00516810556381111	Dcn/Adamts1/Ism1/Ptn/Klf4/Rgcc/Agt/Flcn/Gadd45a/Sulf1/Plk2/Optc/Apoh/E2f2	14
GO:0006066	GO:0006066	alcohol metabolic process	31/1108	354/23808	0.000592933087429959	0.00730108225048194	0.00521164118037317	Ces1g/Ces1f/Pla2g4a/Tm7sf2/Hsd17b7/Fdps/Lss/Nsdhl/Enpp1/Gpd1/Sod1/Naaa/Vldlr/Dhcr7/Ces1a/Gch1/Hmgcr/Fgf2/Sqle/Pth1r/Lbr/Adh1/Thrb/Ldlr/Plb1/Dkk3/Ptk2b/Hmgcs1/Acpp/Serpina12/Ip6k3	31
GO:0080164	GO:0080164	regulation of nitric oxide metabolic process	11/1108	74/23808	0.000598220758040384	0.00734182772804068	0.00524072602032892	Cav1/Klf4/Wdr35/Agt/Tmem106a/Ptgis/Clu/Smpd3/Itgb2/Ptk2b/Icam1	11
GO:0007019	GO:0007019	microtubule depolymerization	9/1108	52/23808	0.000598970892512518	0.00734182772804068	0.00524072602032892	Trpv4/Stmn2/Ckap2/Kif24/Tpx2/Map1b/Ccsap/Camsap3/Kif18a	9
GO:0046651	GO:0046651	lymphocyte proliferation	30/1108	339/23808	0.000607396196038076	0.00740881650641594	0.00528854379090401	Cebpb/Mif/Ceacam1/Bcl6/Ctps/Pnp/Efnb1/Kitl/Cd44/Lgals3/Irs2/Bmp4/Prkcd/Ahr/Cd24a/Cd80/Tnfrsf13c/Tspan32/Ephb6/Gja1/Il15/Slc11a1/Cd74/Igfbp2/Itgal/Plcl2/Itgb2/Icosl/Vav3/Cd274	30
GO:0010958	GO:0010958	regulation of amino acid import across plasma membrane	5/1108	16/23808	0.000614590790576259	0.00740881650641594	0.00528854379090401	Rgs4/Rgs2/Slc36a2/Agt/Ace2	5
GO:1903789	GO:1903789	regulation of amino acid transmembrane transport	5/1108	16/23808	0.000614590790576259	0.00740881650641594	0.00528854379090401	Rgs4/Rgs2/Slc36a2/Agt/Ace2	5
GO:0048730	GO:0048730	epidermis morphogenesis	8/1108	42/23808	0.000616921004742064	0.00740881650641594	0.00528854379090401	Fst/Klf4/Ctsl/Fgfr2/Gli2/Krt17/Igfbp5/Sostdc1	8
GO:0110110	GO:0110110	positive regulation of animal organ morphogenesis	8/1108	42/23808	0.000616921004742064	0.00740881650641594	0.00528854379090401	Gdnf/Six1/Bmp4/Robo2/Fgf2/Ednra/Edn1/Wnt2	8
GO:1905144	GO:1905144	response to acetylcholine	8/1108	42/23808	0.000616921004742064	0.00740881650641594	0.00528854379090401	Ly6c1/Ly6a/Ly6c2/Ednra/Lypd1/Rgs8/Chrnb1/Ly6f	8
GO:0032970	GO:0032970	regulation of actin filament-based process	34/1108	402/23808	0.0006172918005899	0.00740881650641594	0.00528854379090401	Cav1/Eln/Limch1/Eps8/Rgs4/Limk1/Rgcc/Stc1/Pfn2/S100a10/Tgfb3/Swap70/Kirrel/Itgb3/Add3/Dapk3/Prkcd/Cdc42ep3/Cgnl1/Kcnj2/Acta2/Efna5/Lmod1/Arhgap28/Arhgap18/Daam2/Mtss1/Ect2/Jup/Ntrk3/Ptk2b/Carmil3/Edn1/Icam1	34
GO:0010827	GO:0010827	regulation of glucose transmembrane transport	12/1108	86/23808	0.000618107420499386	0.00740881650641594	0.00528854379090401	Appl2/Erbb3/Aoc3/Irs2/Enpp1/Prkcd/Cers1/Ednra/Adipoq/Sh2b2/C3/Edn1	12
GO:0046209	GO:0046209	nitric oxide metabolic process	12/1108	86/23808	0.000618107420499386	0.00740881650641594	0.00528854379090401	Cav1/Klf4/Wdr35/Agt/Tmem106a/Ptgis/Clu/P2rx4/Smpd3/Itgb2/Ptk2b/Icam1	12
GO:0043524	GO:0043524	negative regulation of neuron apoptotic process	20/1108	191/23808	0.000618204536588136	0.00740881650641594	0.00528854379090401	Cebpb/Cited1/Cacna1a/Gdnf/Vegfb/Erbb3/Six1/Tgfb3/Btg2/Agt/Mt1/Sod1/Bok/En1/Cntfr/Ptprz1/Adnp/Adam8/Ptk2b/Lcn2	20
GO:0035264	GO:0035264	multicellular organism growth	22/1108	220/23808	0.000637569402903075	0.00762391323782543	0.00544208362852238	Socs2/Adarb1/Taf10/Col3a1/Dlk1/Ercc6/Enpp1/Agt/Plekha1/Plec/Sod1/Stk40/Dhcr7/Smpd3/Cela1/Gnas/En1/H19/Adrb3/Ezr/Stil/Fendrr	22
GO:1901343	GO:1901343	negative regulation of vasculature development	14/1108	111/23808	0.000643106686429273	0.00767307556469162	0.0054771765638474	Dcn/Adamts1/Ism1/Ptn/Klf4/Rgcc/Agt/Flcn/Gadd45a/Sulf1/Plk2/Optc/Apoh/E2f2	14
GO:0032963	GO:0032963	collagen metabolic process	15/1108	124/23808	0.000654226655447245	0.00773980575597791	0.00552480975040119	Mmp16/Mmp11/Rgcc/Ctsl/Serpinb7/Ltbp1/Tgfb3/Bmp4/Prkcd/Smpd3/Cygb/Mmp17/Scx/Mfap4/Mmp9	15
GO:0072207	GO:0072207	metanephric epithelium development	6/1108	24/23808	0.000654835691433955	0.00773980575597791	0.00552480975040119	Aqp1/Lgr4/Fat4/Gdf6/Mtss1/Adipoq	6
GO:0090189	GO:0090189	regulation of branching involved in ureteric bud morphogenesis	6/1108	24/23808	0.000654835691433955	0.00773980575597791	0.00552480975040119	Gdnf/Six1/Lgr4/Bmp4/Agt/Grem1	6
GO:2000345	GO:2000345	regulation of hepatocyte proliferation	6/1108	24/23808	0.000654835691433955	0.00773980575597791	0.00552480975040119	Plau/Ptn/Ceacam1/Fgf18/Lims2/Gli1	6
GO:0030323	GO:0030323	respiratory tube development	23/1108	235/23808	0.000655891363078596	0.00773980575597791	0.00552480975040119	Mgp/Lipa/Ccbe1/Col3a1/Abca3/Fgfr2/Man2a1/Tgfb3/Fgf18/Nfib/Bmp4/Gli2/Stk40/Dhcr7/Smpd3/Zfpm2/Fgf2/Thrb/Igfbp5/Chil1/Gli1/Fendrr/Wnt2	23
GO:0010611	GO:0010611	regulation of cardiac muscle hypertrophy	11/1108	75/23808	0.000672042628027281	0.00791304459828183	0.0056484706890972	Rgs4/Rgs2/Fdps/Agt/P2rx4/Trim63/Ccn4/Pde9a/Lmcd1/Pi16/Edn1	11
GO:0052547	GO:0052547	regulation of peptidase activity	36/1108	436/23808	0.000674611673890827	0.0079259506925907	0.00565768328666428	Cav1/Serpinb1a/Dpep1/Klf4/Aqp1/Ecm1/Serpinb7/Hip1/F3/Timp3/Serpinb8/Cd44/Wdr35/Col28a1/Agt/Serpina1e/Bok/Rps6ka3/Itih2/Anxa8/Ifi207/Serpina3g/Psmb9/Spink5/Mmp9/Ret/Kng2/Pi16/Pi15/Wfikkn2/Spink6/Wfdc3/Fetub/Serpinb2/Timp4/Serpina12	36
GO:0003206	GO:0003206	cardiac chamber morphogenesis	17/1108	151/23808	0.000682257040963387	0.00794751672985074	0.00567307750412765	Sema3c/Adamts1/Fgfr2/Bmp4/Robo2/Ahr/Zfpm1/Adgrg6/Tbx1/Zfpm2/Myh7/Tnni1/Ednra/Fhl2/Hey2/Wnt2/Myh6	17
GO:0003156	GO:0003156	regulation of animal organ formation	7/1108	33/23808	0.000683832047188421	0.00794751672985074	0.00567307750412765	Gdnf/Six1/Bmp4/Robo2/Sulf1/Fgf2/Wnt2	7
GO:0031294	GO:0031294	lymphocyte costimulation	7/1108	33/23808	0.000683832047188421	0.00794751672985074	0.00567307750412765	Cav1/Efnb1/Cd24a/Cd80/Tnfrsf13c/Ephb6/Cd274	7
GO:0061037	GO:0061037	negative regulation of cartilage development	7/1108	33/23808	0.000683832047188421	0.00794751672985074	0.00567307750412765	Chadl/Bmp4/Adamts7/Gli2/Efemp1/Ccn4/Grem1	7
GO:1904706	GO:1904706	negative regulation of vascular associated smooth muscle cell proliferation	7/1108	33/23808	0.000683832047188421	0.00794751672985074	0.00567307750412765	Cav1/Rgs5/Gstp1/Tgfb3/Agt/Adipoq/Cnn1	7
GO:0001974	GO:0001974	blood vessel remodeling	9/1108	53/23808	0.000692104782555328	0.00799187947409919	0.00570474441279511	Eln/Sema3c/Cbs/Ceacam1/Rspo3/Ahr/Tbx1/Gja1/Ednra	9
GO:0006692	GO:0006692	prostanoid metabolic process	9/1108	53/23808	0.000692104782555328	0.00799187947409919	0.00570474441279511	Ces2g/Mif/Gstp1/Pla2g4a/Ptgr1/Ptgis/Cd74/Ces2e/Edn1	9
GO:0006693	GO:0006693	prostaglandin metabolic process	9/1108	53/23808	0.000692104782555328	0.00799187947409919	0.00570474441279511	Ces2g/Mif/Gstp1/Pla2g4a/Ptgr1/Ptgis/Cd74/Ces2e/Edn1	9
GO:0030278	GO:0030278	regulation of ossification	16/1108	138/23808	0.000703353610002485	0.00809584241947598	0.00577895499538686	Ptn/Mgp/Ecm1/Dlk1/Atp2b1/Bmp4/Enpp1/Actn3/Gja1/Sgms2/Thrb/Grem1/Nfe2/Isg15/Ptk2b/Osr2	16
GO:0045639	GO:0045639	positive regulation of myeloid cell differentiation	14/1108	112/23808	0.000704117125499862	0.00809584241947598	0.00577895499538686	Fam210b/Dlk1/Kitl/Itgb3/Klf10/Mturn/Rab7b/Gnas/Hmgb2/Ccl3/Cd74/Thpo/Isg15/Ppargc1b	14
GO:0006790	GO:0006790	sulfur compound metabolic process	29/1108	327/23808	0.000717710410990306	0.00823454098409133	0.00587796047515122	Dpep1/Cacna1a/Dcn/Cbs/Ugdh/Gstp1/Acly/Gstm1/Chst1/Enpp1/Mgst2/Cdo1/Acss2/Gsta4/Sod1/Acsl4/Sulf1/Chac2/Acsl3/Pipox/Ednra/Gstm7/Chst3/Acacb/Tst/Gsta3/Hmgcs1/Ggt7/Acpp	29
GO:0001782	GO:0001782	B cell homeostasis	8/1108	43/23808	0.0007273913414041	0.00827503764925045	0.0059068677084312	Mif/Cd44/Enpp1/Ahr/Tnfrsf13c/Dock11/Cd74/Sh2b2	8
GO:0010874	GO:0010874	regulation of cholesterol efflux	8/1108	43/23808	0.0007273913414041	0.00827503764925045	0.0059068677084312	Cav1/Nr1h2/Ces1g/Ces1f/Abca3/Eepd1/Ces1a/Adipoq	8
GO:0050918	GO:0050918	positive chemotaxis	8/1108	43/23808	0.0007273913414041	0.00827503764925045	0.0059068677084312	Vegfd/Vegfc/Ptprj/Vegfb/Lgals3/Plxnb3/Ntrk3/Pgf	8
GO:0050919	GO:0050919	negative chemotaxis	8/1108	43/23808	0.0007273913414041	0.00827503764925045	0.0059068677084312	Sema3c/Lgr4/Itgb3/Sema4b/Robo2/Sema3d/Sema3a/Sema3g	8
GO:0007200	GO:0007200	phospholipase C-activating G protein-coupled receptor signaling pathway	13/1108	100/23808	0.000742818644981768	0.00843271546128036	0.00601942090947917	Slc9a3r1/Npr3/P2ry10b/Lpar4/Plce1/Cmklr1/Plcb2/Pth1r/Tgm2/Ednra/Vip/Edn1/P2ry10	13
GO:1990138	GO:1990138	neuron projection extension	20/1108	194/23808	0.0007529889629553	0.00853017602034204	0.00608898997412496	Postn/Sema3c/L1cam/Limk1/Rnf157/Sema4b/Eif2ak4/Sema3d/Cacng7/Syt17/Raph1/Ednra/Map1b/Sema3a/Adnp/Ntrk3/Unc13a/Vcl/Edn1/Sema3g	20
GO:2001057	GO:2001057	reactive nitrogen species metabolic process	12/1108	88/23808	0.00076258554674153	0.00862074123322725	0.00615363701915047	Cav1/Klf4/Wdr35/Agt/Tmem106a/Ptgis/Clu/P2rx4/Smpd3/Itgb2/Ptk2b/Icam1	12
GO:0015833	GO:0015833	peptide transport	28/1108	313/23808	0.000768785181734572	0.00867260600191558	0.00619065900507437	Il1rn/Slc9a3r1/Aqp1/Pla2g6/Ccn3/Irs2/Pfkl/Agt/Slc16a1/Camk2n1/Acsl4/Trpv4/Smpd3/Gja1/Hmgcr/Efna5/Aacs/Cacna1d/Cd74/Abcb9/Sybu/Slc15a2/Rapgef4/Tacr2/Abat/Cnr1/Edn1/Slc16a2	28
GO:0060048	GO:0060048	cardiac muscle contraction	15/1108	126/23808	0.000774275726321641	0.00871627130405178	0.0062218280672708	Cav1/Ehd3/Rgs2/Stc1/Vegfb/Gaa/Ace2/Kcnj2/P2rx4/Myh7/Tnni1/Atp1b1/Cacna1d/Jup/Myh6	15
GO:0071560	GO:0071560	cellular response to transforming growth factor beta stimulus	23/1108	238/23808	0.000781005094580798	0.00874430979782745	0.00624184243826179	Cav1/Cited1/Itga8/Rasl11b/Gdnf/Appl2/Cav2/Smad9/Ltbp1/Col3a1/Tgfb3/Sdcbp/Htra1/Flcn/Sap30/Peg10/Zfp36l2/Eid2/Scx/Npnt/Wfikkn2/Lrg1/Ankrd1	23
GO:0003253	GO:0003253	cardiac neural crest cell migration involved in outflow tract morphogenesis	4/1108	10/23808	0.000781843109781496	0.00874430979782745	0.00624184243826179	Sema3c/Bmp4/Ednra/Edn1	4
GO:0045654	GO:0045654	positive regulation of megakaryocyte differentiation	4/1108	10/23808	0.000781843109781496	0.00874430979782745	0.00624184243826179	Mturn/Rab7b/Hmgb2/Thpo	4
GO:0043434	GO:0043434	response to peptide hormone	31/1108	360/23808	0.00078326655315979	0.00874430979782745	0.00624184243826179	Cav1/Socs2/Cited1/Ceacam1/Appl2/Cav2/Ptprj/Col3a1/Cacybp/Socs3/Irs2/Atp2b1/Enpp1/Prkcd/Agt/Cdo1/Serpina1e/Trpv4/Lpin3/Grb14/Serpina3g/Trarg1/Ang2/Ednra/Slc25a33/Adipoq/Camk2a/Sh2b2/Nr3c2/Edn1/Serpina12	31
GO:0060688	GO:0060688	regulation of morphogenesis of a branching structure	10/1108	65/23808	0.000796443870832209	0.00885776048073399	0.00632282553510858	Gdnf/Fgfr2/Six1/Lgr4/Bmp4/Agt/Sulf1/Grem1/Pgf/Wnt2	10
GO:1901861	GO:1901861	regulation of muscle tissue development	9/1108	54/23808	0.000796721069071781	0.00885776048073399	0.00632282553510858	Erbb3/Bmp4/Boc/Flcn/Actn3/Gja1/Hmgcr/Cenpf/Igfbp5	9
GO:1901653	GO:1901653	cellular response to peptide	28/1108	314/23808	0.000807582728202991	0.00896000548548515	0.00639580982140578	Cav1/Socs2/Cacna1a/Ceacam1/Appl2/Cav2/Ptprj/Socs3/Irs2/Atp2b1/Enpp1/Prkcd/Agt/Smpd3/Lpin3/Grb14/Gja1/Trarg1/Ang2/Ednra/Slc25a33/Adipoq/Camk2a/Sh2b2/Nr3c2/Edn1/Icam1/Serpina12	28
GO:0031112	GO:0031112	positive regulation of microtubule polymerization or depolymerization	7/1108	34/23808	0.000826899493958661	0.00911112819592978	0.00650368387541893	Cav1/Gda/Psrc1/Trpv4/Stmn2/Arl2/Map1b	7
GO:0048799	GO:0048799	animal organ maturation	7/1108	34/23808	0.000826899493958661	0.00911112819592978	0.00650368387541893	Fat4/Enpp1/Adamts7/Thbs3/Actn3/Grem1/Ret	7
GO:0072576	GO:0072576	liver morphogenesis	7/1108	34/23808	0.000826899493958661	0.00911112819592978	0.00650368387541893	Cebpb/Plau/Ptn/Ceacam1/Fgf18/Lims2/Gli1	7
GO:0042474	GO:0042474	middle ear morphogenesis	6/1108	25/23808	0.000827976526260855	0.00911112819592978	0.00650368387541893	Six1/Enpp1/Tbx1/Ednra/Edn1/Osr2	6
GO:0038166	GO:0038166	angiotensin-activated signaling pathway	5/1108	17/23808	0.000837477668393525	0.00914090737043723	0.006524940774993	Cav1/Agt/Ang2/Camk2a/Nr3c2	5
GO:0044406	GO:0044406	adhesion of symbiont to host	5/1108	17/23808	0.000837477668393525	0.00914090737043723	0.006524940774993	Gbp9/Ace2/Gbp7/Gbp2b/Icam1	5
GO:0070206	GO:0070206	protein trimerization	5/1108	17/23808	0.000837477668393525	0.00914090737043723	0.006524940774993	Mif/Mlkl/Steap4/Cd74/Alox5ap	5
GO:2000696	GO:2000696	regulation of epithelial cell differentiation involved in kidney development	5/1108	17/23808	0.000837477668393525	0.00914090737043723	0.006524940774993	Cited1/Gdnf/Fat4/Cd24a/Mmp9	5
GO:0007589	GO:0007589	body fluid secretion	14/1108	114/23808	0.000840911539384375	0.00915980767900267	0.00653843214833493	Cav1/Socs2/Npr3/Anxa2/Aqp1/Nr1h2/Enpp1/Cdo1/Sytl2/Gja1/Kcnn4/Prl2c3/Prl2c2/Edn1	14
GO:0032273	GO:0032273	positive regulation of protein polymerization	12/1108	89/23808	0.000844787165497614	0.00917370422598495	0.00654835174847545	Cav1/Gda/Pfn2/Kirrel/Cdc42ep3/Psrc1/Arl2/Lmod1/Map1b/Tppp3/Ptk2b/Icam1	12
GO:0032943	GO:0032943	mononuclear cell proliferation	30/1108	346/23808	0.000845596970096364	0.00917370422598495	0.00654835174847545	Cebpb/Mif/Ceacam1/Bcl6/Ctps/Pnp/Efnb1/Kitl/Cd44/Lgals3/Irs2/Bmp4/Prkcd/Ahr/Cd24a/Cd80/Tnfrsf13c/Tspan32/Ephb6/Gja1/Il15/Slc11a1/Cd74/Igfbp2/Itgal/Plcl2/Itgb2/Icosl/Vav3/Cd274	30
GO:0003298	GO:0003298	physiological muscle hypertrophy	8/1108	44/23808	0.000853234478790007	0.00920091128330467	0.00656777262547144	Rgs4/Rgs2/Fdps/Agt/Ccn4/Ang2/Pi16/Edn1	8
GO:0003301	GO:0003301	physiological cardiac muscle hypertrophy	8/1108	44/23808	0.000853234478790007	0.00920091128330467	0.00656777262547144	Rgs4/Rgs2/Fdps/Agt/Ccn4/Ang2/Pi16/Edn1	8
GO:0061049	GO:0061049	cell growth involved in cardiac muscle cell development	8/1108	44/23808	0.000853234478790007	0.00920091128330467	0.00656777262547144	Rgs4/Rgs2/Fdps/Agt/Ccn4/Ang2/Pi16/Edn1	8
GO:0043254	GO:0043254	regulation of protein-containing complex assembly	34/1108	410/23808	0.000870340275882571	0.00936660204904823	0.00668604561409579	Cav1/Eln/Eps8/Gda/Nr1h2/Abca3/Pfn2/Lgals3/Trabd2b/Kirrel/Add3/Nlrc3/Prkcd/Cdc42ep3/Ahr/Cd24a/Psrc1/Clu/Stmn2/Arl2/Lmod1/Arhgap28/Arhgap18/Daam2/Map1b/Tppp3/Isg15/Unc13a/Gbp5/Camsap3/Ptk2b/Skap1/Bmf/Icam1	34
GO:0045776	GO:0045776	negative regulation of blood pressure	10/1108	66/23808	0.000900153640325461	0.00964885804500261	0.00688752491832168	Vegfc/Prcp/Bdkrb1/Ahr/Gnas/Gch1/Adrb3/Adipoq/Abat/Cnr1	10
GO:2000648	GO:2000648	positive regulation of stem cell proliferation	10/1108	66/23808	0.000900153640325461	0.00964885804500261	0.00688752491832168	Vegfc/Fgfr2/Kitl/Irs2/Bmp4/Gli2/Fgf2/Prl2c3/Thpo/Osr2	10
GO:0006575	GO:0006575	cellular modified amino acid metabolic process	20/1108	197/23808	0.00091237575977987	0.00973747420742122	0.00695078069677521	Dpep1/Vnn1/Ctsl/Gstp1/Aldh9a1/Gstm1/Vnn3/Mgst2/Gsta4/Sod1/Lpcat4/Tg/Gch1/Chac2/Pipox/Gstm7/Ckb/Gsta3/Ggt7/Slc16a2	20
GO:0010463	GO:0010463	mesenchymal cell proliferation	9/1108	55/23808	0.000913849558585341	0.00973747420742122	0.00695078069677521	Ptn/Fgfr2/Six1/Nfib/Fat4/Irs2/Bmp4/Tbx1/Wnt2	9
GO:0034113	GO:0034113	heterotypic cell-cell adhesion	9/1108	55/23808	0.000913849558585341	0.00973747420742122	0.00695078069677521	Klf4/Il1rn/Cd44/Itgb3/Adipoq/Jup/Itgb2/Itgb7/Skap1	9
GO:0007219	GO:0007219	Notch signaling pathway	19/1108	183/23808	0.000926160196687546	0.00984914628137487	0.00703049419120627	Postn/Tspan15/Gdpd5/Bcl6/Prag1/Tspan5/Dlk1/Six1/Fat4/Ccn3/Neurl1b/Robo2/Ripply1/Krt19/Lfng/Hey2/Rcan2/Timp4/Hp	19
GO:0022409	GO:0022409	positive regulation of cell-cell adhesion	28/1108	317/23808	0.000934415718024862	0.00991733920846505	0.00707917150435528	Cav1/L1cam/Ceacam1/Has2/Itga6/Vnn1/Bcl6/Pnp/Efnb1/Kif26b/Kitl/Cd44/Cd24a/Cd80/Tnfrsf13c/Ephb6/Podxl/Il15/Cd74/Igfbp2/Itgal/Adam8/Itgb2/Icosl/Skap1/Icam1/Pik3r6/Cd274	28
GO:0051145	GO:0051145	smooth muscle cell differentiation	11/1108	78/23808	0.000940315502448742	0.00994074207991489	0.00709587688643462	Cfh/Itga8/Fgfr2/Six1/Bmp4/Agt/Olfm2/Ednra/Hey2/Npnt/C3	11
GO:0071347	GO:0071347	cellular response to interleukin-1	11/1108	78/23808	0.000940315502448742	0.00994074207991489	0.00709587688643462	Cebpb/Il1rn/Ccl9/Irak2/Rps6ka5/Adamts7/Ccl17/Zbp1/Ccl3/Saa3/Ankrd1	11
GO:0021700	GO:0021700	developmental maturation	30/1108	349/23808	0.000970461270891756	0.0102310219689089	0.0073030837869206	Cacna1a/Fzd5/Fam210b/Ctsl/Fat4/Cdc25b/Cngb1/Cspg4/Enpp1/Adamts7/Irx5/Thbs3/Actn3/Grb14/Gja1/Ccnb1/Pth1r/Il15/Lgi4/Grem1/Ednra/Cdc20/Chrdl1/Nfasc/Sybu/Ret/C3/Unc13a/Ptk2b/Edn1	30
GO:0007179	GO:0007179	transforming growth factor beta receptor signaling pathway	20/1108	198/23808	0.000971576328956044	0.0102310219689089	0.0073030837869206	Cav1/Cited1/Itga8/Rasl11b/Gdnf/Appl2/Cav2/Smad9/Ltbp1/Col3a1/Tgfb3/Sdcbp/Htra1/Flcn/Sap30/Peg10/Eid2/Npnt/Wfikkn2/Lrg1	20
GO:0071559	GO:0071559	response to transforming growth factor beta	23/1108	242/23808	0.000979665733848974	0.0102835283645963	0.00734056377750406	Cav1/Cited1/Itga8/Rasl11b/Gdnf/Appl2/Cav2/Smad9/Ltbp1/Col3a1/Tgfb3/Sdcbp/Htra1/Flcn/Sap30/Peg10/Zfp36l2/Eid2/Scx/Npnt/Wfikkn2/Lrg1/Ankrd1	23
GO:0048608	GO:0048608	reproductive structure development	28/1108	318/23808	0.000980384696346014	0.0102835283645963	0.00734056377750406	Cebpb/Adamts1/Fst/Fgfr2/Lgr4/Kitl/Cd44/Fzd4/Pla2g4a/Bmp4/Agt/Gli2/Ahr/Plekha1/Irx5/Sod1/Sulf1/2610005L07Rik/Gja1/Zfpm2/Hmgb2/Aspm/Lfng/Adgrg1/Sema3a/C3/Kif18a/Icam1	28
GO:0051952	GO:0051952	regulation of amine transport	14/1108	116/23808	0.000999459946330579	0.010463217842811	0.00746882929379537	Cacna1a/Gdnf/Il1rn/Rgs4/Rgs2/Slc36a2/Agt/Ace2/Syt13/Syt17/Vip/Tacr2/Abat/Cnr1	14
GO:0032412	GO:0032412	regulation of ion transmembrane transporter activity	26/1108	288/23808	0.00101959298626533	0.0106532618623179	0.00760448606414345	Cav1/Cacna1a/Fhl1/Ehd3/Slc9a3r1/Jsrp1/Pla2g6/Fxyd5/Bmp4/Ptpn3/Cacng7/Tcaf2/Atp1b1/Cacna1d/Ednra/Gstm7/Mmp9/Hecw2/Nr3c2/Ptk2b/Homer1/Edn1/Rrad/Hecw1/Fxyd7/Rgs9	26
GO:0002523	GO:0002523	leukocyte migration involved in inflammatory response	6/1108	26/23808	0.00103437433534239	0.0107451125453232	0.00767005070039501	Ptn/Aoc3/Cd24a/Lbp/Adam8/Itgb2	6
GO:0003338	GO:0003338	metanephros morphogenesis	6/1108	26/23808	0.00103437433534239	0.0107451125453232	0.00767005070039501	Cited1/Gdnf/Kif26b/Lgr4/Bmp4/Grem1	6
GO:0032528	GO:0032528	microvillus organization	6/1108	26/23808	0.00103437433534239	0.0107451125453232	0.00767005070039501	Slc9a3r1/Rap2a/Stx2/Podxl/Prl2c2/Ezr	6
GO:0070373	GO:0070373	negative regulation of ERK1 and ERK2 cascade	11/1108	79/23808	0.00104731631624087	0.0108585917103895	0.00775105412830938	Cav1/Klf4/Slc9a3r1/Timp3/Gstp1/Ace2/Flcn/Tnip1/C1ql4/Adipoq/Ezr	11
GO:0001776	GO:0001776	leukocyte homeostasis	15/1108	130/23808	0.00107105669037064	0.0110409119748744	0.00788119754620383	Cfh/Mif/Lipa/Kitl/Cd44/Enpp1/Ahr/Cd24a/Tnfrsf13c/Dock11/Cd74/Ccnb2/Chst3/Sh2b2/Cxcl5	15
GO:1990266	GO:1990266	neutrophil migration	15/1108	130/23808	0.00107105669037064	0.0110409119748744	0.00788119754620383	Dpep1/Ccl9/Itga1/Lgals3/Itga9/Ccl17/Ccl3/Cd74/Lbp/Ednra/Cxcl5/Adam8/Itgb2/Vav3/Edn1	15
GO:2000027	GO:2000027	regulation of animal organ morphogenesis	15/1108	130/23808	0.00107105669037064	0.0110409119748744	0.00788119754620383	Gdnf/Nkd1/Six1/Lgr4/Bmp4/Agt/Robo2/Tbx1/Sulf1/Fgf2/Grem1/Tnfrsf11b/Ednra/Edn1/Wnt2	15
GO:0008585	GO:0008585	female gonad development	14/1108	117/23808	0.00108771053427716	0.0111911479635668	0.00798843864260314	Cebpb/Adamts1/Fst/Kitl/Fzd4/Pla2g4a/Bmp4/Agt/Ahr/Plekha1/Sod1/2610005L07Rik/Zfpm2/Lfng	14
GO:0034612	GO:0034612	response to tumor necrosis factor	20/1108	200/23808	0.00109992097955236	0.0112951808988001	0.00806269918518792	Ccl9/Fabp4/Wdr35/Adamts7/Gpd1/Tnfrsf13c/Zfp36l2/Endog/Smpd3/Tjp2/Gch1/Peli3/Ccl17/Ccl3/Cxcl16/Ubd/Adipoq/Npnt/Ptk2b/Ankrd1	20
GO:0030033	GO:0030033	microvillus assembly	5/1108	18/23808	0.00111543208951143	0.0113892601018235	0.00812985457830261	Slc9a3r1/Rap2a/Stx2/Podxl/Prl2c2	5
GO:0060231	GO:0060231	mesenchymal to epithelial transition	5/1108	18/23808	0.00111543208951143	0.0113892601018235	0.00812985457830261	Cited1/Gdnf/Bmp4/Grem1/Pelo	5
GO:0072077	GO:0072077	renal vesicle morphogenesis	5/1108	18/23808	0.00111543208951143	0.0113892601018235	0.00812985457830261	Cited1/Gdnf/Kif26b/Bmp4/Grem1	5
GO:0043271	GO:0043271	negative regulation of ion transport	19/1108	186/23808	0.00112510940437226	0.0114663138350892	0.00818485689105735	Cav1/Il1rn/Rgs4/Slc9a3r1/Rgs2/Stc1/Ahr/Acsl4/Tcaf2/Gstm7/Mmp9/Vip/Hecw2/Abat/Cnr1/Ptk2b/Rrad/Icam1/Hecw1	19
GO:0045667	GO:0045667	regulation of osteoblast differentiation	17/1108	158/23808	0.00113642070804638	0.0115211943506465	0.00822403157024405	Cebpb/Cited1/Cebpd/Smoc1/Vegfc/Dlk1/Bmp4/Ahr/Gnas/Fgf2/Ccn4/Igfbp5/Grem1/Twist2/Npnt/Gli1/Ifitm1	17
GO:0042475	GO:0042475	odontogenesis of dentin-containing tooth	12/1108	92/23808	0.00113691771049866	0.0115211943506465	0.00822403157024405	Fst/Itga6/Relt/Bmp4/Gli2/Tbx1/Fam20a/Edar/Smpd3/Cnnm4/Sostdc1/Tnfrsf11b	12
GO:0051899	GO:0051899	membrane depolarization	12/1108	92/23808	0.00113691771049866	0.0115211943506465	0.00822403157024405	Cav1/Cacna1a/Dcn/Fhl1/Cngb1/Bok/P2rx4/Ptpn3/Gja1/Cacna1d/Scn8a/Edn1	12
GO:0006801	GO:0006801	superoxide metabolic process	10/1108	68/23808	0.00114086964887308	0.0115395104898234	0.00823710595318138	Cbs/Nqo1/Gstp1/Prkcd/Agt/Sod1/Gch1/Cybb/Itgb2/Edn1	10
GO:0010762	GO:0010762	regulation of fibroblast migration	8/1108	46/23808	0.00115715029797888	0.0116603478528546	0.00832336179247968	Slc9a3r1/Appl2/Aqp1/Has1/Itgb3/Acta2/Fgf2/Cygb	8
GO:0120163	GO:0120163	negative regulation of cold-induced thermogenesis	8/1108	46/23808	0.00115715029797888	0.0116603478528546	0.00832336179247968	Npr3/Nr1h2/Lgr4/Flcn/Actn3/Il15/Adipoq/Plcl2	8
GO:0006809	GO:0006809	nitric oxide biosynthetic process	11/1108	80/23808	0.00116416089827052	0.0117090650347545	0.0083581369754828	Cav1/Klf4/Wdr35/Agt/Ptgis/Clu/P2rx4/Smpd3/Itgb2/Ptk2b/Icam1	11
GO:0010595	GO:0010595	positive regulation of endothelial cell migration	13/1108	105/23808	0.0011784071865987	0.0118034290045232	0.0084254956401188	Smoc2/Vegfc/Ccbe1/Fgf18/Itgb3/Bmp4/Agt/P2rx4/Plk2/Fgf2/Prl2c2/Ptk2b/Lcn2	13
GO:0030203	GO:0030203	glycosaminoglycan metabolic process	13/1108	105/23808	0.0011784071865987	0.0118034290045232	0.0084254956401188	Dcn/Ugdh/Has2/Has1/Cd44/Chst1/Cemip/Smpd3/Itih2/Fgf2/Il15/Ednra/Chst3	13
GO:0031069	GO:0031069	hair follicle morphogenesis	7/1108	36/23808	0.0011832760732636	0.0118034290045232	0.0084254956401188	Fst/Ctsl/Fgfr2/Gli2/Krt17/Igfbp5/Sostdc1	7
GO:0086100	GO:0086100	endothelin receptor signaling pathway	4/1108	11/23808	0.00118346428583928	0.0118034290045232	0.0084254956401188	Six1/Ednra/Ptk2b/Edn1	4
GO:0061458	GO:0061458	reproductive system development	28/1108	322/23808	0.00118451062301478	0.0118034290045232	0.0084254956401188	Cebpb/Adamts1/Fst/Fgfr2/Lgr4/Kitl/Cd44/Fzd4/Pla2g4a/Bmp4/Agt/Gli2/Ahr/Plekha1/Irx5/Sod1/Sulf1/2610005L07Rik/Gja1/Zfpm2/Hmgb2/Aspm/Lfng/Adgrg1/Sema3a/C3/Kif18a/Icam1	28
GO:0000302	GO:0000302	response to reactive oxygen species	19/1108	187/23808	0.0011990572403096	0.011921209490043	0.00850956942637677	Nqo1/Mpv17/Aqp1/Gstp1/Ercc6/Prkcd/Plekha1/Apod/Sod1/Endog/Smpd3/Gch1/Ednra/Mmp9/Ect2/Ptk2b/Edn1/Ppargc1b/Lcn2	19
GO:0090101	GO:0090101	negative regulation of transmembrane receptor protein serine/threonine kinase signaling pathway	16/1108	145/23808	0.00120076111198723	0.011921209490043	0.00850956942637677	Cav1/Fst/Rasl11b/Cav2/Ltbp1/Tgfb3/Ccn3/Htra1/Sap30/Peg10/Nbl1/Eid2/Sostdc1/Grem1/Chrdl1/Wfikkn2	16
GO:0003148	GO:0003148	outflow tract septum morphogenesis	6/1108	27/23808	0.00127807337154665	0.0125727839347212	0.00897467474795288	Sema3c/Fgfr2/Bmp4/Robo2/Tbx1/Zfpm2	6
GO:0060004	GO:0060004	reflex	6/1108	27/23808	0.00127807337154665	0.0125727839347212	0.00897467474795288	Cacna1a/Aldh1a3/Gja1/Glrb/Cdh23/Npnt	6
GO:0070168	GO:0070168	negative regulation of biomineral tissue development	6/1108	27/23808	0.00127807337154665	0.0125727839347212	0.00897467474795288	Ecm1/Enpp1/Grem1/Hey2/Nfe2/Ptk2b	6
GO:0071605	GO:0071605	monocyte chemotactic protein-1 production	6/1108	27/23808	0.00127807337154665	0.0125727839347212	0.00897467474795288	Gstp1/Cd24a/Apod/Trpv4/Oas1g/Adipoq	6
GO:0071637	GO:0071637	regulation of monocyte chemotactic protein-1 production	6/1108	27/23808	0.00127807337154665	0.0125727839347212	0.00897467474795288	Gstp1/Cd24a/Apod/Trpv4/Oas1g/Adipoq	6
GO:0034446	GO:0034446	substrate adhesion-dependent cell spreading	13/1108	106/23808	0.00128710251206539	0.012636891371773	0.00902043576631217	Postn/Itga8/Has2/Triobp/S100a10/Fzd4/Itgb3/Dock5/Efna5/Bves/Lamb3/Lims2/Itgb7	13
GO:0034763	GO:0034763	negative regulation of transmembrane transport	16/1108	146/23808	0.00129163543104908	0.012636891371773	0.00902043576631217	Cav1/Rgs4/Slc9a3r1/Appl2/Rgs2/Irs2/Enpp1/Ahr/Cers1/Tcaf2/Gstm7/Mmp9/Sh2b2/Hecw2/Rrad/Hecw1	16
GO:0045598	GO:0045598	regulation of fat cell differentiation	16/1108	146/23808	0.00129163543104908	0.012636891371773	0.00902043576631217	Cebpb/Mmp11/Dlk1/Medag/Six1/Enpp1/Zfpm1/Flcn/Zfp36l2/Trpv4/Cmklr1/Zfpm2/Runx1t1/Ccn4/C1ql4/Adipoq	16
GO:0034764	GO:0034764	positive regulation of transmembrane transport	24/1108	263/23808	0.00134935999623939	0.0131776880939458	0.00940646599728249	Cav1/Ehd3/Slc9a3r1/Erbb3/Slc36a2/Aoc3/Irs2/Bmp4/Prkcd/Agt/Bdkrb1/Ace2/Kcnj2/Cemip/P2rx4/Atp1b1/Cacna1d/Ednra/Adipoq/Gstm7/C3/Edn1/Rgs9/Lcn2	24
GO:0007204	GO:0007204	positive regulation of cytosolic calcium ion concentration	22/1108	233/23808	0.00135844423897217	0.0132423703802704	0.00945263735318353	Cav1/Cacna1a/P2ry10b/Pla2g6/Lpar4/Swap70/Bmp4/Agt/Ccrl2/Cd24a/P2rx4/Trpv4/Cmklr1/Gja1/Pth1r/Ackr3/Ccl3/Ednra/Kng2/Ptk2b/Edn1/P2ry10	22
GO:0071695	GO:0071695	anatomical structure maturation	26/1108	294/23808	0.00137144445877947	0.0133338543228671	0.00951794020366829	Cacna1a/Fzd5/Fam210b/Ctsl/Fat4/Cdc25b/Cngb1/Cspg4/Enpp1/Adamts7/Irx5/Thbs3/Actn3/Grb14/Gja1/Ccnb1/Pth1r/Il15/Lgi4/Grem1/Ednra/Nfasc/Ret/C3/Ptk2b/Edn1	26
GO:0044344	GO:0044344	cellular response to fibroblast growth factor stimulus	12/1108	94/23808	0.00137475504117908	0.0133338543228671	0.00951794020366829	Smoc2/Flrt2/Fgfr2/Fgf18/Fat4/Cd44/Enpp1/Tbx1/Zfp36l2/Sulf1/Fgf2/Shcbp1	12
GO:1902105	GO:1902105	regulation of leukocyte differentiation	29/1108	341/23808	0.00137643310571634	0.0133338543228671	0.00951794020366829	Cebpb/Lrrc17/Ceacam1/Vnn1/Bcl6/Pnp/Dlk1/Kitl/Cd44/Itgb3/Klf10/Bmp4/Zfpm1/Cd24a/Hmgb3/Zfp36l2/Tjp2/Gnas/Zfp608/Il15/Ccl3/Tmem176b/Cd74/Tnfrsf11b/Adipoq/Mitf/Adam8/Ppargc1b/Pik3r6	29
GO:0032535	GO:0032535	regulation of cellular component size	32/1108	389/23808	0.00138471766727631	0.0133338543228671	0.00951794020366829	Eln/Sema3c/Eps8/L1cam/Limk1/Slc9a3r1/Aqp1/Pfn2/Swap70/Kirrel/Add3/Sema4b/Prkcd/Cdc42ep3/Ahr/Sema3d/Efna5/Lmod1/Arhgap28/Kcnn4/Arhgap18/Daam2/Map1b/Sema3a/Ret/Adnp/Ntrk3/Ezr/Ptk2b/Edn1/Icam1/Sema3g	32
GO:0051928	GO:0051928	positive regulation of calcium ion transport	16/1108	147/23808	0.00138824115041972	0.0133338543228671	0.00951794020366829	Cav1/Ehd3/Stc1/Lgals3/Atp2b1/Mylk/Bmp4/Bdkrb1/Cemip/P2rx4/Atp1b1/Cacna1d/Ednra/Gstm7/Camk2a/Homer1	16
GO:0007052	GO:0007052	mitotic spindle organization	14/1108	120/23808	0.00139260846115059	0.0133338543228671	0.00951794020366829	Psrc1/Plk2/Prc1/Ccnb1/Racgap1/Tpx2/Cdca8/Nuf2/Nek2/Cdc20/Kif11/Cep126/Ccsap/Stil	14
GO:0009636	GO:0009636	response to toxic substance	14/1108	120/23808	0.00139260846115059	0.0133338543228671	0.00951794020366829	Nqo1/Ercc6/Ahr/Cers1/Cnp/Mt1/Sod1/Gch1/Aldh1a7/Arnt2/Gstm7/Scn8a/Gsta3/Lcn2	14
GO:0031109	GO:0031109	microtubule polymerization or depolymerization	14/1108	120/23808	0.00139260846115059	0.0133338543228671	0.00951794020366829	Cav1/Gda/Psrc1/Trpv4/Stmn2/Arl2/Ckap2/Kif24/Tpx2/Map1b/Ccsap/Tppp3/Camsap3/Kif18a	14
GO:0046545	GO:0046545	development of primary female sexual characteristics	14/1108	120/23808	0.00139260846115059	0.0133338543228671	0.00951794020366829	Cebpb/Adamts1/Fst/Kitl/Fzd4/Pla2g4a/Bmp4/Agt/Ahr/Plekha1/Sod1/2610005L07Rik/Zfpm2/Lfng	14
GO:0071675	GO:0071675	regulation of mononuclear cell migration	14/1108	120/23808	0.00139260846115059	0.0133338543228671	0.00951794020366829	Ptprj/Ecm1/Ccn3/Lgals3/Itgb3/Apod/Trpv4/Cmklr1/Nbl1/Stk10/Grem1/Adtrp/Adam8/Ptk2b	14
GO:0095500	GO:0095500	acetylcholine receptor signaling pathway	7/1108	37/23808	0.00140151415337211	0.013395288915267	0.00956179329841044	Ly6c1/Ly6a/Ly6c2/Lypd1/Rgs8/Chrnb1/Ly6f	7
GO:0048041	GO:0048041	focal adhesion assembly	11/1108	82/23808	0.00143010735817484	0.01362443894596	0.00972536462872445	Limch1/Ptprj/S100a10/Dapk3/Apod/Actn3/Efna5/Grem1/Camsap3/Ptk2b/Vcl	11
GO:0045428	GO:0045428	regulation of nitric oxide biosynthetic process	10/1108	70/23808	0.00143171104228672	0.01362443894596	0.00972536462872445	Cav1/Klf4/Wdr35/Agt/Ptgis/Clu/Smpd3/Itgb2/Ptk2b/Icam1	10
GO:0050670	GO:0050670	regulation of lymphocyte proliferation	23/1108	249/23808	0.00143308538253361	0.01362443894596	0.00972536462872445	Cebpb/Mif/Ceacam1/Bcl6/Pnp/Efnb1/Kitl/Cd44/Lgals3/Irs2/Bmp4/Ahr/Cd24a/Cd80/Tnfrsf13c/Tspan32/Il15/Cd74/Igfbp2/Itgal/Icosl/Vav3/Cd274	23
GO:0021783	GO:0021783	preganglionic parasympathetic fiber development	5/1108	19/23808	0.00145623295162106	0.0137715105670877	0.00983034694378918	Adarb1/Six1/Tbx1/Ackr3/Sema3a	5
GO:0048484	GO:0048484	enteric nervous system development	5/1108	19/23808	0.00145623295162106	0.0137715105670877	0.00983034694378918	Gdnf/Kif26a/Ednra/Ret/Rhox5	5
GO:0051988	GO:0051988	regulation of attachment of spindle microtubules to kinetochore	5/1108	19/23808	0.00145623295162106	0.0137715105670877	0.00983034694378918	Ccnb1/Racgap1/Cdca8/Nek2/Ect2	5
GO:0050866	GO:0050866	negative regulation of cell activation	21/1108	220/23808	0.00150824416388329	0.0141551264003579	0.0101041786861973	Cebpb/Ceacam1/Bcl6/Enpp3/Cd44/Lgals3/Bmp4/Prkcd/Cd24a/Cd80/Tspan32/Hmgb3/Pag1/Cygb/Zfp608/Cd74/Adgrf5/Ldlr/Abat/Cnr1/Cd274	21
GO:0070555	GO:0070555	response to interleukin-1	12/1108	95/23808	0.00150825277021759	0.0141551264003579	0.0101041786861973	Cebpb/Cited1/Il1rn/Ccl9/Irak2/Rps6ka5/Adamts7/Ccl17/Zbp1/Ccl3/Saa3/Ankrd1	12
GO:0006022	GO:0006022	aminoglycan metabolic process	14/1108	121/23808	0.00150887791932025	0.0141551264003579	0.0101041786861973	Dcn/Ugdh/Has2/Has1/Cd44/Chst1/Cemip/Smpd3/Itih2/Fgf2/Il15/Ednra/Chil1/Chst3	14
GO:0015837	GO:0015837	amine transport	14/1108	121/23808	0.00150887791932025	0.0141551264003579	0.0101041786861973	Cacna1a/Gdnf/Il1rn/Rgs4/Rgs2/Slc36a2/Agt/Ace2/Syt13/Syt17/Vip/Tacr2/Abat/Cnr1	14
GO:0019932	GO:0019932	second-messenger-mediated signaling	26/1108	296/23808	0.0015099502980497	0.0141551264003579	0.0101041786861973	Cbs/L1cam/Ptprj/Rnf157/Aqp1/Erbb3/Ahr/Ccrl2/Cd24a/Adgrg6/Mt1/Actn3/P2rx4/Gnas/Cmklr1/Ackr3/Atp1b1/Cacna1d/Fhl2/Pde9a/Lmcd1/Itgal/Adnp/Rcan2/Ptk2b/Edn1	26
GO:1903793	GO:1903793	positive regulation of anion transport	9/1108	59/23808	0.0015299298121108	0.0143174822938578	0.0102200711842422	Cebpb/Mif/Pla2g6/Slc36a2/Pla2g4a/Agt/Ace2/Abat/Edn1	9
GO:0089718	GO:0089718	amino acid import across plasma membrane	8/1108	48/23808	0.00154166294501158	0.0144022366442835	0.0102805703332369	Rgs4/Rgs2/Slc36a2/Prkcd/Agt/Ace2/Slc1a6/Slc16a2	8
GO:0003094	GO:0003094	glomerular filtration	6/1108	28/23808	0.00156329909019916	0.0145036420764857	0.0103529553178525	Aqp1/Kirrel/Sulf1/Gja1/Adgrf5/Ednra	6
GO:0007350	GO:0007350	blastoderm segmentation	6/1108	28/23808	0.00156329909019916	0.0145036420764857	0.0103529553178525	Fzd5/Pcsk6/Six1/Bmp4/Ednra/Sema3a	6
GO:0043931	GO:0043931	ossification involved in bone maturation	6/1108	28/23808	0.00156329909019916	0.0145036420764857	0.0103529553178525	Fat4/Enpp1/Adamts7/Thbs3/Actn3/Grem1	6
GO:0110150	GO:0110150	negative regulation of biomineralization	6/1108	28/23808	0.00156329909019916	0.0145036420764857	0.0103529553178525	Ecm1/Enpp1/Grem1/Hey2/Nfe2/Ptk2b	6
GO:0017015	GO:0017015	regulation of transforming growth factor beta receptor signaling pathway	15/1108	135/23808	0.00157182251060777	0.0145326064082137	0.0103736305682904	Cav1/Itga8/Rasl11b/Cav2/Ltbp1/Tgfb3/Sdcbp/Htra1/Flcn/Sap30/Peg10/Eid2/Npnt/Wfikkn2/Lrg1	15
GO:1905039	GO:1905039	carboxylic acid transmembrane transport	15/1108	135/23808	0.00157182251060777	0.0145326064082137	0.0103736305682904	Rgs4/Rgs2/Lrrc8d/Slc36a2/Irs2/Prkcd/Agt/Ace2/Slc16a1/Epm2a/Emb/Abcd2/Slc1a6/Slc11a1/Slc16a2	15
GO:0034109	GO:0034109	homotypic cell-cell adhesion	11/1108	83/23808	0.00158064105370182	0.0145890729158996	0.0104139373566091	Cfh/L1cam/Ceacam1/Itgb3/Prkcd/Cd24a/Tspan32/Tjp2/Gnas/Jup/Abat	11
GO:0010633	GO:0010633	negative regulation of epithelial cell migration	10/1108	71/23808	0.00159821664870561	0.0146401742594539	0.0104504143962181	Dcn/Klf4/Rgcc/Stc1/Pfn2/Gadd45a/Fgf2/Apoh/Sema3a/Jup	10
GO:0032371	GO:0032371	regulation of sterol transport	10/1108	71/23808	0.00159821664870561	0.0146401742594539	0.0104504143962181	Cav1/Anxa2/Nr1h2/Ces1g/Ces1f/Abca3/Eepd1/Ces1a/Adipoq/Lipg	10
GO:0032374	GO:0032374	regulation of cholesterol transport	10/1108	71/23808	0.00159821664870561	0.0146401742594539	0.0104504143962181	Cav1/Anxa2/Nr1h2/Ces1g/Ces1f/Abca3/Eepd1/Ces1a/Adipoq/Lipg	10
GO:0046579	GO:0046579	positive regulation of Ras protein signal transduction	10/1108	71/23808	0.00159821664870561	0.0146401742594539	0.0104504143962181	Prag1/Col3a1/P2ry10b/Lpar4/Kitl/Mcf2l/Adgrg1/Rasgef1a/Abra/P2ry10	10
GO:0050671	GO:0050671	positive regulation of lymphocyte proliferation	16/1108	149/23808	0.00159978116791654	0.0146401742594539	0.0104504143962181	Mif/Bcl6/Pnp/Efnb1/Kitl/Irs2/Cd24a/Cd80/Tnfrsf13c/Il15/Cd74/Igfbp2/Itgal/Icosl/Vav3/Cd274	16
GO:0098739	GO:0098739	import across plasma membrane	19/1108	192/23808	0.00163405390325189	0.0149284279344625	0.0106561749494525	Cav1/Cacna1a/Rgs4/Slc9a3r1/Rgs2/Slc36a2/Irs2/Prkcd/Agt/Ace2/Kcnj2/Trpv4/Slc1a6/Atp1b1/Cacna1d/Slc39a4/Slc15a2/Slc16a2/Lcn2	19
GO:0071774	GO:0071774	response to fibroblast growth factor	12/1108	96/23808	0.00165225416340461	0.0150691180564071	0.0107566020379365	Smoc2/Flrt2/Fgfr2/Fgf18/Fat4/Cd44/Enpp1/Tbx1/Zfp36l2/Sulf1/Fgf2/Shcbp1	12
GO:0050708	GO:0050708	regulation of protein secretion	26/1108	298/23808	0.00166033027068801	0.0151028014033672	0.0107806458046121	Vegfc/Nr1h2/Pla2g6/Tgfb3/Ccn3/Irs2/Pfkl/Slc16a1/Camk2n1/Acsl4/Gja1/Hmgcr/Myom1/Efna5/Kcnn4/Aacs/Cacna1d/Ang2/Ang/Sybu/Rapgef4/Adtrp/Abat/Ezr/Cnr1/Ankrd1	26
GO:0032642	GO:0032642	regulation of chemokine production	13/1108	109/23808	0.00166436744697951	0.0151028014033672	0.0107806458046121	Postn/Klf4/Mif/Gstp1/Zfpm1/Cd24a/Apod/Trpv4/Cd74/Lbp/Oas1g/Adipoq/Cxcl5	13
GO:1902106	GO:1902106	negative regulation of leukocyte differentiation	13/1108	109/23808	0.00166436744697951	0.0151028014033672	0.0107806458046121	Lrrc17/Ceacam1/Bcl6/Cd44/Bmp4/Zfpm1/Hmgb3/Tjp2/Zfp608/Tmem176b/Cd74/Tnfrsf11b/Adipoq	13
GO:0002221	GO:0002221	pattern recognition receptor signaling pathway	18/1108	178/23808	0.00168008987379231	0.0152198040587145	0.010864164361985	Cav1/Appl2/Irak2/Lgr4/Lacc1/Tnip1/Rftn1/Rab7b/Rps6ka3/Nlrx1/Peli3/Pik3ap1/Dhx58/Lbp/Oas1g/Slc15a2/Mapkapk3/Ddx60	18
GO:0008406	GO:0008406	gonad development	22/1108	237/23808	0.00168837555712081	0.0152602140884218	0.0108930097533527	Cebpb/Adamts1/Fst/Kitl/Fzd4/Pla2g4a/Bmp4/Agt/Ahr/Plekha1/Irx5/Sod1/2610005L07Rik/Gja1/Zfpm2/Hmgb2/Aspm/Lfng/Adgrg1/Sema3a/Kif18a/Icam1	22
GO:1903825	GO:1903825	organic acid transmembrane transport	15/1108	136/23808	0.00169244959733148	0.0152602140884218	0.0108930097533527	Rgs4/Rgs2/Lrrc8d/Slc36a2/Irs2/Prkcd/Agt/Ace2/Slc16a1/Epm2a/Emb/Abcd2/Slc1a6/Slc11a1/Slc16a2	15
GO:0003337	GO:0003337	mesenchymal to epithelial transition involved in metanephros morphogenesis	4/1108	12/23808	0.00171007416750016	0.0152602140884218	0.0108930097533527	Cited1/Gdnf/Bmp4/Grem1	4
GO:0014824	GO:0014824	artery smooth muscle contraction	4/1108	12/23808	0.00171007416750016	0.0152602140884218	0.0108930097533527	Agt/Smpd3/Ednra/Edn1	4
GO:0033632	GO:0033632	regulation of cell-cell adhesion mediated by integrin	4/1108	12/23808	0.00171007416750016	0.0152602140884218	0.0108930097533527	Swap70/Cd24a/Podxl/Skap1	4
GO:0051231	GO:0051231	spindle elongation	4/1108	12/23808	0.00171007416750016	0.0152602140884218	0.0108930097533527	Prc1/Racgap1/Cdca8/Kif11	4
GO:0060502	GO:0060502	epithelial cell proliferation involved in lung morphogenesis	4/1108	12/23808	0.00171007416750016	0.0152602140884218	0.0108930097533527	Fgfr2/Nfib/Bmp4/Wnt2	4
GO:0060601	GO:0060601	lateral sprouting from an epithelium	4/1108	12/23808	0.00171007416750016	0.0152602140884218	0.0108930097533527	Fgfr2/Bmp4/Gli2/Sulf1	4
GO:0061626	GO:0061626	pharyngeal arch artery morphogenesis	4/1108	12/23808	0.00171007416750016	0.0152602140884218	0.0108930097533527	Bmp4/Adgrf5/Ednra/Edn1	4
GO:1902850	GO:1902850	microtubule cytoskeleton organization involved in mitosis	16/1108	150/23808	0.00171530531886237	0.015281552849004	0.010908241736718	Psrc1/Gpsm1/Plk2/Prc1/Ccnb1/Racgap1/Tpx2/Cdca8/Nuf2/Nek2/Nusap1/Cdc20/Kif11/Cep126/Ccsap/Stil	16
GO:0043407	GO:0043407	negative regulation of MAP kinase activity	9/1108	60/23808	0.00172690704414924	0.0153594823215984	0.0109638691676391	Cav1/Ptprj/Rgs2/Gstp1/Bmp4/Prkcd/Agt/Hmgcr/Adipoq	9
GO:0051348	GO:0051348	negative regulation of transferase activity	23/1108	253/23808	0.00176528417864924	0.0156520845656992	0.0111727338061281	Cav1/Adarb1/Ceacam1/Limk1/Rpl37rt/Ptprj/Rgs2/Fabp4/Gstp1/Irs2/Bmp4/Prkcd/Agt/Cers1/Gadd45b/Plec/Camk2n1/Gadd45a/Hmgcr/Cdc20/Adipoq/Bub1b/Inca1	23
GO:0045806	GO:0045806	negative regulation of endocytosis	8/1108	49/23808	0.00176853139118103	0.0156520845656992	0.0111727338061281	Cav1/Nr1h2/Neu3/Sdcbp/Lgals3/Itgb3/Mctp1/Adipoq	8
GO:1904407	GO:1904407	positive regulation of nitric oxide metabolic process	8/1108	49/23808	0.00176853139118103	0.0156520845656992	0.0111727338061281	Klf4/Agt/Tmem106a/Clu/Smpd3/Itgb2/Ptk2b/Icam1	8
GO:0055008	GO:0055008	cardiac muscle tissue morphogenesis	10/1108	72/23808	0.00178007235382089	0.0157283568734158	0.0112271783235544	Fgfr2/Zfpm1/Zfpm2/Myh7/Tnni1/Ednra/Hey2/Wnt2/Ankrd1/Myh6	10
GO:0042593	GO:0042593	glucose homeostasis	25/1108	284/23808	0.00178723901552029	0.0157657920369093	0.0112539002029915	Cacna1a/Appl2/Ptprj/Lrrc8d/Pla2g6/Prcp/Enpp1/Slc16a1/Camk2n1/Zbtb20/Trpv4/Hmgcr/Efna5/Aacs/Ccn4/Cacna1d/Ang2/Igfbp5/Adgrf5/Oas1g/Adipoq/Sybu/Sh2b2/Cnr1/Icam1	25
GO:0006641	GO:0006641	triglyceride metabolic process	13/1108	110/23808	0.00180880588192276	0.015929925451107	0.0113710615266365	Cav1/Nr1h2/Ces1g/Acsl4/Scd1/Lpin3/Thrb/Ldlr/Apoh/Lipg/Plb1/C3/Serpina12	13
GO:0007015	GO:0007015	actin filament organization	35/1108	445/23808	0.00183156786150701	0.016104030494721	0.011495340775093	Eln/Limch1/Eps8/Rgs4/Shroom3/Limk1/Rgcc/Sh3kbp1/Hip1/Pfn2/Triobp/S100a10/Tgfb3/Swap70/Kirrel/Add3/Prkcd/Cdc42ep3/Cgnl1/Nebl/Plec/Trpv4/Lmod1/Arhgap28/Arhgap18/Daam2/Gas2l3/Mtss1/Diaph3/Spire2/Ezr/Ptk2b/Carmil3/Ppargc1b/Icam1	35
GO:0032944	GO:0032944	regulation of mononuclear cell proliferation	23/1108	254/23808	0.00185792117986955	0.016290377759728	0.0116283587369296	Cebpb/Mif/Ceacam1/Bcl6/Pnp/Efnb1/Kitl/Cd44/Lgals3/Irs2/Bmp4/Ahr/Cd24a/Cd80/Tnfrsf13c/Tspan32/Il15/Cd74/Igfbp2/Itgal/Icosl/Vav3/Cd274	23
GO:0048872	GO:0048872	homeostasis of number of cells	30/1108	364/23808	0.00186613719987495	0.016290377759728	0.0116283587369296	Cfh/Mif/Lipa/Bcl6/Fam210b/Lgr4/Kitl/Cd44/Ccn3/Cdh2/Bmp4/Glis2/Enpp1/Ahr/Zfpm1/Cd24a/Tnfrsf13c/Dock11/Sod1/Hmgb2/Adgrg1/Cd74/Ccnb2/Adgrf5/Ypel4/Chst3/Dyrk3/Sh2b2/Cxcl5/Isg15	30
GO:0030502	GO:0030502	negative regulation of bone mineralization	5/1108	20/23808	0.00186789873215985	0.016290377759728	0.0116283587369296	Ecm1/Enpp1/Grem1/Nfe2/Ptk2b	5
GO:0046697	GO:0046697	decidualization	5/1108	20/23808	0.00186789873215985	0.016290377759728	0.0116283587369296	Ptn/Ctsl/Pla2g4a/Ptgis/Tppp3	5
GO:0072087	GO:0072087	renal vesicle development	5/1108	20/23808	0.00186789873215985	0.016290377759728	0.0116283587369296	Cited1/Gdnf/Kif26b/Bmp4/Grem1	5
GO:0033500	GO:0033500	carbohydrate homeostasis	25/1108	285/23808	0.00187493903615151	0.0163253186950345	0.0116533001923299	Cacna1a/Appl2/Ptprj/Lrrc8d/Pla2g6/Prcp/Enpp1/Slc16a1/Camk2n1/Zbtb20/Trpv4/Hmgcr/Efna5/Aacs/Ccn4/Cacna1d/Ang2/Igfbp5/Adgrf5/Oas1g/Adipoq/Sybu/Sh2b2/Cnr1/Icam1	25
GO:0001759	GO:0001759	organ induction	6/1108	29/23808	0.00189443919282988	0.016389031023501	0.0116987791752179	Gdnf/Six1/Bmp4/Robo2/Fgf2/Wnt2	6
GO:0032891	GO:0032891	negative regulation of organic acid transport	6/1108	29/23808	0.00189443919282988	0.016389031023501	0.0116987791752179	Il1rn/Rgs4/Rgs2/Irs2/Acsl4/Abat	6
GO:0048745	GO:0048745	smooth muscle tissue development	6/1108	29/23808	0.00189443919282988	0.016389031023501	0.0116987791752179	Itga8/Col3a1/Six1/Mylk/Bmp4/Ahr	6
GO:0060571	GO:0060571	morphogenesis of an epithelial fold	6/1108	29/23808	0.00189443919282988	0.016389031023501	0.0116987791752179	Fgfr2/Bmp4/Gli2/Sulf1/Sostdc1/Wnt2	6
GO:0002833	GO:0002833	positive regulation of response to biotic stimulus	18/1108	180/23808	0.00190324686013551	0.0164124540935724	0.0117154989754293	Mif/Mndal/Ifi203/Ifi211/Cd24a/Hmgb2/Ifi207/Zbp1/Dhx58/Cd74/Lbp/Trim30d/Polr3g/Adam8/Gbp5/Ddx60/Ifi205/Cd274	18
GO:0043409	GO:0043409	negative regulation of MAPK cascade	18/1108	180/23808	0.00190324686013551	0.0164124540935724	0.0117154989754293	Cav1/Klf4/Slc9a3r1/Dusp27/Ptprj/Rgs2/Timp3/Gstp1/Bmp4/Prkcd/Agt/Ace2/Flcn/Tnip1/Hmgcr/C1ql4/Adipoq/Ezr	18
GO:0034219	GO:0034219	carbohydrate transmembrane transport	14/1108	124/23808	0.00190723953519244	0.0164205695021929	0.0117212918971238	Appl2/Aqp1/Erbb3/Aoc3/Irs2/Enpp1/Prkcd/Cers1/Trarg1/Ednra/Adipoq/Sh2b2/C3/Edn1	14
GO:0019229	GO:0019229	regulation of vasoconstriction	11/1108	85/23808	0.00192061406369272	0.0165093039564386	0.0117846321143682	Cav1/Faah/Wdr35/Atp2b1/Add3/Ahr/Dock5/Gja1/Hmgcr/Edn1/Icam1	11
GO:1905145	GO:1905145	cellular response to acetylcholine	7/1108	39/23808	0.00193125434082636	0.0165742896459117	0.0118310200447837	Ly6c1/Ly6a/Ly6c2/Lypd1/Rgs8/Chrnb1/Ly6f	7
GO:0051893	GO:0051893	regulation of focal adhesion assembly	9/1108	61/23808	0.00194367043127358	0.016601413636005	0.0118503816269295	Limch1/Ptprj/S100a10/Dapk3/Apod/Efna5/Grem1/Camsap3/Vcl	9
GO:0090109	GO:0090109	regulation of cell-substrate junction assembly	9/1108	61/23808	0.00194367043127358	0.016601413636005	0.0118503816269295	Limch1/Ptprj/S100a10/Dapk3/Apod/Efna5/Grem1/Camsap3/Vcl	9
GO:0090303	GO:0090303	positive regulation of wound healing	9/1108	61/23808	0.00194367043127358	0.016601413636005	0.0118503816269295	Smoc2/Plau/Enpp4/F3/Vegfb/Plat/Mylk/Ccn4/Apoh	9
GO:1903844	GO:1903844	regulation of cellular response to transforming growth factor beta stimulus	15/1108	138/23808	0.00195697332871329	0.0166885475147483	0.0119125793251727	Cav1/Itga8/Rasl11b/Cav2/Ltbp1/Tgfb3/Sdcbp/Htra1/Flcn/Sap30/Peg10/Eid2/Npnt/Wfikkn2/Lrg1	15
GO:0031099	GO:0031099	regeneration	16/1108	152/23808	0.00196740500593898	0.0167244965828715	0.0119382404035443	Cebpb/Mustn1/Lifr/Rtn4rl2/Plau/Ptn/Klf4/Ccn3/Enpp1/Gja1/Tec/Apoh/Cxcl5/Ntrk3/Gap43/Gli1	16
GO:0032946	GO:0032946	positive regulation of mononuclear cell proliferation	16/1108	152/23808	0.00196740500593898	0.0167244965828715	0.0119382404035443	Mif/Bcl6/Pnp/Efnb1/Kitl/Irs2/Cd24a/Cd80/Tnfrsf13c/Il15/Cd74/Igfbp2/Itgal/Icosl/Vav3/Cd274	16
GO:0042180	GO:0042180	cellular ketone metabolic process	22/1108	240/23808	0.00197860415733763	0.0167931687233971	0.0119872597876889	Cav1/Fmo1/Ceacam1/Nqo1/Appl2/Nr1h2/Ces1g/Ces1f/Irs2/Pla2g4a/Agt/Gpd1/Acsl4/Ces1a/Abcd2/Stard4/Hmgcr/Cd74/Adipoq/Acacb/Dkk3/Cnr1	22
GO:0071375	GO:0071375	cellular response to peptide hormone stimulus	24/1108	271/23808	0.00201554773512106	0.0170797832483251	0.0121918502867083	Cav1/Socs2/Ceacam1/Appl2/Cav2/Ptprj/Socs3/Irs2/Atp2b1/Enpp1/Prkcd/Agt/Lpin3/Grb14/Trarg1/Ang2/Ednra/Slc25a33/Adipoq/Camk2a/Sh2b2/Nr3c2/Edn1/Serpina12	24
GO:0006875	GO:0006875	cellular metal ion homeostasis	33/1108	415/23808	0.00204418136845285	0.0172951885906364	0.0123456104162271	Cav1/Slc30a2/Jsrp1/Cav2/Stc1/Mcub/S100b/Ttc7/Atp2b1/Itgb3/Steap4/Agt/Bdkrb1/Mt1/Sod1/Bok/Cemip/Trpv4/Ftl1/Fgf2/Pth1r/Atp1b1/Slc11a1/Tgm2/Ednra/Slc39a4/Gstm7/Cdh23/Hephl1/Nr3c2/Ptk2b/Edn1/Lcn2	33
GO:0036293	GO:0036293	response to decreased oxygen levels	22/1108	241/23808	0.00208431478145089	0.0175794636974722	0.0125485309973838	Cav1/Cbs/Vegfd/Plau/Vegfc/Rgcc/Aqp1/Vegfb/Plat/Tgfb3/Cd24a/Ptgis/Vldlr/Atp1b1/Ang2/Arnt2/Ednra/Ang/Adam8/Abat/Edn1/Pgf	22
GO:0045137	GO:0045137	development of primary sexual characteristics	22/1108	241/23808	0.00208431478145089	0.0175794636974722	0.0125485309973838	Cebpb/Adamts1/Fst/Kitl/Fzd4/Pla2g4a/Bmp4/Agt/Ahr/Plekha1/Irx5/Sod1/2610005L07Rik/Gja1/Zfpm2/Hmgb2/Aspm/Lfng/Adgrg1/Sema3a/Kif18a/Icam1	22
GO:0008643	GO:0008643	carbohydrate transport	16/1108	153/23808	0.00210462529803441	0.0176952948886299	0.0126312133429729	Appl2/Aqp1/Erbb3/Aoc3/Irs2/Enpp1/Prkcd/Cers1/Smpd3/Trarg1/Ednra/Adipoq/Sh2b2/C3/Ezr/Edn1	16
GO:0051147	GO:0051147	regulation of muscle cell differentiation	16/1108	153/23808	0.00210462529803441	0.0176952948886299	0.0126312133429729	Rgs4/Rgs2/Fgfr2/Nid1/Ccn3/Fdps/Bmp4/Tbx1/Actn3/Olfm2/Ccn4/Grem1/Lama2/Plpp7/Pi16/Edn1	16
GO:0070664	GO:0070664	negative regulation of leukocyte proliferation	12/1108	99/23808	0.0021535300143622	0.0180782293405351	0.0129045587033544	Cebpb/Ceacam1/Bcl6/Enpp3/Gstp1/Cd44/Bmp4/Cd24a/Cd80/Tspan32/Grem1/Cd274	12
GO:0048645	GO:0048645	animal organ formation	10/1108	74/23808	0.00219392955792108	0.0183886837245691	0.0131261665139433	Gdnf/Fgfr2/Six1/Bmp4/Gli2/Robo2/Tbx1/Sulf1/Fgf2/Wnt2	10
GO:0006694	GO:0006694	steroid biosynthetic process	17/1108	168/23808	0.00221228248690239	0.0185136735023667	0.0132153864200816	Ces1g/Ces1f/Tm7sf2/Hsd17b7/Fdps/Lss/Nsdhl/Erg28/Sod1/Dhcr7/Ces1a/Stard4/Hmgcr/Sqle/Lbr/Dkk3/Hmgcs1	17
GO:0006636	GO:0006636	unsaturated fatty acid biosynthetic process	7/1108	40/23808	0.00224833108509936	0.0187570070835964	0.0133890822187312	Mif/Pla2g4a/Ptgis/Scd1/Abcd2/Cd74/Edn1	7
GO:0014037	GO:0014037	Schwann cell differentiation	7/1108	40/23808	0.00224833108509936	0.0187570070835964	0.0133890822187312	Itgb4/Erbb3/Adgrg6/Plec/Sod1/Lgi4/Ntrk3	7
GO:0070977	GO:0070977	bone maturation	6/1108	30/23808	0.00227602353740799	0.0189293394973607	0.0135120961327613	Fat4/Enpp1/Adamts7/Thbs3/Actn3/Grem1	6
GO:0097205	GO:0097205	renal filtration	6/1108	30/23808	0.00227602353740799	0.0189293394973607	0.0135120961327613	Aqp1/Kirrel/Sulf1/Gja1/Adgrf5/Ednra	6
GO:0140014	GO:0140014	mitotic nuclear division	26/1108	305/23808	0.00229228307348298	0.0190270826467289	0.0135818669153481	Eps8/Rgcc/Fgfr2/Btc/Bmp4/Psrc1/Smpd3/Prc1/Ccnb1/Smc2/Ube2c/Racgap1/Tpx2/Cdca8/Nuf2/Nek2/Nusap1/Cdc20/Spc24/Dpf1/Bub1b/Kif11/Hecw2/Ccsap/Kif18a/Edn1	26
GO:0060043	GO:0060043	regulation of cardiac muscle cell proliferation	8/1108	51/23808	0.00230088527086408	0.0190270826467289	0.0135818669153481	Fgfr2/Gja1/Zfpm2/Fgf2/Ccnb1/Hey2/Gli1/Wnt2	8
GO:0032652	GO:0032652	regulation of interleukin-1 production	13/1108	113/23808	0.00230545584197495	0.0190270826467289	0.0135818669153481	Serpinb1a/Fzd5/Ceacam1/Gstp1/Mndal/Ifi211/Nlrc3/Tmem106a/Ifi207/Ccl3/Gbp5/Panx2/Ifi205	13
GO:1903707	GO:1903707	negative regulation of hemopoiesis	13/1108	113/23808	0.00230545584197495	0.0190270826467289	0.0135818669153481	Lrrc17/Ceacam1/Bcl6/Cd44/Bmp4/Zfpm1/Hmgb3/Tjp2/Zfp608/Tmem176b/Cd74/Tnfrsf11b/Adipoq	13
GO:1904659	GO:1904659	glucose transmembrane transport	13/1108	113/23808	0.00230545584197495	0.0190270826467289	0.0135818669153481	Appl2/Erbb3/Aoc3/Irs2/Enpp1/Prkcd/Cers1/Trarg1/Ednra/Adipoq/Sh2b2/C3/Edn1	13
GO:0002260	GO:0002260	lymphocyte homeostasis	11/1108	87/23808	0.00231782218966082	0.0190998487022433	0.0136338086081604	Mif/Cd44/Enpp1/Ahr/Cd24a/Tnfrsf13c/Dock11/Cd74/Ccnb2/Chst3/Sh2b2	11
GO:0071676	GO:0071676	negative regulation of mononuclear cell migration	5/1108	21/23808	0.00235862085211123	0.0193767004659703	0.0138314302761814	Ccn3/Apod/Nbl1/Grem1/Adtrp	5
GO:0072170	GO:0072170	metanephric tubule development	5/1108	21/23808	0.00235862085211123	0.0193767004659703	0.0138314302761814	Aqp1/Lgr4/Fat4/Gdf6/Mtss1	5
GO:0060346	GO:0060346	bone trabecula formation	4/1108	13/23808	0.00237964504409839	0.0194899086488485	0.0139122402722343	Enpp1/Thbs3/Grem1/Ppargc1b	4
GO:0072224	GO:0072224	metanephric glomerulus development	4/1108	13/23808	0.00237964504409839	0.0194899086488485	0.0139122402722343	Aqp1/Lgr4/Adipoq/Ret	4
GO:0034614	GO:0034614	cellular response to reactive oxygen species	15/1108	141/23808	0.00241762783444465	0.0197702916715538	0.0141123826151468	Nqo1/Mpv17/Aqp1/Prkcd/Plekha1/Sod1/Endog/Smpd3/Gch1/Ednra/Mmp9/Ect2/Edn1/Ppargc1b/Lcn2	15
GO:0071692	GO:0071692	protein localization to extracellular region	32/1108	403/23808	0.00242122694881136	0.0197702916715538	0.0141123826151468	Il1rn/Vegfc/Nr1h2/Ltbp1/Pla2g6/Tgfb3/Ccn3/Irs2/Pfkl/Slc16a1/Camk2n1/Acsl4/Olfm2/Gja1/Hmgcr/Myom1/Efna5/Nbl1/Kcnn4/Rab3d/Aacs/Cacna1d/Ang2/Ang/Sybu/Rapgef4/Adtrp/Tacr2/Abat/Ezr/Cnr1/Ankrd1	32
GO:0048278	GO:0048278	vesicle docking	9/1108	63/23808	0.00244214973351806	0.0199109207819101	0.0142127661524839	Cav2/Stx2/Ndrg4/Ppfia3/Sytl2/Bves/Rab3d/Camk2a/Unc13a	9
GO:0007088	GO:0007088	regulation of mitotic nuclear division	13/1108	114/23808	0.0024939615442886	0.0202108540208086	0.0144268637842566	Rgcc/Fgfr2/Btc/Bmp4/Smpd3/Ccnb1/Cdca8/Nuf2/Nusap1/Cdc20/Spc24/Bub1b/Edn1	13
GO:0008645	GO:0008645	hexose transmembrane transport	13/1108	114/23808	0.0024939615442886	0.0202108540208086	0.0144268637842566	Appl2/Erbb3/Aoc3/Irs2/Enpp1/Prkcd/Cers1/Trarg1/Ednra/Adipoq/Sh2b2/C3/Edn1	13
GO:0015918	GO:0015918	sterol transport	13/1108	114/23808	0.0024939615442886	0.0202108540208086	0.0144268637842566	Cav1/Anxa2/Nr1h2/Ces1g/Ces1f/Abca3/Eepd1/Ces1a/Stard4/Ldlr/Adipoq/Gramd1c/Lipg	13
GO:0060840	GO:0060840	artery development	13/1108	114/23808	0.0024939615442886	0.0202108540208086	0.0144268637842566	Ltbp1/Col3a1/Six1/Mylk/Bmp4/Enpp1/Robo2/Tbx1/Adgrf5/Ldlr/Ednra/Hey2/Edn1	13
GO:0051402	GO:0051402	neuron apoptotic process	27/1108	323/23808	0.00251768213022841	0.0203724023199384	0.0145421798072077	Cebpb/Cited1/Cacna1a/Adarb1/Gdnf/Nqo1/Itga1/Vegfb/Erbb3/Six1/Tgfb3/Rapsn/Btg2/Enpp1/Agt/Mt1/Sod1/Bok/En1/Ccl3/Thrb/Cntfr/Ptprz1/Adnp/Adam8/Ptk2b/Lcn2	27
GO:0008593	GO:0008593	regulation of Notch signaling pathway	11/1108	88/23808	0.00253999885293501	0.0205221228643292	0.0146490529703807	Postn/Tspan15/Gdpd5/Bcl6/Prag1/Tspan5/Dlk1/Ccn3/Robo2/Lfng/Hey2	11
GO:0006865	GO:0006865	amino acid transport	16/1108	156/23808	0.0025650295313094	0.0206932892173551	0.0147712345297056	Cacna1a/Il1rn/Rgs4/Slc9a3r1/Rgs2/Lrrc8d/Slc36a2/Prkcd/Agt/Ace2/Epm2a/Gja1/Slc1a6/Slc11a1/Abat/Slc16a2	16
GO:0002790	GO:0002790	peptide secretion	25/1108	292/23808	0.00259819223008964	0.0209294496857969	0.0149398100340326	Il1rn/Aqp1/Pla2g6/Ccn3/Irs2/Pfkl/Agt/Slc16a1/Camk2n1/Acsl4/Trpv4/Smpd3/Gja1/Hmgcr/Efna5/Aacs/Cacna1d/Cd74/Sybu/Rapgef4/Tacr2/Abat/Cnr1/Edn1/Slc16a2	25
GO:0038084	GO:0038084	vascular endothelial growth factor signaling pathway	7/1108	41/23808	0.00260408269192793	0.0209455440437432	0.0149512984703722	Smoc2/Dcn/Vegfd/Vegfc/Ccbe1/Vegfb/Pgf	7
GO:0032956	GO:0032956	regulation of actin cytoskeleton organization	29/1108	356/23808	0.00260977917206267	0.0209600324251779	0.014961640532375	Eln/Limch1/Eps8/Rgs4/Limk1/Rgcc/Pfn2/S100a10/Tgfb3/Swap70/Kirrel/Itgb3/Add3/Dapk3/Prkcd/Cdc42ep3/Cgnl1/Efna5/Lmod1/Arhgap28/Arhgap18/Daam2/Mtss1/Ect2/Ntrk3/Ptk2b/Carmil3/Edn1/Icam1	29
GO:2000379	GO:2000379	positive regulation of reactive oxygen species metabolic process	10/1108	76/23808	0.00268182078064432	0.0214662583386534	0.0153229935108415	Plau/Gstp1/Prkcd/Agt/Gadd45a/Sod1/Dcxr/Itgb2/Ptk2b/Lcn2	10
GO:0001945	GO:0001945	lymph vessel development	6/1108	31/23808	0.00271270315374175	0.0214662583386534	0.0153229935108415	Vegfc/Ccbe1/Svep1/Tbx1/Fgf2/Clec14a	6
GO:0022011	GO:0022011	myelination in peripheral nervous system	6/1108	31/23808	0.00271270315374175	0.0214662583386534	0.0153229935108415	Itgb4/Adgrg6/Plec/Sod1/Lgi4/Ntrk3	6
GO:0030947	GO:0030947	regulation of vascular endothelial growth factor receptor signaling pathway	6/1108	31/23808	0.00271270315374175	0.0214662583386534	0.0153229935108415	Vegfd/Vegfc/Vegfb/Fgf18/Fzd4/Bmp4	6
GO:0032292	GO:0032292	peripheral nervous system axon ensheathment	6/1108	31/23808	0.00271270315374175	0.0214662583386534	0.0153229935108415	Itgb4/Adgrg6/Plec/Sod1/Lgi4/Ntrk3	6
GO:0032967	GO:0032967	positive regulation of collagen biosynthetic process	6/1108	31/23808	0.00271270315374175	0.0214662583386534	0.0153229935108415	Rgcc/Serpinb7/Ltbp1/Tgfb3/Bmp4/Scx	6
GO:0045662	GO:0045662	negative regulation of myoblast differentiation	6/1108	31/23808	0.00271270315374175	0.0214662583386534	0.0153229935108415	Ccl9/Bmp4/Ccl17/Sostdc1/Prl2c2/Cmtm5	6
GO:0060037	GO:0060037	pharyngeal system development	6/1108	31/23808	0.00271270315374175	0.0214662583386534	0.0153229935108415	Six1/Bmp4/Tbx1/Adgrf5/Ednra/Edn1	6
GO:0061036	GO:0061036	positive regulation of cartilage development	6/1108	31/23808	0.00271270315374175	0.0214662583386534	0.0153229935108415	Mustn1/Fgf18/Bmp4/Gdf6/Thrb/Scx	6
GO:2000178	GO:2000178	negative regulation of neural precursor cell proliferation	6/1108	31/23808	0.00271270315374175	0.0214662583386534	0.0153229935108415	Ptn/Appl2/Btg2/Cd24a/Lims2/Slc16a2	6
GO:0002065	GO:0002065	columnar/cuboidal epithelial cell differentiation	15/1108	143/23808	0.00277199572946018	0.021876745880326	0.0156160067522784	Cebpb/Cav1/Fst/Fzd5/Klf4/Shroom3/Fgfr2/Nfib/Cdh2/Bmp4/Tbx1/Gja1/Fgf2/Map1b/Mir503	15
GO:0007173	GO:0007173	epidermal growth factor receptor signaling pathway	12/1108	102/23808	0.00277270780345332	0.021876745880326	0.0156160067522784	Ceacam1/Ptprj/Itga1/Hip1/Erbb3/Btc/Neu3/Agt/Efemp1/Plce1/Mmp9/Ptk2b	12
GO:0032602	GO:0032602	chemokine production	13/1108	116/23808	0.00290889641174658	0.0229077670910434	0.0163519678625999	Postn/Klf4/Mif/Gstp1/Zfpm1/Cd24a/Apod/Trpv4/Cd74/Lbp/Oas1g/Adipoq/Cxcl5	13
GO:0045017	GO:0045017	glycerolipid biosynthetic process	19/1108	202/23808	0.00291220114634649	0.0229077670910434	0.0163519678625999	Socs2/Nr1h2/Pla2g6/Socs3/Ttc7/Pla2g4a/Cish/Plce1/Acsl4/Lpin3/Pgap1/Fgf2/Pigz/Acsl3/Ang2/Ldlr/Ang/C3/Ip6k3	19
GO:0007009	GO:0007009	plasma membrane organization	16/1108	158/23808	0.00291615321638445	0.0229077670910434	0.0163519678625999	Cav1/Slc9a3r1/Cav2/Anxa2/S100a10/Plscr2/Fat4/Stx2/Prkcd/Plec/Sod1/Clu/Atp10a/Abcd2/Cavin2/Mtss1	16
GO:0016202	GO:0016202	regulation of striated muscle tissue development	5/1108	22/23808	0.0029366982298893	0.0230019987991766	0.0164192321165496	Erbb3/Bmp4/Boc/Gja1/Cenpf	5
GO:0043501	GO:0043501	skeletal muscle adaptation	5/1108	22/23808	0.0029366982298893	0.0230019987991766	0.0164192321165496	Tnnt1/Actn3/Myh7/Tnni1/Igfbp5	5
GO:0006749	GO:0006749	glutathione metabolic process	10/1108	77/23808	0.00295634456656915	0.0230886648950778	0.0164810959031561	Dpep1/Gstp1/Gstm1/Mgst2/Gsta4/Sod1/Chac2/Gstm7/Gsta3/Ggt7	10
GO:0045453	GO:0045453	bone resorption	10/1108	77/23808	0.00295634456656915	0.0230886648950778	0.0164810959031561	Ceacam1/Dlk1/Itgb3/Enpp1/Pth1r/Rab3d/Tnfrsf11b/Adam8/Ptk2b/Ppargc1b	10
GO:0043583	GO:0043583	ear development	22/1108	248/23808	0.00296709535014761	0.0231058728053837	0.0164933792127945	Cebpd/Itga8/Slc9a3r1/Mpv17/Aldh1a3/Fgfr2/Triobp/Six1/Fat4/Bmp4/Enpp1/Gli2/Tbx1/Sod1/Fgf2/Ednra/Hey2/Cdh23/Mycl/Edn1/Osr2/Cytl1	22
GO:0009791	GO:0009791	post-embryonic development	14/1108	130/23808	0.0029671358685226	0.0231058728053837	0.0164933792127945	Sema3c/Fzd5/Klf4/Dlk1/Fgfr2/Bmp4/Enpp1/Ahr/Plekha1/Dhcr7/Cela1/Gnas/Cdh23/Fendrr	14
GO:0010092	GO:0010092	specification of animal organ identity	7/1108	42/23808	0.0030015150293651	0.0232939244855412	0.0166276138162032	Gdnf/Fgfr2/Six1/Bmp4/Robo2/Fgf2/Wnt2	7
GO:0098801	GO:0098801	regulation of renal system process	7/1108	42/23808	0.0030015150293651	0.0232939244855412	0.0166276138162032	Slc9a3r1/Stc1/Agt/Gnas/Gja1/Adipoq/Edn1	7
GO:0009062	GO:0009062	fatty acid catabolic process	12/1108	103/23808	0.00300860017049826	0.0232939244855412	0.0166276138162032	Faah/Ces1f/Bdh2/Irs2/Acox2/Acat3/Lpin3/Abcd2/Adipoq/Acacb/Adtrp/Cnr1	12
GO:0051153	GO:0051153	regulation of striated muscle cell differentiation	12/1108	103/23808	0.00300860017049826	0.0232939244855412	0.0166276138162032	Rgs4/Rgs2/Ccn3/Fdps/Bmp4/Tbx1/Actn3/Ccn4/Grem1/Plpp7/Pi16/Edn1	12
GO:0002237	GO:0002237	response to molecule of bacterial origin	30/1108	376/23808	0.00302722730539211	0.0234044685780387	0.0167065221375919	Cfh/Cebpb/Cited1/Fzd5/Mif/Litaf/Spon2/Gstp1/Irak2/Plscr2/Nlrc3/Bdkrb1/Cd24a/Cd80/Tnip1/Rps6ka3/Gch1/Hmgb2/Slc11a1/Cxcl16/Lbp/Ednra/Trim30d/Cmpk2/Cxcl5/Mapkapk3/Cnr1/Nuggc/Ankrd1/Cd274	30
GO:0072678	GO:0072678	T cell migration	9/1108	65/23808	0.0030370089819134	0.0234464065016872	0.0167364581665816	Ecm1/Itgb3/Plec/Apod/Cxcl16/Itgal/Adam8/Itgb7/Icam1	9
GO:0008544	GO:0008544	epidermis development	29/1108	360/23808	0.0030661688810582	0.0236376142535447	0.0168729456295904	Fst/Klf4/Slc9a3r1/Svep1/Ctsl/Fgfr2/Triobp/Lgr4/Bmp4/Nsdhl/Gli2/Plec/Cdsn/Sod1/Sprr1a/Edar/Gnas/Fgf2/Krt17/Sprr2k/Igfbp5/Spink5/Sostdc1/Hey2/Cdh23/Mycl/Hoxc13/Gli1/Maff	29
GO:0030307	GO:0030307	positive regulation of cell growth	19/1108	203/23808	0.00307666079450547	0.0236845661448268	0.0169064607170401	L1cam/Limk1/Rnf157/Sdcbp/Fdps/Acsl4/Cacng7/Syt17/Efna5/Krt17/Ccn4/Cxcl16/Slc25a33/Map1b/Adnp/Ntrk3/Unc13a/Ptk2b/Edn1	19
GO:0042886	GO:0042886	amide transport	28/1108	344/23808	0.00309554120338754	0.0237958674506119	0.0169859095506182	Il1rn/Slc9a3r1/Aqp1/Pla2g6/Ccn3/Irs2/Pfkl/Agt/Slc16a1/Camk2n1/Acsl4/Trpv4/Smpd3/Gja1/Hmgcr/Efna5/Aacs/Cacna1d/Cd74/Abcb9/Sybu/Slc15a2/Rapgef4/Tacr2/Abat/Cnr1/Edn1/Slc16a2	28
GO:0015749	GO:0015749	monosaccharide transmembrane transport	13/1108	117/23808	0.00313654464643026	0.0240423742769818	0.0171618704675724	Appl2/Erbb3/Aoc3/Irs2/Enpp1/Prkcd/Cers1/Trarg1/Ednra/Adipoq/Sh2b2/C3/Edn1	13
GO:0019218	GO:0019218	regulation of steroid metabolic process	13/1108	117/23808	0.00313654464643026	0.0240423742769818	0.0171618704675724	Ces1g/Ces1f/Fdps/Agt/Sod1/Scd1/Dhcr7/Ces1a/Stard4/Thrb/Ldlr/Dkk3/Serpina12	13
GO:0061050	GO:0061050	regulation of cell growth involved in cardiac muscle cell development	6/1108	32/23808	0.00320922859253263	0.0242575924954097	0.0173154970247655	Rgs4/Rgs2/Fdps/Ccn4/Pi16/Edn1	6
GO:0003188	GO:0003188	heart valve formation	4/1108	14/23808	0.0032097018875175	0.0242575924954097	0.0173154970247655	Zfpm1/Zfpm2/Scx/Hey2	4
GO:0043518	GO:0043518	negative regulation of DNA damage response, signal transduction by p53 class mediator	4/1108	14/23808	0.0032097018875175	0.0242575924954097	0.0173154970247655	Mif/Cd44/Cd74/Dyrk3	4
GO:0045989	GO:0045989	positive regulation of striated muscle contraction	4/1108	14/23808	0.0032097018875175	0.0242575924954097	0.0173154970247655	Rgs2/Ace2/Actn3/Trpv4	4
GO:0050930	GO:0050930	induction of positive chemotaxis	4/1108	14/23808	0.0032097018875175	0.0242575924954097	0.0173154970247655	Vegfd/Vegfc/Vegfb/Pgf	4
GO:0060670	GO:0060670	branching involved in labyrinthine layer morphogenesis	4/1108	14/23808	0.0032097018875175	0.0242575924954097	0.0173154970247655	Fzd5/Rspo3/Fgfr2/Socs3	4
GO:0061309	GO:0061309	cardiac neural crest cell development involved in outflow tract morphogenesis	4/1108	14/23808	0.0032097018875175	0.0242575924954097	0.0173154970247655	Sema3c/Bmp4/Ednra/Edn1	4
GO:0070207	GO:0070207	protein homotrimerization	4/1108	14/23808	0.0032097018875175	0.0242575924954097	0.0173154970247655	Mif/Mlkl/Steap4/Alox5ap	4
GO:1901201	GO:1901201	regulation of extracellular matrix assembly	4/1108	14/23808	0.0032097018875175	0.0242575924954097	0.0173154970247655	Has2/Rgcc/Agt/Phldb1	4
GO:1901722	GO:1901722	regulation of cell proliferation involved in kidney development	4/1108	14/23808	0.0032097018875175	0.0242575924954097	0.0173154970247655	Serpinb7/Itgb3/Bmp4/Flcn	4
GO:0046785	GO:0046785	microtubule polymerization	10/1108	78/23808	0.00325281942893979	0.0245145957242647	0.0174989504587959	Cav1/Gda/Psrc1/Trpv4/Stmn2/Arl2/Tpx2/Map1b/Tppp3/Camsap3	10
GO:0051057	GO:0051057	positive regulation of small GTPase mediated signal transduction	10/1108	78/23808	0.00325281942893979	0.0245145957242647	0.0174989504587959	Prag1/Col3a1/P2ry10b/Lpar4/Kitl/Mcf2l/Adgrg1/Rasgef1a/Abra/P2ry10	10
GO:0043535	GO:0043535	regulation of blood vessel endothelial cell migration	11/1108	91/23808	0.00331155770147316	0.0249223664218561	0.0177900243690476	Klf4/Vegfc/Rgcc/Fgf18/Prcp/Gadd45a/P2rx4/Plk2/Fgf2/Prl2c2/Jup	11
GO:0010596	GO:0010596	negative regulation of endothelial cell migration	8/1108	54/23808	0.0033260575598946	0.0249269021306307	0.0177932620379056	Dcn/Klf4/Rgcc/Stc1/Gadd45a/Fgf2/Apoh/Jup	8
GO:0010883	GO:0010883	regulation of lipid storage	8/1108	54/23808	0.0033260575598946	0.0249269021306307	0.0177932620379056	Nr1h2/Ces1g/Ces1f/Itgb3/Ces1a/Acacb/C3/Apoc4	8
GO:0045933	GO:0045933	positive regulation of muscle contraction	8/1108	54/23808	0.0033260575598946	0.0249269021306307	0.0177932620379056	Rgs2/Ace2/Actn3/Trpv4/Npnt/Tacr2/Abat/Edn1	8
GO:1903039	GO:1903039	positive regulation of leukocyte cell-cell adhesion	23/1108	266/23808	0.00333424549572515	0.0249535118393561	0.0178122565169476	Cav1/Has2/Vnn1/Bcl6/Pnp/Efnb1/Kitl/Cd44/Cd24a/Cd80/Tnfrsf13c/Ephb6/Il15/Cd74/Igfbp2/Itgal/Adam8/Itgb2/Icosl/Skap1/Icam1/Pik3r6/Cd274	23
GO:0150116	GO:0150116	regulation of cell-substrate junction organization	9/1108	66/23808	0.00337440719374306	0.0252190070965714	0.0180017717104802	Limch1/Ptprj/S100a10/Dapk3/Apod/Efna5/Grem1/Camsap3/Vcl	9
GO:0050808	GO:0050808	synapse organization	36/1108	479/23808	0.00338804641062019	0.0252858221020073	0.0180494654388686	Flrt2/Cacna1a/Gdnf/L1cam/Ptn/Fzd5/Efnb1/Adgrl3/Pfn2/Fgfr2/Six1/Rapsn/Sdcbp/Cdh2/Adgre5/Lrfn3/Col4a5/Ppfia3/Efna5/Chchd10/Il1rapl1/Cdc20/Ngef/Glrb/Chrdl1/Nfasc/Sybu/Lrfn1/Rapgef4/Adnp/Ntrk3/C3/Gap43/Unc13a/Chrnb1/Homer1	36
GO:0010976	GO:0010976	positive regulation of neuron projection development	20/1108	220/23808	0.00339892481063484	0.0253318759086233	0.0180823394576564	Adamts1/Ptn/Itga6/Rgs2/Fez1/Plxnb3/Bmp4/Ndrg4/Agt/Cd24a/Vldlr/Stmn2/Ptprz1/Ret/Cxcl5/Adnp/Ntrk3/Cnr1/Ptk2b/Ankrd1	20
GO:0014065	GO:0014065	phosphatidylinositol 3-kinase signaling	14/1108	132/23808	0.00341267334706349	0.0253640818792108	0.0181053286470408	Dcn/Klf4/Ceacam1/Slc9a3r1/Erbb3/Nlrc3/Agt/Plekha1/Fgf2/Pik3ap1/Pdgfc/Ntrk3/Edn1/Serpina12	14
GO:0033559	GO:0033559	unsaturated fatty acid metabolic process	14/1108	132/23808	0.00341267334706349	0.0253640818792108	0.0181053286470408	Ces2g/Mif/Gstp1/Pla2g4a/Ptgr1/Ptgis/Scd1/Abcd2/Dagla/Cd74/Ces2e/Gstm7/Edn1/Cyp2j12	14
GO:0046879	GO:0046879	hormone secretion	29/1108	363/23808	0.00345149605486564	0.0256172417534235	0.0182860386267945	Il1rn/Aqp1/Pla2g6/Fzd4/Ccn3/Irs2/Pfkl/Agt/Slc16a1/Camk2n1/Acsl4/Trpv4/Smpd3/Gnas/Gja1/Hmgcr/Efna5/Aacs/Cacna1d/Il11/Adipoq/Sybu/Rapgef4/Tacr2/Abat/Cnr1/Edn1/Slc16a2/Igfbp3	29
GO:0048704	GO:0048704	embryonic skeletal system morphogenesis	12/1108	105/23808	0.00352914194894983	0.0261214756909203	0.0186459696977021	Mmp16/Fgfr2/Six1/Tgfb3/Bmp4/Irx5/Tbx1/Mdfi/Gnas/2610005L07Rik/Twist2/Osr2	12
GO:0072091	GO:0072091	regulation of stem cell proliferation	12/1108	105/23808	0.00352914194894983	0.0261214756909203	0.0186459696977021	Vegfc/Fgfr2/Nfib/Kitl/Irs2/Bmp4/Gli2/Hmgb2/Fgf2/Prl2c3/Thpo/Osr2	12
GO:0007568	GO:0007568	aging	10/1108	79/23808	0.00357245756121499	0.0263334166258875	0.018797256872204	Enpp1/Apod/Sod1/Ednra/Mmp9/Abat/Ifi27l2a/Cnr1/Edn1/Alpl	10
GO:0051149	GO:0051149	positive regulation of muscle cell differentiation	10/1108	79/23808	0.00357245756121499	0.0263334166258875	0.018797256872204	Nid1/Fdps/Bmp4/Tbx1/Actn3/Olfm2/Ccn4/Grem1/Lama2/Edn1	10
GO:0140056	GO:0140056	organelle localization by membrane tethering	10/1108	79/23808	0.00357245756121499	0.0263334166258875	0.018797256872204	Cav2/Stx2/Ndrg4/Ppfia3/Sytl2/Bves/Rab3d/Camk2a/Unc13a/Gramd2	10
GO:0006979	GO:0006979	response to oxidative stress	31/1108	397/23808	0.00359658367259466	0.0264749887034636	0.0188983135161609	Nqo1/Vnn1/Rbpms/Mpv17/Aqp1/Gstp1/Ercc6/Slc25a24/Stx2/Bmp4/Acox2/Prkcd/Plekha1/Apod/Sod1/Endog/Smpd3/Gch1/Mutyh/Cygb/Mctp1/Ednra/Adipoq/Mmp9/Ect2/Rcan2/Ptk2b/Edn1/Ggt7/Ppargc1b/Lcn2	31
GO:0030728	GO:0030728	ovulation	5/1108	23/23808	0.00361047375032401	0.0265047193049025	0.0189195357434226	Adamts1/Plau/Plat/Pla2g4a/Agt	5
GO:0033630	GO:0033630	positive regulation of cell adhesion mediated by integrin	5/1108	23/23808	0.00361047375032401	0.0265047193049025	0.0189195357434226	Itgb3/Cd24a/Podxl/Ret/Skap1	5
GO:0032612	GO:0032612	interleukin-1 production	13/1108	119/23808	0.00363536667262826	0.0266511009065568	0.0190240255104267	Serpinb1a/Fzd5/Ceacam1/Gstp1/Mndal/Ifi211/Nlrc3/Tmem106a/Ifi207/Ccl3/Gbp5/Panx2/Ifi205	13
GO:0002253	GO:0002253	activation of immune response	33/1108	431/23808	0.00368917333314145	0.0269812299665572	0.0192596774514554	Cfh/Appl2/Rgcc/Ptprj/Mndal/Plscr2/Lgals3/Ifi203/Ifi211/Plekha1/Rftn1/Cmklr1/C1rb/Ifi207/Kcnn4/C1s2/C1ra/Zbp1/Fyb2/C4b/Trim30d/Mfap4/Tec/C1s1/Sh2b2/Bmx/Plcl2/C3/Ezr/Icosl/Vav3/Skap1/Ifi205	33
GO:0030072	GO:0030072	peptide hormone secretion	24/1108	284/23808	0.00369042654811115	0.0269812299665572	0.0192596774514554	Il1rn/Aqp1/Pla2g6/Ccn3/Irs2/Pfkl/Agt/Slc16a1/Camk2n1/Acsl4/Trpv4/Smpd3/Gja1/Hmgcr/Efna5/Aacs/Cacna1d/Sybu/Rapgef4/Tacr2/Abat/Cnr1/Edn1/Slc16a2	24
GO:0055074	GO:0055074	calcium ion homeostasis	26/1108	316/23808	0.00369557712907578	0.0269822259586931	0.0192603884081947	Cav1/Jsrp1/Cav2/Stc1/Mcub/S100b/Atp2b1/Itgb3/Enpp1/Bdkrb1/Camk2n1/Bok/Fam20a/Cemip/Trpv4/Gnas/Fgf2/Pth1r/Atp1b1/Tgm2/Ednra/Gstm7/Cdh23/Ptk2b/Edn1/Alpl	26
GO:0010712	GO:0010712	regulation of collagen metabolic process	8/1108	55/23808	0.00373664615586213	0.0270901916786942	0.0193374562418559	Rgcc/Serpinb7/Ltbp1/Tgfb3/Bmp4/Cygb/Scx/Mfap4	8
GO:0032892	GO:0032892	positive regulation of organic acid transport	8/1108	55/23808	0.00373664615586213	0.0270901916786942	0.0193374562418559	Mif/Pla2g6/Slc36a2/Pla2g4a/Agt/Ace2/Abat/Edn1	8
GO:0007292	GO:0007292	female gamete generation	16/1108	162/23808	0.00373811275713832	0.0270901916786942	0.0193374562418559	Adamts1/Plau/Ptn/Plat/Cdc25b/Pla2g4a/Agt/Paqr8/Grb14/Ccnb1/Aspm/Ccnb2/Ednra/Spire2/Ptk2b/Edn1	16
GO:0006940	GO:0006940	regulation of smooth muscle contraction	9/1108	67/23808	0.00374057097514771	0.0270901916786942	0.0193374562418559	Cav1/Rgs2/Atp2b1/Sod1/Dock5/Npnt/Tacr2/Abat/Edn1	9
GO:0055117	GO:0055117	regulation of cardiac muscle contraction	9/1108	67/23808	0.00374057097514771	0.0270901916786942	0.0193374562418559	Cav1/Ehd3/Rgs2/Stc1/Ace2/Kcnj2/P2rx4/Atp1b1/Jup	9
GO:1905517	GO:1905517	macrophage migration	9/1108	67/23808	0.00374057097514771	0.0270901916786942	0.0193374562418559	Mif/Ptprj/Lgals3/Enpp1/P2rx4/Trpv4/Cmklr1/Ccl3/Ptk2b	9
GO:1903792	GO:1903792	negative regulation of anion transport	6/1108	33/23808	0.00377042782483135	0.0272331169468691	0.01943947881711	Il1rn/Rgs4/Rgs2/Acsl4/Tcaf2/Abat	6
GO:1903959	GO:1903959	regulation of anion transmembrane transport	6/1108	33/23808	0.00377042782483135	0.0272331169468691	0.01943947881711	Rgs4/Rgs2/Slc36a2/Agt/Ace2/Tcaf2	6
GO:0042129	GO:0042129	regulation of T cell proliferation	18/1108	192/23808	0.00383087494508348	0.02763262477144	0.0197246545429796	Cebpb/Ceacam1/Bcl6/Pnp/Efnb1/Kitl/Cd44/Lgals3/Bmp4/Cd24a/Cd80/Tnfrsf13c/Tspan32/Il15/Igfbp2/Itgal/Icosl/Cd274	18
GO:0043523	GO:0043523	regulation of neuron apoptotic process	24/1108	285/23808	0.00385736792852124	0.0277864749978217	0.0198344755459367	Cebpb/Cited1/Cacna1a/Gdnf/Nqo1/Itga1/Vegfb/Erbb3/Six1/Tgfb3/Rapsn/Btg2/Agt/Mt1/Sod1/Bok/En1/Ccl3/Cntfr/Ptprz1/Adnp/Adam8/Ptk2b/Lcn2	24
GO:0007405	GO:0007405	neuroblast proliferation	10/1108	80/23808	0.00391649994163564	0.0280705681555074	0.0200372662485835	Ptn/Vegfc/Fgfr2/Cd24a/Dagla/Fgf2/Aspm/Racgap1/Cip2a/Prl2c2	10
GO:0048844	GO:0048844	artery morphogenesis	10/1108	80/23808	0.00391649994163564	0.0280705681555074	0.0200372662485835	Col3a1/Six1/Mylk/Bmp4/Tbx1/Adgrf5/Ldlr/Ednra/Hey2/Edn1	10
GO:0060191	GO:0060191	regulation of lipase activity	10/1108	80/23808	0.00391649994163564	0.0280705681555074	0.0200372662485835	Rgs2/Nr1h2/Fgfr2/Angptl4/Agt/Anxa8/Fgf2/Ang2/Apoh/Ang	10
GO:0001570	GO:0001570	vasculogenesis	11/1108	93/23808	0.00392288928692466	0.0280705681555074	0.0200372662485835	Cav1/Cited1/Ceacam1/Has2/Ptprj/Fgfr2/Fzd4/Enpp1/Zfpm2/Ackr3/Hey2	11
GO:0032651	GO:0032651	regulation of interleukin-1 beta production	11/1108	93/23808	0.00392288928692466	0.0280705681555074	0.0200372662485835	Serpinb1a/Fzd5/Gstp1/Mndal/Ifi211/Nlrc3/Tmem106a/Ifi207/Ccl3/Gbp5/Ifi205	11
GO:0031128	GO:0031128	developmental induction	7/1108	44/23808	0.00393379490521863	0.0280739395026279	0.0200396727755728	Gdnf/Fzd5/Six1/Bmp4/Robo2/Fgf2/Wnt2	7
GO:0031952	GO:0031952	regulation of protein autophosphorylation	7/1108	44/23808	0.00393379490521863	0.0280739395026279	0.0200396727755728	Cav1/Vegfc/Rap2a/Enpp1/Pdgfc/Grem1/Adipoq	7
GO:0010001	GO:0010001	glial cell differentiation	22/1108	254/23808	0.00395630118172105	0.0281971611375377	0.020127630550157	Itgb4/Ptn/Ptprj/Erbb3/Nfib/Cdh2/Bmp4/Enpp1/Agt/Cnp/Adgrg6/Plec/Sod1/Clu/Fgf2/Daam2/Lgi4/Ldlr/Ptprz1/Ntrk3/Gap43/Hdac11	22
GO:0110053	GO:0110053	regulation of actin filament organization	23/1108	270/23808	0.00400617484924038	0.0285148503488921	0.0203544027079896	Eln/Limch1/Eps8/Rgs4/Limk1/Rgcc/Pfn2/S100a10/Tgfb3/Swap70/Kirrel/Add3/Prkcd/Cdc42ep3/Cgnl1/Lmod1/Arhgap28/Arhgap18/Daam2/Mtss1/Ptk2b/Carmil3/Icam1	23
GO:0048661	GO:0048661	positive regulation of smooth muscle cell proliferation	12/1108	107/23808	0.00411995114399439	0.0292859406946285	0.0209048205860189	Adamts1/Fgfr2/Itgb3/Bmp4/Agt/Smpd3/Hmgcr/Fgf2/Ccn4/Igfbp5/Mmp9/Edn1	12
GO:0030003	GO:0030003	cellular cation homeostasis	36/1108	485/23808	0.00413586152842017	0.0293306015530933	0.0209367002938678	Cav1/Slc30a2/Jsrp1/Cav2/Stc1/Mcub/S100b/Ttc7/Atp2b1/Itgb3/Steap4/Agt/Bdkrb1/Mt1/Lacc1/Sod1/Bok/Cemip/Trpv4/Ftl1/Fgf2/Rab20/Pth1r/Atp1b1/Slc11a1/Tgm2/Ednra/Slc39a4/Gstm7/Cdh23/Hephl1/Nr3c2/Ptk2b/Slc4a8/Edn1/Lcn2	36
GO:0008347	GO:0008347	glial cell migration	9/1108	68/23808	0.00413713558424044	0.0293306015530933	0.0209367002938678	Vcan/Col3a1/Cspg4/Enpp1/Efemp1/P2rx4/Ccl3/Adgrg1/Ptprz1	9
GO:0001933	GO:0001933	negative regulation of protein phosphorylation	27/1108	335/23808	0.00414600050935408	0.0293547746589925	0.0209539554828712	Cav1/Adarb1/Ceacam1/Ptprj/Rgs2/Fabp4/Gstp1/Socs3/Kirrel/Bmp4/Enpp1/Prkcd/Agt/Bdkrb1/Gadd45b/Plec/Camk2n1/Gadd45a/Epm2a/Hmgcr/Ccnb1/Grem1/Adipoq/Inca1/Ntrk3/Gbp4/Igfbp3	27
GO:0001889	GO:0001889	liver development	14/1108	135/23808	0.00418206476290243	0.0293942079944029	0.0209821036926371	Cebpb/Plau/Ptn/Ceacam1/Taf10/Man2a1/Fgf18/Bmp4/Ahr/Aacs/Lims2/Ugt1a7c/Gli1/Hp	14
GO:0048675	GO:0048675	axon extension	14/1108	135/23808	0.00418206476290243	0.0293942079944029	0.0209821036926371	Sema3c/L1cam/Limk1/Sema4b/Sema3d/Raph1/Ednra/Map1b/Sema3a/Adnp/Ntrk3/Vcl/Edn1/Sema3g	14
GO:0061383	GO:0061383	trabecula morphogenesis	8/1108	56/23808	0.00418532499866171	0.0293942079944029	0.0209821036926371	Adamts1/Enpp1/Thbs3/Adgrg6/Grem1/Fhl2/Hey2/Ppargc1b	8
GO:1902475	GO:1902475	L-alpha-amino acid transmembrane transport	8/1108	56/23808	0.00418532499866171	0.0293942079944029	0.0209821036926371	Rgs4/Rgs2/Slc36a2/Agt/Ace2/Epm2a/Slc1a6/Slc11a1	8
GO:0010927	GO:0010927	cellular component assembly involved in morphogenesis	13/1108	121/23808	0.00419661663130824	0.0293942079944029	0.0209821036926371	Itgb4/Tnnt1/Phldb1/Nebl/Plec/Myh7/Lmod1/Krt19/Rfx2/Nfasc/Neurl2/Edn1/Myh6	13
GO:0051261	GO:0051261	protein depolymerization	13/1108	121/23808	0.00419661663130824	0.0293942079944029	0.0209821036926371	Eps8/Swap70/Add3/Trpv4/Stmn2/Ckap2/Lmod1/Kif24/Tpx2/Map1b/Ccsap/Camsap3/Kif18a	13
GO:0030041	GO:0030041	actin filament polymerization	16/1108	164/23808	0.00421541278937854	0.0293942079944029	0.0209821036926371	Eln/Eps8/Pfn2/Kirrel/Add3/Prkcd/Cdc42ep3/Lmod1/Arhgap28/Arhgap18/Daam2/Mtss1/Diaph3/Spire2/Ptk2b/Icam1	16
GO:0062013	GO:0062013	positive regulation of small molecule metabolic process	16/1108	164/23808	0.00421541278937854	0.0293942079944029	0.0209821036926371	Nr1h2/Ces1g/Ces1f/Irs2/Pla2g4a/Fdps/Agt/Gpd1/Zbtb20/Actn3/Ces1a/Abcd2/Stard4/Pth1r/Cd74/Adipoq	16
GO:0010887	GO:0010887	negative regulation of cholesterol storage	4/1108	15/23808	0.00421712108747055	0.0293942079944029	0.0209821036926371	Nr1h2/Ces1g/Ces1f/Ces1a	4
GO:0034638	GO:0034638	phosphatidylcholine catabolic process	4/1108	15/23808	0.00421712108747055	0.0293942079944029	0.0209821036926371	Pla2g6/Pla2g4a/Ldlr/Plb1	4
GO:0060347	GO:0060347	heart trabecula formation	4/1108	15/23808	0.00421712108747055	0.0293942079944029	0.0209821036926371	Adamts1/Adgrg6/Fhl2/Hey2	4
GO:0086103	GO:0086103	G protein-coupled receptor signaling pathway involved in heart process	4/1108	15/23808	0.00421712108747055	0.0293942079944029	0.0209821036926371	Cav1/Rgs2/Ednra/Edn1	4
GO:0008202	GO:0008202	steroid metabolic process	28/1108	352/23808	0.00425562086634573	0.029506120173886	0.0210619885786265	Lipa/Ces1g/Ces1f/Tm7sf2/Hsd17b7/Fdps/Lss/Nsdhl/Enpp1/Agt/Erg28/Plekha1/Sod1/Scd1/Vldlr/Dhcr7/2610005L07Rik/Ces1a/Stard4/Hmgcr/Sqle/Lbr/Thrb/Ldlr/Dkk3/Ugt1a7c/Hmgcs1/Serpina12	28
GO:0009100	GO:0009100	glycoprotein metabolic process	28/1108	352/23808	0.00425562086634573	0.029506120173886	0.0210619885786265	Mustn1/Galnt15/Tmtc1/Dcn/Ugdh/Hs6st2/Fkrp/Galnt18/Man1c1/Ctsl/St6galnac6/Vegfb/Pcsk6/Man2a1/Galnt10/Adamts7/Tmem106a/Tnip1/Sulf1/Cela1/Galnt12/Galnt7/Il15/Galnt16/Pomgnt2/Chst3/Ndst3/Cytl1	28
GO:0003333	GO:0003333	amino acid transmembrane transport	11/1108	94/23808	0.00426059382551745	0.029506120173886	0.0210619885786265	Rgs4/Rgs2/Lrrc8d/Slc36a2/Prkcd/Agt/Ace2/Epm2a/Slc1a6/Slc11a1/Slc16a2	11
GO:0044272	GO:0044272	sulfur compound biosynthetic process	11/1108	94/23808	0.00426059382551745	0.029506120173886	0.0210619885786265	Cbs/Ugdh/Gstp1/Acly/Chst1/Mgst2/Acss2/Acsl4/Chst3/Acacb/Ggt7	11
GO:0070252	GO:0070252	actin-mediated cell contraction	11/1108	94/23808	0.00426059382551745	0.029506120173886	0.0210619885786265	Cav1/Limch1/Stc1/Epdr1/Kcnj2/Acta2/Myh7/Cacna1d/Ccdc88c/Jup/Myh6	11
GO:0007189	GO:0007189	adenylate cyclase-activating G protein-coupled receptor signaling pathway	15/1108	150/23808	0.00436542018136482	0.0300924657470614	0.0214805323821686	Slc9a3r1/Adgrg2/Grk5/Adgrl3/Adgrg6/Adgre5/Adgrd1/Gnas/Pth1r/Adrb3/Adgrg1/Adgrf5/Vip/Rapgef4/Cnr1	15
GO:0010878	GO:0010878	cholesterol storage	5/1108	24/23808	0.00438827323950561	0.0300924657470614	0.0214805323821686	Nr1h2/Ces1g/Ces1f/Ces1a/Stard4	5
GO:0014075	GO:0014075	response to amine	5/1108	24/23808	0.00438827323950561	0.0300924657470614	0.0214805323821686	Nqo1/Ppp1r1b/Ednra/Pde1b/Edn1	5
GO:0032930	GO:0032930	positive regulation of superoxide anion generation	5/1108	24/23808	0.00438827323950561	0.0300924657470614	0.0214805323821686	Gstp1/Prkcd/Agt/Sod1/Itgb2	5
GO:0034405	GO:0034405	response to fluid shear stress	5/1108	24/23808	0.00438827323950561	0.0300924657470614	0.0214805323821686	Klf4/Plec/P2rx4/Mtss1/Ptk2b	5
GO:0036303	GO:0036303	lymph vessel morphogenesis	5/1108	24/23808	0.00438827323950561	0.0300924657470614	0.0214805323821686	Vegfc/Ccbe1/Svep1/Fgf2/Clec14a	5
GO:0001556	GO:0001556	oocyte maturation	6/1108	34/23808	0.00440118389573264	0.0300924657470614	0.0214805323821686	Cdc25b/Grb14/Ccnb1/Ednra/Ptk2b/Edn1	6
GO:0010714	GO:0010714	positive regulation of collagen metabolic process	6/1108	34/23808	0.00440118389573264	0.0300924657470614	0.0214805323821686	Rgcc/Serpinb7/Ltbp1/Tgfb3/Bmp4/Scx	6
GO:0014044	GO:0014044	Schwann cell development	6/1108	34/23808	0.00440118389573264	0.0300924657470614	0.0214805323821686	Itgb4/Adgrg6/Plec/Sod1/Lgi4/Ntrk3	6
GO:0090322	GO:0090322	regulation of superoxide metabolic process	6/1108	34/23808	0.00440118389573264	0.0300924657470614	0.0214805323821686	Gstp1/Prkcd/Agt/Sod1/Gch1/Itgb2	6
GO:0060538	GO:0060538	skeletal muscle organ development	19/1108	210/23808	0.00445843620938103	0.0304452350795423	0.0217323453486927	Cav1/Eln/Myorg/Cav2/S100b/Six1/Btg2/Plec/Tbx1/Sap30/Actn3/Hmgcr/Bves/Scx/Cntfr/Popdc3/Homer1/Maff/Ankrd1	19
GO:0042554	GO:0042554	superoxide anion generation	7/1108	45/23808	0.00447497526937967	0.0304808125626987	0.0217577411831664	Gstp1/Prkcd/Agt/Sod1/Cybb/Itgb2/Edn1	7
GO:0045940	GO:0045940	positive regulation of steroid metabolic process	7/1108	45/23808	0.00447497526937967	0.0304808125626987	0.0217577411831664	Ces1g/Ces1f/Fdps/Agt/Scd1/Ces1a/Stard4	7
GO:0007051	GO:0007051	spindle organization	17/1108	180/23808	0.00451552678044524	0.0307181410942805	0.0219271504715479	Psrc1/Plk2/Prc1/Ccnb1/Aspm/Ccnb2/Racgap1/Tpx2/Cdca8/Nuf2/Nek2/Cdc20/Kif11/Cep126/Ccsap/Ezr/Stil	17
GO:0007626	GO:0007626	locomotory behavior	22/1108	257/23808	0.00454590359409642	0.0308857414644354	0.0220467865694549	Cacna1a/Eps8/Aldh1a3/Adgrl3/Gaa/Fzd4/Enpp1/Cnp/Sod1/Ppp1r1b/Gng7/Olfm2/En1/Penk/Slurp1/Lgi4/Glrb/Cdh23/Abat/Rcan2/Pde1b/Scn8a	22
GO:0030239	GO:0030239	myofibril assembly	9/1108	69/23808	0.00456576947456891	0.0309815958923774	0.0221152091494019	Tnnt1/Nebl/Plec/Myh7/Lmod1/Krt19/Neurl2/Edn1/Myh6	9
GO:0001837	GO:0001837	epithelial to mesenchymal transition	15/1108	151/23808	0.00464420836273035	0.0314741627202167	0.0224668120318216	Has2/Rgcc/Fgfr2/Tgfb3/Sdcbp/Fam83d/Bmp4/Phldb1/Gja1/Grem1/Ednra/Hey2/Lrg1/Edn1/Wnt2	15
GO:1900024	GO:1900024	regulation of substrate adhesion-dependent cell spreading	8/1108	57/23808	0.00467435320186125	0.031511836036711	0.0224937039090677	Postn/Has2/Triobp/S100a10/Itgb3/Dock5/Efna5/Lims2	8
GO:1903350	GO:1903350	response to dopamine	8/1108	57/23808	0.00467435320186125	0.031511836036711	0.0224937039090677	Rgs4/Slc9a3r1/Cav2/Gnas/Tgm2/Gnaz/Rgs8/Rgs9	8
GO:1903351	GO:1903351	cellular response to dopamine	8/1108	57/23808	0.00467435320186125	0.031511836036711	0.0224937039090677	Rgs4/Slc9a3r1/Cav2/Gnas/Tgm2/Gnaz/Rgs8/Rgs9	8
GO:1905953	GO:1905953	negative regulation of lipid localization	8/1108	57/23808	0.00467435320186125	0.031511836036711	0.0224937039090677	Nr1h2/Ces1g/Ces1f/Irs2/Itgb3/Acsl4/Ces1a/Igfbp3	8
GO:0051384	GO:0051384	response to glucocorticoid	10/1108	82/23808	0.00468289648392454	0.031511836036711	0.0224937039090677	Gdnf/Il1rn/Aqp1/Bmp4/Cdo1/Zfp36l2/Fibin/Trim63/Sstr2/Alpl	10
GO:0009914	GO:0009914	hormone transport	29/1108	371/23808	0.00468490407533336	0.031511836036711	0.0224937039090677	Il1rn/Aqp1/Pla2g6/Fzd4/Ccn3/Irs2/Pfkl/Agt/Slc16a1/Camk2n1/Acsl4/Trpv4/Smpd3/Gnas/Gja1/Hmgcr/Efna5/Aacs/Cacna1d/Il11/Adipoq/Sybu/Rapgef4/Tacr2/Abat/Cnr1/Edn1/Slc16a2/Igfbp3	29
GO:0048562	GO:0048562	embryonic organ morphogenesis	26/1108	322/23808	0.00472749565823245	0.0317586193969398	0.0226698622207638	Mmp16/Itga8/Fzd5/Slc9a3r1/Aldh1a3/Fgfr2/Triobp/Six1/Tgfb3/Bmp4/Enpp1/Gli2/Irx5/Tbx1/Sod1/Mdfi/Gnas/2610005L07Rik/Gja1/Ednra/Cdh23/Twist2/Stil/Gli1/Edn1/Osr2	26
GO:0098656	GO:0098656	anion transmembrane transport	18/1108	196/23808	0.00475380484112285	0.0318558204857809	0.0227392460709934	Abcc3/Rgs4/Rgs2/Lrrc8d/Slc36a2/Prkcd/Agt/Ace2/Slc16a1/Epm2a/Tcaf2/Emb/Slc1a6/Slc11a1/Lrrc8b/Glrb/Gabra3/Slc4a8	18
GO:1903169	GO:1903169	regulation of calcium ion transmembrane transport	18/1108	196/23808	0.00475380484112285	0.0318558204857809	0.0227392460709934	Cav1/Cacna1a/Ehd3/Jsrp1/Pla2g6/Itgb3/Bmp4/Bdkrb1/Ahr/Cemip/P2rx4/Atp1b1/Cacna1d/Ednra/Gstm7/Ptk2b/Rrad/Rgs9	18
GO:0014074	GO:0014074	response to purine-containing compound	12/1108	109/23808	0.00478758502884099	0.0320422823883002	0.0228723458631065	Cited1/Aqp1/Enpp1/Gpd1/Ahr/Cdo1/P2rx4/Igfbp5/Adipoq/Gstm7/Ezr/Hmgcs1	12
GO:1901890	GO:1901890	positive regulation of cell junction assembly	13/1108	123/23808	0.00482576843008285	0.0322577141891625	0.0230261248792054	Cav1/Flrt2/Ptprj/Adgrl3/S100a10/Cldn19/Agt/Ace2/Adgre5/Efna5/Il1rapl1/Adnp/Ntrk3	13
GO:0010720	GO:0010720	positive regulation of cell development	29/1108	372/23808	0.00486236607851937	0.0324620246507602	0.0231719652873412	L1cam/Ptn/Has2/Limk1/Vegfc/Triobp/S100a10/Man2a1/Itgb3/Plxnb3/Bmp4/Robo2/Actn3/Dock5/Efna5/Fgf2/Aspm/Tgm2/Il1rapl1/Cip2a/Prl2c2/Adipoq/Map1b/Ptprz1/Ret/Lims2/Adnp/Ntrk3/Wnt2	29
GO:0052548	GO:0052548	regulation of endopeptidase activity	28/1108	356/23808	0.00496099441810501	0.0330794435735106	0.0236126897954284	Serpinb1a/Dpep1/Klf4/Aqp1/Serpinb7/Hip1/F3/Timp3/Serpinb8/Cd44/Wdr35/Agt/Serpina1e/Bok/Rps6ka3/Anxa8/Ifi207/Serpina3g/Psmb9/Spink5/Mmp9/Ret/Kng2/Spink6/Fetub/Serpinb2/Timp4/Serpina12	28
GO:0002695	GO:0002695	negative regulation of leukocyte activation	18/1108	197/23808	0.00501102185305913	0.0331982712243582	0.023697511066752	Cebpb/Ceacam1/Bcl6/Enpp3/Cd44/Lgals3/Bmp4/Cd24a/Cd80/Tspan32/Hmgb3/Pag1/Zfp608/Cd74/Adgrf5/Ldlr/Cnr1/Cd274	18
GO:0120032	GO:0120032	regulation of plasma membrane bounded cell projection assembly	18/1108	197/23808	0.00501102185305913	0.0331982712243582	0.023697511066752	Cav1/Eps8/Aqp1/Pfn2/Tgfb3/Plxnb3/Prkcd/Cdc42ep3/Plce1/Dock11/Mien1/Podxl/Daam2/Kif24/Prl2c2/Gap43/Adamts16/Icam1	18
GO:0007565	GO:0007565	female pregnancy	16/1108	167/23808	0.00502388700888543	0.0331982712243582	0.023697511066752	Cbs/Itgb4/Ptn/Thbd/Ctsl/Stx2/Pla2g4a/Itgb3/Ptgis/Sod1/Acsl4/Prl2c3/Igfbp5/Prl2c2/Mmp9/Tppp3	16
GO:0035904	GO:0035904	aorta development	9/1108	70/23808	0.00502817153834825	0.0331982712243582	0.023697511066752	Ltbp1/Col3a1/Six1/Mylk/Enpp1/Robo2/Tbx1/Ednra/Hey2	9
GO:0048678	GO:0048678	response to axon injury	9/1108	70/23808	0.00502817153834825	0.0331982712243582	0.023697511066752	Rtn4rl2/Ptn/Klf4/Enpp1/Sod1/P2rx4/Fgf2/Ntrk3/Gap43	9
GO:0055002	GO:0055002	striated muscle cell development	9/1108	70/23808	0.00502817153834825	0.0331982712243582	0.023697511066752	Tnnt1/Nebl/Plec/Myh7/Lmod1/Krt19/Neurl2/Edn1/Myh6	9
GO:0071868	GO:0071868	cellular response to monoamine stimulus	9/1108	70/23808	0.00502817153834825	0.0331982712243582	0.023697511066752	Rgs4/Slc9a3r1/Cav2/Gnas/Tgm2/Gnaz/Adipoq/Rgs8/Rgs9	9
GO:0071870	GO:0071870	cellular response to catecholamine stimulus	9/1108	70/23808	0.00502817153834825	0.0331982712243582	0.023697511066752	Rgs4/Slc9a3r1/Cav2/Gnas/Tgm2/Gnaz/Adipoq/Rgs8/Rgs9	9
GO:0001941	GO:0001941	postsynaptic membrane organization	7/1108	46/23808	0.00507048231552853	0.0334365996811998	0.0238676341194061	Gdnf/Ptn/Rapsn/Cdh2/Glrb/Chrdl1/Chrnb1	7
GO:0061008	GO:0061008	hepaticobiliary system development	14/1108	138/23808	0.00508654065960914	0.0335014385426644	0.0239139172414015	Cebpb/Plau/Ptn/Ceacam1/Taf10/Man2a1/Fgf18/Bmp4/Ahr/Aacs/Lims2/Ugt1a7c/Gli1/Hp	14
GO:0008299	GO:0008299	isoprenoid biosynthetic process	6/1108	35/23808	0.00510641252240117	0.0335092753451716	0.0239195112891423	Aldh1a3/Fdps/Lss/Hmgcr/Idi1/Hmgcs1	6
GO:0014912	GO:0014912	negative regulation of smooth muscle cell migration	6/1108	35/23808	0.00510641252240117	0.0335092753451716	0.0239195112891423	Cav1/Gstp1/Ndrg4/Igfbp5/Adipoq/Igfbp3	6
GO:0045672	GO:0045672	positive regulation of osteoclast differentiation	6/1108	35/23808	0.00510641252240117	0.0335092753451716	0.0239195112891423	Dlk1/Itgb3/Klf10/Gnas/Ccl3/Ppargc1b	6
GO:0032496	GO:0032496	response to lipopolysaccharide	28/1108	357/23808	0.00515188277852051	0.0336873712526812	0.0240466392865802	Cfh/Cebpb/Cited1/Mif/Litaf/Spon2/Gstp1/Irak2/Plscr2/Nlrc3/Bdkrb1/Cd80/Tnip1/Rps6ka3/Gch1/Hmgb2/Slc11a1/Cxcl16/Lbp/Ednra/Trim30d/Cmpk2/Cxcl5/Mapkapk3/Cnr1/Nuggc/Ankrd1/Cd274	28
GO:0030301	GO:0030301	cholesterol transport	12/1108	110/23808	0.00515233349581056	0.0336873712526812	0.0240466392865802	Cav1/Anxa2/Nr1h2/Ces1g/Ces1f/Abca3/Eepd1/Ces1a/Stard4/Ldlr/Adipoq/Lipg	12
GO:0031532	GO:0031532	actin cytoskeleton reorganization	12/1108	110/23808	0.00515233349581056	0.0336873712526812	0.0240466392865802	Eps8/Rap2a/Cldn19/Dapk3/Plec/Trpv4/Thsd7a/Ntrk3/Ezr/Ptk2b/Cdc42bpg/Carmil3	12
GO:0045839	GO:0045839	negative regulation of mitotic nuclear division	8/1108	58/23808	0.00520602575152093	0.0339822746931062	0.0242571465595603	Fgfr2/Bmp4/Ccnb1/Cdca8/Nuf2/Cdc20/Spc24/Bub1b	8
GO:0007043	GO:0007043	cell-cell junction assembly	15/1108	153/23808	0.00524518725312422	0.0339822746931062	0.0242571465595603	Cav1/Cdh18/Fzd5/Cldn19/Cdh2/Agt/Ace2/Flcn/Pkp1/Trpv4/Gja1/Ect2/Nfasc/Jup/Vcl	15
GO:2001235	GO:2001235	positive regulation of apoptotic signaling pathway	15/1108	153/23808	0.00524518725312422	0.0339822746931062	0.0242571465595603	Cav1/Slc9a3r1/Srpx/Timp3/Dapk3/Prkcd/Agt/Flcn/Sod1/Clu/Bok/Inca1/Ret/Tpd52l1/Bmf	15
GO:0015732	GO:0015732	prostaglandin transport	5/1108	25/23808	0.00527834741781679	0.0339822746931062	0.0242571465595603	Mif/Pla2g4a/Acsl4/Slco2a1/Edn1	5
GO:0030194	GO:0030194	positive regulation of blood coagulation	5/1108	25/23808	0.00527834741781679	0.0339822746931062	0.0242571465595603	Plau/Enpp4/F3/Plat/Apoh	5
GO:0032303	GO:0032303	regulation of icosanoid secretion	5/1108	25/23808	0.00527834741781679	0.0339822746931062	0.0242571465595603	Mif/Pla2g6/Pla2g4a/Acsl4/Edn1	5
GO:0034114	GO:0034114	regulation of heterotypic cell-cell adhesion	5/1108	25/23808	0.00527834741781679	0.0339822746931062	0.0242571465595603	Klf4/Il1rn/Cd44/Adipoq/Skap1	5
GO:0043567	GO:0043567	regulation of insulin-like growth factor receptor signaling pathway	5/1108	25/23808	0.00527834741781679	0.0339822746931062	0.0242571465595603	Myorg/Igfbp5/Igfbp2/Igfbp6/Igfbp3	5
GO:0045730	GO:0045730	respiratory burst	5/1108	25/23808	0.00527834741781679	0.0339822746931062	0.0242571465595603	Cd24a/Slc11a1/Lbp/Apoh/Cybb	5
GO:0050927	GO:0050927	positive regulation of positive chemotaxis	5/1108	25/23808	0.00527834741781679	0.0339822746931062	0.0242571465595603	Vegfd/Vegfc/Vegfb/Ntrk3/Pgf	5
GO:1900048	GO:1900048	positive regulation of hemostasis	5/1108	25/23808	0.00527834741781679	0.0339822746931062	0.0242571465595603	Plau/Enpp4/F3/Plat/Apoh	5
GO:1902230	GO:1902230	negative regulation of intrinsic apoptotic signaling pathway in response to DNA damage	5/1108	25/23808	0.00527834741781679	0.0339822746931062	0.0242571465595603	Mif/Cd44/Clu/Ackr3/Cd74	5
GO:0003205	GO:0003205	cardiac chamber development	18/1108	198/23808	0.00527953570775632	0.0339822746931062	0.0242571465595603	Sema3c/Adamts1/Ltbp1/Fgfr2/Bmp4/Robo2/Ahr/Zfpm1/Adgrg6/Tbx1/Zfpm2/Myh7/Tnni1/Ednra/Fhl2/Hey2/Wnt2/Myh6	18
GO:0070665	GO:0070665	positive regulation of leukocyte proliferation	16/1108	168/23808	0.00531984537962046	0.0342008219686233	0.0244131494563731	Mif/Bcl6/Pnp/Efnb1/Kitl/Irs2/Cd24a/Cd80/Tnfrsf13c/Il15/Cd74/Igfbp2/Itgal/Icosl/Vav3/Cd274	16
GO:1903555	GO:1903555	regulation of tumor necrosis factor superfamily cytokine production	17/1108	183/23808	0.00532666308801416	0.0342037876809119	0.0244152664340707	Fzd5/Mif/Ptprj/Spon2/Gstp1/Nlrc3/Tmem106a/Cd24a/Zbtb20/Clu/Ccl3/Lbp/Oas1g/Adipoq/Twist2/Adam8/Cd274	17
GO:0009991	GO:0009991	response to extracellular stimulus	31/1108	408/23808	0.00534155380892581	0.034258523296579	0.0244543376811621	Postn/Cfh/Cbs/Itga6/Appl2/Nuak1/Ercc6/Gabarap/Angptl4/Klf10/Map1lc3a/Enpp1/Eif2ak4/Flcn/Slc16a1/Plec/Sod1/Kif26a/Trpv4/Wdr45/Ifi207/Prl2c3/Aacs/Adrb3/Ldlr/Prl2c2/Slc39a4/Mmp9/Acacb/Bmf/Alpl	31
GO:0010563	GO:0010563	negative regulation of phosphorus metabolic process	33/1108	442/23808	0.00538312739393118	0.0344387301214149	0.0245829724885891	Cav1/Adarb1/Ceacam1/Ptprj/Rgs2/Fabp4/Gstp1/Socs3/Irs2/Swap70/Kirrel/Bmp4/Enpp1/Prkcd/Agt/Bdkrb1/Ahr/Flcn/Gadd45b/Plec/Camk2n1/Gadd45a/Actn3/Ppp1r1b/Epm2a/Hmgcr/Ccnb1/Grem1/Adipoq/Inca1/Ntrk3/Gbp4/Igfbp3	33
GO:0045936	GO:0045936	negative regulation of phosphate metabolic process	33/1108	442/23808	0.00538312739393118	0.0344387301214149	0.0245829724885891	Cav1/Adarb1/Ceacam1/Ptprj/Rgs2/Fabp4/Gstp1/Socs3/Irs2/Swap70/Kirrel/Bmp4/Enpp1/Prkcd/Agt/Bdkrb1/Ahr/Flcn/Gadd45b/Plec/Camk2n1/Gadd45a/Actn3/Ppp1r1b/Epm2a/Hmgcr/Ccnb1/Grem1/Adipoq/Inca1/Ntrk3/Gbp4/Igfbp3	33
GO:0062207	GO:0062207	regulation of pattern recognition receptor signaling pathway	11/1108	97/23808	0.00541423849318971	0.0344387301214149	0.0245829724885891	Cav1/Appl2/Lgr4/Rab7b/Nlrx1/Peli3/Pik3ap1/Dhx58/Lbp/Slc15a2/Ddx60	11
GO:0055119	GO:0055119	relaxation of cardiac muscle	4/1108	16/23808	0.00541796451976865	0.0344387301214149	0.0245829724885891	Rgs2/Kcnj2/P2rx4/Atp1b1	4
GO:0070857	GO:0070857	regulation of bile acid biosynthetic process	4/1108	16/23808	0.00541796451976865	0.0344387301214149	0.0245829724885891	Ces1g/Ces1f/Ces1a/Stard4	4
GO:1902287	GO:1902287	semaphorin-plexin signaling pathway involved in axon guidance	4/1108	16/23808	0.00541796451976865	0.0344387301214149	0.0245829724885891	Plxnb3/Ednra/Sema3a/Edn1	4
GO:2001028	GO:2001028	positive regulation of endothelial cell chemotaxis	4/1108	16/23808	0.00541796451976865	0.0344387301214149	0.0245829724885891	Smoc2/Fgf18/P2rx4/Fgf2	4
GO:0042471	GO:0042471	ear morphogenesis	14/1108	139/23808	0.005420851962988	0.0344387301214149	0.0245829724885891	Itga8/Slc9a3r1/Aldh1a3/Fgfr2/Triobp/Six1/Enpp1/Gli2/Tbx1/Sod1/Ednra/Cdh23/Edn1/Osr2	14
GO:0071346	GO:0071346	cellular response to interferon-gamma	12/1108	111/23808	0.00553886610758494	0.0350897660493327	0.0250476934074111	Ccl9/Gbp9/Dapk3/Gbp7/Rab7b/Rab20/Ccl17/Gbp2b/Ccl3/Gbp8/Gbp5/Gbp4	12
GO:0007519	GO:0007519	skeletal muscle tissue development	18/1108	199/23808	0.00555970834214913	0.0350897660493327	0.0250476934074111	Cav1/Eln/Myorg/Cav2/S100b/Six1/Btg2/Plec/Tbx1/Sap30/Actn3/Hmgcr/Bves/Scx/Popdc3/Homer1/Maff/Ankrd1	18
GO:0014855	GO:0014855	striated muscle cell proliferation	10/1108	84/23808	0.00556245501581133	0.0350897660493327	0.0250476934074111	Cav2/Fgfr2/Six1/Gja1/Zfpm2/Fgf2/Ccnb1/Hey2/Gli1/Wnt2	10
GO:0022406	GO:0022406	membrane docking	10/1108	84/23808	0.00556245501581133	0.0350897660493327	0.0250476934074111	Cav2/Stx2/Ndrg4/Ppfia3/Sytl2/Bves/Rab3d/Camk2a/Unc13a/Gramd2	10
GO:0050848	GO:0050848	regulation of calcium-mediated signaling	10/1108	84/23808	0.00556245501581133	0.0350897660493327	0.0250476934074111	L1cam/Erbb3/Cd24a/Actn3/P2rx4/Cmklr1/Fhl2/Lmcd1/Itgal/Ptk2b	10
GO:0070228	GO:0070228	regulation of lymphocyte apoptotic process	10/1108	84/23808	0.00556245501581133	0.0350897660493327	0.0250476934074111	Mif/Pnp/Cd44/Lgals3/Irs2/Bmp4/Cd24a/Cd74/Adam8/Cd274	10
GO:1904064	GO:1904064	positive regulation of cation transmembrane transport	17/1108	184/23808	0.00562204817500417	0.0354241700581937	0.0252863968822756	Cav1/Ehd3/Slc36a2/Bmp4/Agt/Bdkrb1/Ace2/Kcnj2/Cemip/P2rx4/Atp1b1/Cacna1d/Ednra/Gstm7/Edn1/Rgs9/Lcn2	17
GO:2001233	GO:2001233	regulation of apoptotic signaling pathway	30/1108	393/23808	0.00568669483250721	0.0357895963669255	0.0255472446215067	Cav1/Gdnf/Mif/Itga6/Vnn1/Slc9a3r1/Srpx/Timp3/Gstp1/Armc10/Cd44/Lgals3/Bmp4/Dapk3/Prkcd/Agt/Flcn/Sod1/Clu/Bok/Hmgb2/Peli3/Ackr3/Cd74/Mmp9/Inca1/Ret/Tpd52l1/Bmf/Icam1	30
GO:0045214	GO:0045214	sarcomere organization	7/1108	47/23808	0.00572358403039664	0.0358214195229763	0.0255699605511284	Tnnt1/Plec/Myh7/Krt19/Neurl2/Edn1/Myh6	7
GO:0045429	GO:0045429	positive regulation of nitric oxide biosynthetic process	7/1108	47/23808	0.00572358403039664	0.0358214195229763	0.0255699605511284	Klf4/Agt/Clu/Smpd3/Itgb2/Ptk2b/Icam1	7
GO:0045923	GO:0045923	positive regulation of fatty acid metabolic process	7/1108	47/23808	0.00572358403039664	0.0358214195229763	0.0255699605511284	Nr1h2/Irs2/Pla2g4a/Agt/Abcd2/Cd74/Adipoq	7
GO:0048246	GO:0048246	macrophage chemotaxis	7/1108	47/23808	0.00572358403039664	0.0358214195229763	0.0255699605511284	Mif/Ptprj/Lgals3/Trpv4/Cmklr1/Ccl3/Ptk2b	7
GO:0019221	GO:0019221	cytokine-mediated signaling pathway	31/1108	410/23808	0.00572503638538555	0.0358214195229763	0.0255699605511284	Cav1/Lifr/Il1rn/Ceacam1/Ccl9/Appl2/Ecm1/F3/Irak2/Rps6ka5/Iigp1/Cd24a/Tnfrsf13c/Tjp2/Peli3/Ackr3/Il15/Ccl17/Zbp1/Ccl3/Cd74/Oas1g/Cntfr/Adipoq/Sh2b2/Cxcl5/Thpo/Isg15/Ptk2b/Ifitm1/Edn1	31
GO:0006690	GO:0006690	icosanoid metabolic process	14/1108	140/23808	0.00577260930034483	0.0359728761422502	0.0256780729551484	Dpep1/Ces2g/Mif/Gstp1/Pla2g4a/Ptgr1/Mgst2/Ptgis/Dagla/Cd74/Ces2e/Alox5ap/Edn1/Cyp2j12	14
GO:0042491	GO:0042491	inner ear auditory receptor cell differentiation	8/1108	59/23808	0.00578266825182056	0.0359728761422502	0.0256780729551484	Slc9a3r1/Triobp/Bmp4/Sod1/Fgf2/Hey2/Cdh23/Mycl	8
GO:0046717	GO:0046717	acid secretion	8/1108	59/23808	0.00578266825182056	0.0359728761422502	0.0256780729551484	Cacna1a/Slc26a7/Slc9a3r1/Ces1g/Ces1f/Ces1a/Stard10/Abat	8
GO:0051591	GO:0051591	response to cAMP	8/1108	59/23808	0.00578266825182056	0.0359728761422502	0.0256780729551484	Cited1/Aqp1/Gpd1/Ahr/Cdo1/Igfbp5/Adipoq/Ezr	8
GO:0071715	GO:0071715	icosanoid transport	8/1108	59/23808	0.00578266825182056	0.0359728761422502	0.0256780729551484	Abcc3/Mif/Pla2g6/Pla2g4a/Acsl4/Slco2b1/Slco2a1/Edn1	8
GO:0009410	GO:0009410	response to xenobiotic stimulus	25/1108	311/23808	0.00584313284036402	0.036269662734099	0.0258899244548024	Dpep1/Fmo1/Nqo1/Rap2a/Pnp/Gstp1/Mylk/Gstm1/Add3/Ahr/Cers1/Gsta4/Sod1/Gnas/Aacs/Arnt2/Adipoq/Gstm7/Mmp9/Abat/Vav3/Gsta3/Cyp2j12/Ankrd1/Lcn2	25
GO:0019226	GO:0019226	transmission of nerve impulse	11/1108	98/23808	0.00584917995294297	0.036269662734099	0.0258899244548024	Cacna1a/Cldn19/Agt/Plec/Sod1/P2rx4/Cacng7/Nfasc/Rapgef4/Ntrk3/Scn8a	11
GO:0060491	GO:0060491	regulation of cell projection assembly	18/1108	200/23808	0.00585190746699965	0.036269662734099	0.0258899244548024	Cav1/Eps8/Aqp1/Pfn2/Tgfb3/Plxnb3/Prkcd/Cdc42ep3/Plce1/Dock11/Mien1/Podxl/Daam2/Kif24/Prl2c2/Gap43/Adamts16/Icam1	18
GO:0010737	GO:0010737	protein kinase A signaling	6/1108	36/23808	0.00589103981222868	0.036269662734099	0.0258899244548024	Mif/Myom1/Ednra/Adipoq/Ezr/Edn1	6
GO:0014741	GO:0014741	negative regulation of muscle hypertrophy	6/1108	36/23808	0.00589103981222868	0.036269662734099	0.0258899244548024	Rgs4/Rgs2/P2rx4/Trim63/Igfbp5/Pi16	6
GO:0031114	GO:0031114	regulation of microtubule depolymerization	6/1108	36/23808	0.00589103981222868	0.036269662734099	0.0258899244548024	Trpv4/Stmn2/Ckap2/Tpx2/Map1b/Camsap3	6
GO:0033687	GO:0033687	osteoblast proliferation	6/1108	36/23808	0.00589103981222868	0.036269662734099	0.0258899244548024	Npr3/Fgfr2/Itgb3/Ahr/Grem1/Osr2	6
GO:0045746	GO:0045746	negative regulation of Notch signaling pathway	6/1108	36/23808	0.00589103981222868	0.036269662734099	0.0258899244548024	Tspan15/Gdpd5/Bcl6/Dlk1/Lfng/Hey2	6
GO:0090075	GO:0090075	relaxation of muscle	6/1108	36/23808	0.00589103981222868	0.036269662734099	0.0258899244548024	Rgs2/Sod1/Kcnj2/Actn3/P2rx4/Atp1b1	6
GO:0032732	GO:0032732	positive regulation of interleukin-1 production	9/1108	72/23808	0.00606121048188504	0.0372747126891696	0.026607346825141	Fzd5/Mndal/Ifi211/Tmem106a/Ifi207/Ccl3/Gbp5/Panx2/Ifi205	9
GO:0007548	GO:0007548	sex differentiation	25/1108	312/23808	0.00608043838935798	0.0373076841198806	0.0266308824134517	Cebpb/Adamts1/Fst/Smad9/Lgr4/Kitl/Fzd4/Pla2g4a/Bmp4/Agt/Ahr/Plekha1/Irx5/Sod1/2610005L07Rik/Gja1/Zfpm2/Hmgb2/Aspm/Lfng/Adgrg1/Cntfr/Sema3a/Kif18a/Icam1	25
GO:0007611	GO:0007611	learning or memory	25/1108	312/23808	0.00608043838935798	0.0373076841198806	0.0266308824134517	Itga8/Ptn/Il1rn/S100b/Pla2g6/Btg2/Ndrg4/Agt/Eif2ak4/Camk2n1/Ppp1r1b/Epm2a/Plk2/En1/Hmgcr/Ldlr/Vip/Ptprz1/Rin1/Adnp/Tacr2/Rcan2/Cnr1/Pde1b/Lcn2	25
GO:0060070	GO:0060070	canonical Wnt signaling pathway	24/1108	296/23808	0.0061500401968932	0.0376917611611416	0.0269050433742516	Cav1/Fzd5/Klf4/Slc9a3r1/Rspo3/Nkd2/Fgfr2/Nkd1/Lgr4/Fzd4/Cdh2/Dapk3/Fgf2/Daam2/Aspm/Sostdc1/Grem1/Ednra/Ccdc88c/Jup/Dkk3/Gli1/Edn1/Wnt2	24
GO:0007613	GO:0007613	memory	15/1108	156/23808	0.00626317246915921	0.0381805130222217	0.0272539230661659	Itga8/Ptn/Il1rn/S100b/Pla2g6/Eif2ak4/Camk2n1/Ppp1r1b/Plk2/Ldlr/Rin1/Adnp/Rcan2/Cnr1/Lcn2	15
GO:0010888	GO:0010888	negative regulation of lipid storage	5/1108	26/23808	0.00628881719935831	0.0381805130222217	0.0272539230661659	Nr1h2/Ces1g/Ces1f/Itgb3/Ces1a	5
GO:0030002	GO:0030002	cellular anion homeostasis	5/1108	26/23808	0.00628881719935831	0.0381805130222217	0.0272539230661659	Cacna1a/Slc9a3r1/Stc1/Enpp1/Ckb	5
GO:0045723	GO:0045723	positive regulation of fatty acid biosynthetic process	5/1108	26/23808	0.00628881719935831	0.0381805130222217	0.0272539230661659	Nr1h2/Pla2g4a/Agt/Abcd2/Cd74	5
GO:0050926	GO:0050926	regulation of positive chemotaxis	5/1108	26/23808	0.00628881719935831	0.0381805130222217	0.0272539230661659	Vegfd/Vegfc/Vegfb/Ntrk3/Pgf	5
GO:0060716	GO:0060716	labyrinthine layer blood vessel development	5/1108	26/23808	0.00628881719935831	0.0381805130222217	0.0272539230661659	Fzd5/Nsdhl/Hey2/Nfe2/Wnt2	5
GO:0072012	GO:0072012	glomerulus vasculature development	5/1108	26/23808	0.00628881719935831	0.0381805130222217	0.0272539230661659	Aqp1/Serpinb7/Itgb3/Bmp4/Ednra	5
GO:0051896	GO:0051896	regulation of protein kinase B signaling	16/1108	171/23808	0.00629364710104267	0.0381805130222217	0.0272539230661659	Klf4/Slc9a3r1/Myorg/Ptprj/F3/Vegfb/Plekha1/Flcn/P2rx4/Fgf2/Igfbp5/Chil1/Ret/Adam8/Ntrk3/Thpo	16
GO:1902904	GO:1902904	negative regulation of supramolecular fiber organization	16/1108	171/23808	0.00629364710104267	0.0381805130222217	0.0272539230661659	Eps8/Pfn2/Chadl/Swap70/Add3/Prkcd/Cgnl1/Clu/Stmn2/Ckap2/Lmod1/Arhgap28/Tpx2/Ldlr/Map1b/Camsap3	16
GO:0032611	GO:0032611	interleukin-1 beta production	11/1108	99/23808	0.00631113619526558	0.0382308638603645	0.0272898643817858	Serpinb1a/Fzd5/Gstp1/Mndal/Ifi211/Nlrc3/Tmem106a/Ifi207/Ccl3/Gbp5/Ifi205	11
GO:0009306	GO:0009306	protein secretion	30/1108	396/23808	0.00631615647126259	0.0382308638603645	0.0272898643817858	Il1rn/Vegfc/Nr1h2/Pla2g6/Tgfb3/Ccn3/Irs2/Pfkl/Slc16a1/Camk2n1/Acsl4/Olfm2/Gja1/Hmgcr/Myom1/Efna5/Kcnn4/Rab3d/Aacs/Cacna1d/Ang2/Ang/Sybu/Rapgef4/Adtrp/Tacr2/Abat/Ezr/Cnr1/Ankrd1	30
GO:0072503	GO:0072503	cellular divalent inorganic cation homeostasis	25/1108	313/23808	0.00632566977805117	0.0382454259277453	0.0273002590421156	Cav1/Slc30a2/Jsrp1/Cav2/Stc1/Mcub/S100b/Atp2b1/Itgb3/Bdkrb1/Mt1/Bok/Cemip/Trpv4/Fgf2/Pth1r/Atp1b1/Slc11a1/Tgm2/Ednra/Slc39a4/Gstm7/Cdh23/Ptk2b/Edn1	25
GO:0044282	GO:0044282	small molecule catabolic process	27/1108	346/23808	0.00634154046995802	0.0382983493477487	0.0273380367120052	Cbs/Gale/Gda/Faah/Enpp4/Pnp/Ces1f/Aldh6a1/Bdh2/Irs2/Pfkl/Acox2/Cdo1/Actn3/Acat3/Lpin3/Abcd2/Dcxr/Aldh1a7/Pipox/Adh1/Hdc/Adipoq/Acacb/Adtrp/Abat/Cnr1	27
GO:0007157	GO:0007157	heterophilic cell-cell adhesion via plasma membrane cell adhesion molecules	7/1108	48/23808	0.0064375705571697	0.0387045443219332	0.0276279858431194	L1cam/Alcam/Fat4/Cdh2/Cd24a/Il1rapl1/Itgal	7
GO:0032965	GO:0032965	regulation of collagen biosynthetic process	7/1108	48/23808	0.0064375705571697	0.0387045443219332	0.0276279858431194	Rgcc/Serpinb7/Ltbp1/Tgfb3/Bmp4/Cygb/Scx	7
GO:0033628	GO:0033628	regulation of cell adhesion mediated by integrin	7/1108	48/23808	0.0064375705571697	0.0387045443219332	0.0276279858431194	Plau/Swap70/Itgb3/Cd24a/Podxl/Ret/Skap1	7
GO:0071174	GO:0071174	mitotic spindle checkpoint signaling	7/1108	48/23808	0.0064375705571697	0.0387045443219332	0.0276279858431194	Ccnb1/Cdca8/Nuf2/Cdc20/Spc24/Bub1b/Stil	7
GO:0043491	GO:0043491	protein kinase B signaling	18/1108	202/23808	0.00647388413207192	0.0388794313779899	0.0277528233058393	Klf4/Slc9a3r1/Myorg/Ptprj/F3/Vegfb/Plekha1/Flcn/P2rx4/Smpd3/Fgf2/Igfbp5/Chil1/Ret/Adtrp/Adam8/Ntrk3/Thpo	18
GO:0035592	GO:0035592	establishment of protein localization to extracellular region	30/1108	397/23808	0.0065384648744235	0.0392234999880411	0.0279984255433566	Il1rn/Vegfc/Nr1h2/Pla2g6/Tgfb3/Ccn3/Irs2/Pfkl/Slc16a1/Camk2n1/Acsl4/Olfm2/Gja1/Hmgcr/Myom1/Efna5/Kcnn4/Rab3d/Aacs/Cacna1d/Ang2/Ang/Sybu/Rapgef4/Adtrp/Tacr2/Abat/Ezr/Cnr1/Ankrd1	30
GO:0019722	GO:0019722	calcium-mediated signaling	17/1108	187/23808	0.00658904773987568	0.0394829241517495	0.0281836070833505	L1cam/Ptprj/Erbb3/Ccrl2/Cd24a/Actn3/P2rx4/Cmklr1/Ackr3/Atp1b1/Cacna1d/Fhl2/Lmcd1/Itgal/Rcan2/Ptk2b/Edn1	17
GO:0071867	GO:0071867	response to monoamine	9/1108	73/23808	0.0066353707199233	0.0396304905098062	0.0282889425503541	Rgs4/Slc9a3r1/Cav2/Gnas/Tgm2/Gnaz/Adipoq/Rgs8/Rgs9	9
GO:0071869	GO:0071869	response to catecholamine	9/1108	73/23808	0.0066353707199233	0.0396304905098062	0.0282889425503541	Rgs4/Slc9a3r1/Cav2/Gnas/Tgm2/Gnaz/Adipoq/Rgs8/Rgs9	9
GO:0070507	GO:0070507	regulation of microtubule cytoskeleton organization	15/1108	157/23808	0.00663576880678971	0.0396304905098062	0.0282889425503541	Cav1/Gda/Phldb1/Psrc1/Trpv4/Stmn2/Arl2/Efna5/Ckap2/Tpx2/Map1b/Ccsap/Stil/Camsap3/Kif18a	15
GO:0072329	GO:0072329	monocarboxylic acid catabolic process	13/1108	128/23808	0.00673356587031562	0.0397943832732286	0.0284059320932347	Faah/Ces1f/Bdh2/Irs2/Acox2/Acat3/Lpin3/Abcd2/Dcxr/Adipoq/Acacb/Adtrp/Cnr1	13
GO:0007212	GO:0007212	dopamine receptor signaling pathway	6/1108	37/23808	0.00675998026232995	0.0397943832732286	0.0284059320932347	Rgs4/Slc9a3r1/Cav2/Gnas/Rgs8/Rgs9	6
GO:0007435	GO:0007435	salivary gland morphogenesis	6/1108	37/23808	0.00675998026232995	0.0397943832732286	0.0284059320932347	Sema3c/Fgfr2/Nfib/Edar/Tgm2/Sema3a	6
GO:0032506	GO:0032506	cytokinetic process	6/1108	37/23808	0.00675998026232995	0.0397943832732286	0.0284059320932347	Stx2/Plec/Kif20a/Racgap1/Ect2/Spire2	6
GO:0034381	GO:0034381	plasma lipoprotein particle clearance	6/1108	37/23808	0.00675998026232995	0.0397943832732286	0.0284059320932347	Anxa2/Ces1g/Vldlr/Ldlr/Adipoq/Lipg	6
GO:1904738	GO:1904738	vascular associated smooth muscle cell migration	6/1108	37/23808	0.00675998026232995	0.0397943832732286	0.0284059320932347	Adamts1/Enpp1/Agt/Dock5/Igfbp5/Adipoq	6
GO:2000191	GO:2000191	regulation of fatty acid transport	6/1108	37/23808	0.00675998026232995	0.0397943832732286	0.0284059320932347	Mif/Pla2g6/Irs2/Pla2g4a/Acsl4/Edn1	6
GO:0009798	GO:0009798	axis specification	11/1108	100/23808	0.00680122159903935	0.0397943832732286	0.0284059320932347	Cited1/Fzd5/Stc1/Pcsk6/Bmp4/Mdfi/Pgap1/Ripply1/Hey2/Chrdl1/Stil	11
GO:0014066	GO:0014066	regulation of phosphatidylinositol 3-kinase signaling	11/1108	100/23808	0.00680122159903935	0.0397943832732286	0.0284059320932347	Dcn/Klf4/Ceacam1/Slc9a3r1/Nlrc3/Agt/Fgf2/Pik3ap1/Pdgfc/Ntrk3/Serpina12	11
GO:0032306	GO:0032306	regulation of prostaglandin secretion	4/1108	17/23808	0.00682734508942254	0.0397943832732286	0.0284059320932347	Mif/Pla2g4a/Acsl4/Edn1	4
GO:0040015	GO:0040015	negative regulation of multicellular organism growth	4/1108	17/23808	0.00682734508942254	0.0397943832732286	0.0284059320932347	Socs2/Gnas/H19/Adrb3	4
GO:0042756	GO:0042756	drinking behavior	4/1108	17/23808	0.00682734508942254	0.0397943832732286	0.0284059320932347	Agt/Ace2/En1/Mmp17	4
GO:0043217	GO:0043217	myelin maintenance	4/1108	17/23808	0.00682734508942254	0.0397943832732286	0.0284059320932347	Plec/Sod1/Clu/Abcd2	4
GO:0061308	GO:0061308	cardiac neural crest cell development involved in heart development	4/1108	17/23808	0.00682734508942254	0.0397943832732286	0.0284059320932347	Sema3c/Bmp4/Ednra/Edn1	4
GO:0061318	GO:0061318	renal filtration cell differentiation	4/1108	17/23808	0.00682734508942254	0.0397943832732286	0.0284059320932347	Bmp4/Cd24a/Ednra/Adipoq	4
GO:0061430	GO:0061430	bone trabecula morphogenesis	4/1108	17/23808	0.00682734508942254	0.0397943832732286	0.0284059320932347	Enpp1/Thbs3/Grem1/Ppargc1b	4
GO:0071498	GO:0071498	cellular response to fluid shear stress	4/1108	17/23808	0.00682734508942254	0.0397943832732286	0.0284059320932347	Klf4/Plec/Mtss1/Ptk2b	4
GO:0072112	GO:0072112	podocyte differentiation	4/1108	17/23808	0.00682734508942254	0.0397943832732286	0.0284059320932347	Bmp4/Cd24a/Ednra/Adipoq	4
GO:0072311	GO:0072311	glomerular epithelial cell differentiation	4/1108	17/23808	0.00682734508942254	0.0397943832732286	0.0284059320932347	Bmp4/Cd24a/Ednra/Adipoq	4
GO:0097094	GO:0097094	craniofacial suture morphogenesis	4/1108	17/23808	0.00682734508942254	0.0397943832732286	0.0284059320932347	Mmp16/Foxn3/Fgfr2/Bmp4	4
GO:1902285	GO:1902285	semaphorin-plexin signaling pathway involved in neuron projection guidance	4/1108	17/23808	0.00682734508942254	0.0397943832732286	0.0284059320932347	Plxnb3/Ednra/Sema3a/Edn1	4
GO:0050890	GO:0050890	cognition	27/1108	348/23808	0.00682949161372402	0.0397943832732286	0.0284059320932347	Itga8/Ptn/Il1rn/S100b/Pla2g6/Btg2/Ndrg4/Agt/Eif2ak4/Camk2n1/Gpr155/Ppp1r1b/Epm2a/Gnas/Plk2/En1/Hmgcr/Ldlr/Vip/Ptprz1/Rin1/Adnp/Tacr2/Rcan2/Cnr1/Pde1b/Lcn2	27
GO:0001942	GO:0001942	hair follicle development	12/1108	114/23808	0.00683814182365382	0.0397943832732286	0.0284059320932347	Fst/Ctsl/Fgfr2/Lgr4/Nsdhl/Gli2/Edar/Gnas/Krt17/Igfbp5/Sostdc1/Hoxc13	12
GO:0051222	GO:0051222	positive regulation of protein transport	25/1108	315/23808	0.00684069959630858	0.0397943832732286	0.0284059320932347	Vegfc/Nr1h2/Pla2g6/Tgfb3/Irs2/Prkcd/Camk2n1/Acsl4/Cemip/Tcaf2/Gja1/Myom1/Acsl3/Kcnn4/Aacs/Cacna1d/Ang2/Ect2/Ang/Sybu/Rapgef4/Jup/Abat/Ezr/Ankrd1	25
GO:2000377	GO:2000377	regulation of reactive oxygen species metabolic process	15/1108	158/23808	0.00702593827431471	0.0408278335357316	0.0291436271035289	Plau/Mpv17/Gstp1/Prcp/Prkcd/Agt/Gadd45a/Sod1/Gch1/Abcd2/Dcxr/Slc25a33/Itgb2/Ptk2b/Lcn2	15
GO:0032731	GO:0032731	positive regulation of interleukin-1 beta production	8/1108	61/23808	0.00708028601767366	0.0410107847805188	0.0292742209262831	Fzd5/Mndal/Ifi211/Tmem106a/Ifi207/Ccl3/Gbp5/Ifi205	8
GO:0046470	GO:0046470	phosphatidylcholine metabolic process	8/1108	61/23808	0.00708028601767366	0.0410107847805188	0.0292742209262831	Nr1h2/Abca3/Pla2g6/Pla2g4a/Lpcat4/Acsl3/Ldlr/Plb1	8
GO:0046850	GO:0046850	regulation of bone remodeling	8/1108	61/23808	0.00708028601767366	0.0410107847805188	0.0292742209262831	Ceacam1/Dlk1/Itgb3/Gja1/Grem1/Tnfrsf11b/Adam8/Ppargc1b	8
GO:0045638	GO:0045638	negative regulation of myeloid cell differentiation	10/1108	87/23808	0.00711768797247223	0.0411830956772829	0.0293972194810992	Lrrc17/Ceacam1/Zfpm1/Hmgb3/Tjp2/Tnfrsf11b/Ypel4/Adipoq/Twist2/Ptk2b	10
GO:0042326	GO:0042326	negative regulation of phosphorylation	29/1108	383/23808	0.00721544769899678	0.0416608552862958	0.029738252709767	Cav1/Adarb1/Ceacam1/Ptprj/Rgs2/Fabp4/Gstp1/Socs3/Irs2/Kirrel/Bmp4/Enpp1/Prkcd/Agt/Bdkrb1/Gadd45b/Plec/Camk2n1/Gadd45a/Actn3/Epm2a/Hmgcr/Ccnb1/Grem1/Adipoq/Inca1/Ntrk3/Gbp4/Igfbp3	29
GO:0046456	GO:0046456	icosanoid biosynthetic process	7/1108	49/23808	0.00721574375150115	0.0416608552862958	0.029738252709767	Mif/Pla2g4a/Mgst2/Ptgis/Cd74/Alox5ap/Edn1	7
GO:0000070	GO:0000070	mitotic sister chromatid segregation	17/1108	189/23808	0.00730538665469392	0.0421320714750879	0.0300746151297638	Psrc1/Prc1/Ccnb1/Smc2/Ube2c/Racgap1/Cdca8/Nuf2/Nek2/Nusap1/Cdc20/Spc24/Dpf1/Bub1b/Kif11/Hecw2/Kif18a	17
GO:0038127	GO:0038127	ERBB signaling pathway	12/1108	115/23808	0.00732084869526245	0.0421320714750879	0.0300746151297638	Ceacam1/Ptprj/Itga1/Hip1/Erbb3/Btc/Neu3/Agt/Efemp1/Plce1/Mmp9/Ptk2b	12
GO:0045445	GO:0045445	myoblast differentiation	12/1108	115/23808	0.00732084869526245	0.0421320714750879	0.0300746151297638	Ccl9/Plekhm3/Bmp4/Boc/Plec/Ccl17/Dubr/Sostdc1/Prl2c2/Mir351/Cmtm5/Igfbp3	12
GO:0014821	GO:0014821	phasic smooth muscle contraction	5/1108	27/23808	0.00742762261477005	0.0423390225530483	0.030222340456396	Gdnf/Agt/Sstr2/Tacr2/Edn1	5
GO:0031100	GO:0031100	animal organ regeneration	5/1108	27/23808	0.00742762261477005	0.0423390225530483	0.030222340456396	Cebpb/Lifr/Apoh/Cxcl5/Gli1	5
GO:0031639	GO:0031639	plasminogen activation	5/1108	27/23808	0.00742762261477005	0.0423390225530483	0.030222340456396	Plau/Clec3b/Plat/S100a10/Apoh	5
GO:0048634	GO:0048634	regulation of muscle organ development	5/1108	27/23808	0.00742762261477005	0.0423390225530483	0.030222340456396	Erbb3/Bmp4/Boc/Gja1/Cenpf	5
GO:0048843	GO:0048843	negative regulation of axon extension involved in axon guidance	5/1108	27/23808	0.00742762261477005	0.0423390225530483	0.030222340456396	Sema3c/Sema4b/Sema3d/Sema3a/Sema3g	5
GO:0061437	GO:0061437	renal system vasculature development	5/1108	27/23808	0.00742762261477005	0.0423390225530483	0.030222340456396	Aqp1/Serpinb7/Itgb3/Bmp4/Ednra	5
GO:0061440	GO:0061440	kidney vasculature development	5/1108	27/23808	0.00742762261477005	0.0423390225530483	0.030222340456396	Aqp1/Serpinb7/Itgb3/Bmp4/Ednra	5
GO:0072567	GO:0072567	chemokine (C-X-C motif) ligand 2 production	5/1108	27/23808	0.00742762261477005	0.0423390225530483	0.030222340456396	Postn/Klf4/Mif/Cd74/Oas1g	5
GO:2000341	GO:2000341	regulation of chemokine (C-X-C motif) ligand 2 production	5/1108	27/23808	0.00742762261477005	0.0423390225530483	0.030222340456396	Postn/Klf4/Mif/Cd74/Oas1g	5
GO:0050767	GO:0050767	regulation of neurogenesis	33/1108	452/23808	0.00744962213172575	0.0424194885617103	0.0302797785114645	Sema3c/L1cam/Ptn/Limk1/Appl2/Vegfc/Anxa2/S100a10/Man2a1/Plxnb3/Sema4b/Bmp4/Robo2/Cd24a/Sema3d/Efna5/Hmgb2/Fgf2/Daam2/Aspm/Tgm2/Il1rapl1/Ldlr/Cip2a/Prl2c2/Hey2/Map1b/Sema3a/Ptprz1/Adnp/Ntrk3/Wnt2/Sema3g	33
GO:0034767	GO:0034767	positive regulation of ion transmembrane transport	18/1108	205/23808	0.00750655782979451	0.0426985070635563	0.0304789468353401	Cav1/Ehd3/Slc9a3r1/Slc36a2/Bmp4/Agt/Bdkrb1/Ace2/Kcnj2/Cemip/P2rx4/Atp1b1/Cacna1d/Ednra/Gstm7/Edn1/Rgs9/Lcn2	18
GO:0050868	GO:0050868	negative regulation of T cell activation	13/1108	130/23808	0.00764648434630718	0.0434485029223642	0.0310143070968431	Cebpb/Ceacam1/Bcl6/Cd44/Lgals3/Bmp4/Cd24a/Cd80/Tspan32/Pag1/Zfp608/Cd74/Cd274	13
GO:0071706	GO:0071706	tumor necrosis factor superfamily cytokine production	17/1108	190/23808	0.00768637956641168	0.0436291228342418	0.0311432367730804	Fzd5/Mif/Ptprj/Spon2/Gstp1/Nlrc3/Tmem106a/Cd24a/Zbtb20/Clu/Ccl3/Lbp/Oas1g/Adipoq/Twist2/Adam8/Cd274	17
GO:0002064	GO:0002064	epithelial cell development	20/1108	237/23808	0.00770019760705964	0.0436403132517194	0.0311512246902892	Adamtsl4/Fzd5/Shroom3/Stc1/Fgfr2/Cdh2/Bmp4/Agt/Plec/Cdsn/Tjp2/Gja1/Ednra/Adipoq/Mir503/Ccdc88c/Col15a1/Ezr/Vcl/Icam1	20
GO:0031110	GO:0031110	regulation of microtubule polymerization or depolymerization	10/1108	88/23808	0.00770457119292574	0.0436403132517194	0.0311512246902892	Cav1/Gda/Psrc1/Trpv4/Stmn2/Arl2/Ckap2/Tpx2/Map1b/Camsap3	10
GO:0060674	GO:0060674	placenta blood vessel development	6/1108	38/23808	0.00771811518690164	0.0436710597483888	0.03117317208147	Fzd5/Socs3/Nsdhl/Hey2/Nfe2/Wnt2	6
GO:0010171	GO:0010171	body morphogenesis	8/1108	62/23808	0.0078060162584383	0.0440097984181805	0.0314149697136984	Tgfb3/Phldb1/Plekha1/Tbx1/Gnas/Cdk2ap1/Scx/Twist2	8
GO:0033344	GO:0033344	cholesterol efflux	8/1108	62/23808	0.0078060162584383	0.0440097984181805	0.0314149697136984	Cav1/Nr1h2/Ces1g/Ces1f/Abca3/Eepd1/Ces1a/Adipoq	8
GO:0060324	GO:0060324	face development	8/1108	62/23808	0.0078060162584383	0.0440097984181805	0.0314149697136984	Aldh1a3/Tgfb3/Plekha1/Tbx1/Cdk2ap1/Ednra/Scx/Twist2	8
GO:0050770	GO:0050770	regulation of axonogenesis	16/1108	175/23808	0.0078106964299131	0.0440097984181805	0.0314149697136984	Sema3c/Cacna1a/L1cam/Limk1/Cdh2/Plxnb3/Sema4b/Robo2/Sema3d/Efna5/Map1b/Sema3a/Ret/Adnp/Ntrk3/Sema3g	16
GO:0006644	GO:0006644	phospholipid metabolic process	27/1108	352/23808	0.00789880749086693	0.044459710364388	0.0317361247898849	Socs2/Nr1h2/Abca3/Pla2g6/Socs3/Ttc7/Pla2g4a/Fdps/Cish/Prkcd/Lpcat4/Naaa/Smpd3/Pgap1/Fgf2/Pigz/Plcb2/Sgms2/Acsl3/Pitpnc1/Sgms1/Adgrf5/Ldlr/Idi1/Plb1/Hmgcs1/Ip6k3	27
GO:0008038	GO:0008038	neuron recognition	7/1108	50/23808	0.00806140670578035	0.0451388444160292	0.0322209026446054	L1cam/Robo2/Emb/Sema3a/Ptprz1/Gap43/Cnr1	7
GO:0014888	GO:0014888	striated muscle adaptation	7/1108	50/23808	0.00806140670578035	0.0451388444160292	0.0322209026446054	Tnnt1/Actn3/Myh7/Tnni1/Igfbp5/Hey2/Myh6	7
GO:0014904	GO:0014904	myotube cell development	7/1108	50/23808	0.00806140670578035	0.0451388444160292	0.0322209026446054	Myorg/Cav2/Six1/Plec/Actn3/Mir351/Homer1	7
GO:0090207	GO:0090207	regulation of triglyceride metabolic process	7/1108	50/23808	0.00806140670578035	0.0451388444160292	0.0322209026446054	Nr1h2/Ces1g/Thrb/Ldlr/Apoh/C3/Serpina12	7
GO:1902692	GO:1902692	regulation of neuroblast proliferation	7/1108	50/23808	0.00806140670578035	0.0451388444160292	0.0322209026446054	Ptn/Vegfc/Cd24a/Fgf2/Aspm/Cip2a/Prl2c2	7
GO:0006029	GO:0006029	proteoglycan metabolic process	10/1108	89/23808	0.00832805271508974	0.0465834216838855	0.0332520673567813	Mustn1/Dcn/Ugdh/Hs6st2/Man1c1/Adamts7/Sulf1/Chst3/Ndst3/Cytl1	10
GO:0022404	GO:0022404	molting cycle process	12/1108	117/23808	0.00836630588015244	0.046700302843465	0.033335499188334	Fst/Ctsl/Fgfr2/Lgr4/Nsdhl/Gli2/Edar/Gnas/Krt17/Igfbp5/Sostdc1/Hoxc13	12
GO:0022405	GO:0022405	hair cycle process	12/1108	117/23808	0.00836630588015244	0.046700302843465	0.033335499188334	Fst/Ctsl/Fgfr2/Lgr4/Nsdhl/Gli2/Edar/Gnas/Krt17/Igfbp5/Sostdc1/Hoxc13	12
GO:0062014	GO:0062014	negative regulation of small molecule metabolic process	11/1108	103/23808	0.0084515961301459	0.0469274249172787	0.033497622927288	Fmo1/Ceacam1/Appl2/Flcn/Sod1/Actn3/Adipoq/Acacb/Dkk3/Cnr1/Serpina12	11
GO:0010755	GO:0010755	regulation of plasminogen activation	4/1108	18/23808	0.00845932023225429	0.0469274249172787	0.033497622927288	Plau/Clec3b/Plat/S100a10	4
GO:0046322	GO:0046322	negative regulation of fatty acid oxidation	4/1108	18/23808	0.00845932023225429	0.0469274249172787	0.033497622927288	Fmo1/Appl2/Acacb/Cnr1	4
GO:0061307	GO:0061307	cardiac neural crest cell differentiation involved in heart development	4/1108	18/23808	0.00845932023225429	0.0469274249172787	0.033497622927288	Sema3c/Bmp4/Ednra/Edn1	4
GO:0090205	GO:0090205	positive regulation of cholesterol metabolic process	4/1108	18/23808	0.00845932023225429	0.0469274249172787	0.033497622927288	Ces1g/Ces1f/Fdps/Ces1a	4
GO:1903729	GO:1903729	regulation of plasma membrane organization	4/1108	18/23808	0.00845932023225429	0.0469274249172787	0.033497622927288	Anxa2/S100a10/Prkcd/Atp10a	4
GO:0070098	GO:0070098	chemokine-mediated signaling pathway	8/1108	63/23808	0.00858621502569943	0.0475823100445815	0.033965091472467	Ccl9/Ackr3/Ccl17/Ccl3/Cxcl5/Thpo/Ptk2b/Edn1	8
GO:0010822	GO:0010822	positive regulation of mitochondrion organization	9/1108	76/23808	0.00860993587397272	0.0476646758619827	0.0340238856444948	Dcn/Pla2g6/Wdr35/Cers1/Endog/Bok/Chchd10/Mmp9/Bmf	9
GO:0030318	GO:0030318	melanocyte differentiation	5/1108	28/23808	0.00870247555489417	0.0478325035351231	0.0341436839952786	Cited1/Hps4/Kitl/Enpp1/Mitf	5
GO:0032480	GO:0032480	negative regulation of type I interferon production	5/1108	28/23808	0.00870247555489417	0.0478325035351231	0.0341436839952786	Nlrc3/Nlrx1/Peli3/Dhx58/Gbp4	5
GO:0032928	GO:0032928	regulation of superoxide anion generation	5/1108	28/23808	0.00870247555489417	0.0478325035351231	0.0341436839952786	Gstp1/Prkcd/Agt/Sod1/Itgb2	5
GO:0046339	GO:0046339	diacylglycerol metabolic process	5/1108	28/23808	0.00870247555489417	0.0478325035351231	0.0341436839952786	Plce1/Dagla/Ang2/Ang/Plb1	5
GO:0048875	GO:0048875	chemical homeostasis within a tissue	5/1108	28/23808	0.00870247555489417	0.0478325035351231	0.0341436839952786	Abca3/Pla2g4a/Adgrf5/Oas1g/Homer1	5
GO:0050820	GO:0050820	positive regulation of coagulation	5/1108	28/23808	0.00870247555489417	0.0478325035351231	0.0341436839952786	Plau/Enpp4/F3/Plat/Apoh	5
GO:0060713	GO:0060713	labyrinthine layer morphogenesis	5/1108	28/23808	0.00870247555489417	0.0478325035351231	0.0341436839952786	Fzd5/Gjb5/Rspo3/Fgfr2/Socs3	5
GO:0046395	GO:0046395	carboxylic acid catabolic process	19/1108	224/23808	0.00876256636996949	0.0479803209870525	0.0342491986975136	Cbs/Faah/Ces1f/Aldh6a1/Bdh2/Irs2/Acox2/Cdo1/Acat3/Lpin3/Abcd2/Dcxr/Pipox/Hdc/Adipoq/Acacb/Adtrp/Abat/Cnr1	19
GO:0050931	GO:0050931	pigment cell differentiation	6/1108	39/23808	0.00877027170436986	0.0479803209870525	0.0342491986975136	Cited1/Adamtsl4/Hps4/Kitl/Enpp1/Mitf	6
GO:0071320	GO:0071320	cellular response to cAMP	6/1108	39/23808	0.00877027170436986	0.0479803209870525	0.0342491986975136	Aqp1/Gpd1/Ahr/Igfbp5/Adipoq/Ezr	6
GO:0097254	GO:0097254	renal tubular secretion	6/1108	39/23808	0.00877027170436986	0.0479803209870525	0.0342491986975136	Slc9a3r1/Stc1/Agt/Gnas/Nr3c2/Edn1	6
GO:0030856	GO:0030856	regulation of epithelial cell differentiation	15/1108	162/23808	0.00877395202587988	0.0479803209870525	0.0342491986975136	Cebpb/Cav1/Cited1/Fst/Gdnf/Ceacam1/Fat4/Bmp4/Cd24a/Fgf2/Hey2/Mmp9/Mycl/Maff/Vcl	15
GO:0008154	GO:0008154	actin polymerization or depolymerization	17/1108	193/23808	0.00892608703049089	0.0486904980789975	0.0347561356214873	Eln/Eps8/Pfn2/Swap70/Kirrel/Add3/Prkcd/Cdc42ep3/Lmod1/Arhgap28/Arhgap18/Daam2/Mtss1/Diaph3/Spire2/Ptk2b/Icam1	17
GO:0045666	GO:0045666	positive regulation of neuron differentiation	12/1108	118/23808	0.00893096480281928	0.0486904980789975	0.0347561356214873	Socs2/Gdpd5/Bcl6/Mmd/Fez1/Bmp4/Gli2/Gdf6/Fgf2/Nbl1/Map1b/Ect2	12
GO:0098773	GO:0098773	skin epidermis development	12/1108	118/23808	0.00893096480281928	0.0486904980789975	0.0347561356214873	Fst/Ctsl/Fgfr2/Lgr4/Nsdhl/Gli2/Edar/Gnas/Krt17/Igfbp5/Sostdc1/Hoxc13	12
GO:0031577	GO:0031577	spindle checkpoint signaling	7/1108	51/23808	0.00897785329769885	0.0488471472142745	0.0348679545349402	Ccnb1/Cdca8/Nuf2/Cdc20/Spc24/Bub1b/Stil	7
GO:0050798	GO:0050798	activated T cell proliferation	7/1108	51/23808	0.00897785329769885	0.0488471472142745	0.0348679545349402	Cd24a/Ephb6/Igfbp2/Itgal/Itgb2/Icosl/Cd274	7
GO:0046683	GO:0046683	response to organophosphorus	10/1108	90/23808	0.00898956670210734	0.0488614731555956	0.0348781806443272	Cited1/Aqp1/Enpp1/Gpd1/Ahr/Cdo1/P2rx4/Igfbp5/Adipoq/Ezr	10
