# Supplementary material for: Ectomesenchymal Six1 controls mandibular skeleton formation
Source: Front Genet. 2023 Feb 8;14:1082911. doi: 10.3389/fgene.2023.1082911 (PMC9946248; doi:10.3389/fgene.2023.1082911)
Supplement: Supplementary file 2 [file DataSheet3.CSV]

	X.x	Gene	baseMean	log2FoldChange	lfcSE	stat	pvalue	padj	sy_C3H10_scrM_1andsy_C3H10_scrE_1	sy_C3H10_scrM_1andsy_C3H10_scrE_2	sy_C3H10_scrM_1andsy_C3H10_scrE_3	sy_C3H10_SIX1KD_1	sy_C3H10_SIX1KD_2	sy_C3H10_SIX1KD_3	X.y	gene_id	gene_name	gene_biotype	gene_seq_start	gene_seq_end	seq_name	seq_strand	seq_coord_system	description	symbol	entrezid
1	1	ENSMUSG00000079018.10	3462.67916635219	3.89033251126679	0.172939686520295	-22.4953137683076	4.61307573417583e-112	7.05985110358269e-108	527.226427463104	360.143418000717	422.631475952132	6682.81270183039	6641.47973321812	6141.78124164868	17458	ENSMUSG00000079018	Ly6c1	protein_coding	75044018	75048830	15	-1	chromosome	lymphocyte antigen 6 complex, locus C1 [Source:MGI Symbol;Acc:MGI:96882]	Ly6c1	17067
2	2	ENSMUSG00000027750.16	56204.9638100682	-3.39349668076566	0.159768492814552	21.2400869594769	4.07135628616769e-100	3.11540183017551e-96	102759.029716075	109372.515875107	95796.4678824832	8150.4902227339	11085.8410138119	10065.4381501981	29662	ENSMUSG00000027750	Postn	protein_coding	54361109	54391037	3	1	chromosome	periostin, osteoblast specific factor [Source:MGI Symbol;Acc:MGI:1926321]	Postn	50706
3	3	ENSMUSG00000021614.16	8745.16512284372	4.16072059662787	0.203788400554526	-20.4168666386614	1.18420237148323e-92	6.04101103105979e-89	901.297290610342	998.579477183807	878.234201801238	11490.9758223813	19434.0557275287	18767.8482175569	13502	ENSMUSG00000021614	Vcan	protein_coding	89655312	89742509	13	-1	chromosome	versican [Source:MGI Symbol;Acc:MGI:102889]	Vcan	13003
4	4	ENSMUSG00000026365.15	804.205207929405	4.04043079710093	0.209261487519987	-19.3080477682977	4.59620249901422e-83	1.75850707612284e-79	108.601218333069	95.8823385586325	68.9398861482201	1301.02154142826	1553.02022944056	1697.76603366768	2360	ENSMUSG00000026365	Cfh	protein_coding	140084708	140183764	1	-1	chromosome	complement component factor h [Source:MGI Symbol;Acc:MGI:88385]	Cfh	12628
5	5	ENSMUSG00000056501.3	3124.16564905976	-3.46194859940414	0.193116856928818	17.9267033156002	7.2980718762872e-72	2.23379383989399e-68	5462.54846059924	4435.1428067426	7288.14492040857	501.809440961362	534.660003680453	522.688261966308	28637	ENSMUSG00000056501	Cebpb	protein_coding	167688915	167690418	2	1	chromosome	CCAAT/enhancer binding protein (C/EBP), beta [Source:MGI Symbol;Acc:MGI:88373]	Cebpb	12608
6	6	ENSMUSG00000054146.8	522.782994121207	5.83906758707448	0.327354880974544	-17.837117838877	3.63992679413436e-71	9.28423994290537e-68	24.1336040740153	7.01578087014384	22.4803976570283	1354.42511496177	814.52109935694	914.121967807347	8366	ENSMUSG00000054146	Krt15	protein_coding	100131758	100135928	11	-1	chromosome	keratin 15 [Source:MGI Symbol;Acc:MGI:96689]	Krt15	16665
7	7	ENSMUSG00000007655.16	1929.74295704351	2.82869365959092	0.160791896834583	-17.5922650038825	2.82362441221491e-69	6.17324971493385e-66	428.835580084426	503.966925838666	497.566134808893	3676.55981240132	2999.10845814504	3472.42083098271	38150	ENSMUSG00000007655	Cav1	protein_coding	17306335	17341452	6	1	chromosome	caveolin 1, caveolae protein [Source:MGI Symbol;Acc:MGI:102709]	Cav1	12389
8	8	ENSMUSG00000015354.8	7187.82813552883	3.18866817238923	0.18915475974635	-16.8574567019361	9.24839236388163e-64	1.76921745921056e-60	1439.66230456915	1412.51054852229	1410.27027968424	9492.0248199462	15386.5124184165	13985.9884420346	50398	ENSMUSG00000015354	Pcolce2	protein_coding	95637601	95698096	9	1	chromosome	procollagen C-endopeptidase enhancer 2 [Source:MGI Symbol;Acc:MGI:1923727]	Pcolce2	76477
9	9	ENSMUSG00000044734.16	1203.32503575267	2.81350751448815	0.172282897806658	-16.3307417643135	5.96546196977145e-60	1.01439366650425e-56	269.182506979402	286.477718864207	346.198123918236	2294.51215940498	2138.64001472181	1884.93969062738	12263	ENSMUSG00000044734	Serpinb1a	protein_coding	32842092	32851185	13	-1	chromosome	serine (or cysteine) peptidase inhibitor, clade B, member 1a [Source:MGI Symbol;Acc:MGI:1913472]	Serpinb1a	66222
10	10	ENSMUSG00000020027.18	1235.45694609361	3.32840785587443	0.208453710994364	-15.9671316955562	2.16516096080226e-57	3.31356233441178e-54	218.130652207446	244.383033643344	208.318351621795	1669.32204855587	2300.70882833745	2771.87876219577	5302	ENSMUSG00000020027	Socs2	protein_coding	95385362	95417180	10	-1	chromosome	suppressor of cytokine signaling 2 [Source:MGI Symbol;Acc:MGI:1201787]	Socs2	216233
11	11	ENSMUSG00000051159.16	566.191097621277	-3.4760771872198	0.218093388486096	15.9384803516931	3.42583829192298e-57	4.76627538359903e-54	1150.98727122227	822.01565861852	1143.50289415417	104.044893263548	103.590375713088	73.0054927560668	53736	ENSMUSG00000051159	Cited1	protein_coding	102247381	102252181	X	-1	chromosome	Cbp/p300-interacting transactivator with Glu/Asp-rich carboxy-terminal domain 1 [Source:MGI Symbol;Acc:MGI:108023]	Cited1	12705
12	13	ENSMUSG00000019278.5	2523.26322482742	-3.33325671515697	0.215093670450449	15.4967680275132	3.64786092685667e-54	4.29437412497035e-51	5094.97510624116	4160.3580559953	4518.55992906269	302.927167112455	556.380566329971	506.378524222931	48196	ENSMUSG00000019278	Dpep1	protein_coding	123186242	123201812	8	1	chromosome	dipeptidase 1 [Source:MGI Symbol;Acc:MGI:94917]	Dpep1	13479
13	14	ENSMUSG00000028226.15	2311.20931352256	2.8086349630128	0.195170400801047	-14.3906809202891	5.92100782886053e-47	6.47250741520582e-44	556.929324784969	617.388716572658	557.513861894301	5233.55020628327	3386.73696081337	3515.13681078679	32036	ENSMUSG00000028226	Mmp16	protein_coding	17852893	18119145	4	1	chromosome	matrix metallopeptidase 16 [Source:MGI Symbol;Acc:MGI:1276107]	Mmp16	17389
14	15	ENSMUSG00000037031.10	390.996220675404	2.80916774727635	0.196398299227077	-14.3034219661361	2.08309466687948e-46	2.12531205212824e-43	90.9651230482117	106.406009863848	95.916363336654	682.276689453888	624.048473045778	746.364665304044	4444	ENSMUSG00000037031	Tspan15	protein_coding	62185396	62231251	10	-1	chromosome	tetraspanin 15 [Source:MGI Symbol;Acc:MGI:1917673]	Tspan15	70423
15	16	ENSMUSG00000029675.12	12868.0850021214	2.29246893644432	0.161695867818248	-14.1776593760648	1.25978759540838e-45	1.20498683500811e-42	3932.84924852319	4477.23749196346	4680.41879219329	24674.2924750139	18428.2265956049	21015.4854094299	37419	ENSMUSG00000029675	Eln	protein_coding	134702593	134747323	5	-1	chromosome	elastin [Source:MGI Symbol;Acc:MGI:95317]	Eln	13717
16	17	ENSMUSG00000039058.11	658.270826637074	-2.63016362437489	0.186882113436567	14.0739184505618	5.49389692769169e-45	4.72959372512482e-42	1205.75198815946	1151.75735951528	1043.09045128611	150.082456654499	217.205626495184	181.737077711911	31742	ENSMUSG00000039058	Ak5	protein_coding	152462815	152668360	3	-1	chromosome	adenylate kinase 5 [Source:MGI Symbol;Acc:MGI:2677491]	Ak5	229949
17	18	ENSMUSG00000087651.3	613.833436285302	-2.76884108346848	0.196747935147006	14.0730375716506	5.56277359201822e-45	4.72959372512482e-42	1196.46983274638	1006.76455486564	1008.620508212	129.825928762481	192.978845078413	148.340948046902	5045	ENSMUSG00000087651	1500009L16Rik	protein_coding	83722865	83762762	10	1	chromosome	RIKEN cDNA 1500009L16 gene [Source:MGI Symbol;Acc:MGI:1917034]	1500009L16Rik	69784
18	19	ENSMUSG00000042485.7	2017.54265544514	-2.37278805557165	0.171769918728835	13.81375780539	2.10554987944949e-43	1.69596501868921e-40	3565.27589416511	2993.39983792804	3587.87146606171	673.989928043517	543.01406623796	741.704740234508	14611	ENSMUSG00000042485	Mustn1	protein_coding	30879200	30881610	14	1	chromosome	musculoskeletal, embryonic nuclear protein 1 [Source:MGI Symbol;Acc:MGI:1913425]	Mustn1	66175
19	20	ENSMUSG00000044041.4	234.53039225068	6.06093820970014	0.439691812192483	-13.7845146114453	3.15884035636984e-43	2.41714464069421e-40	9.28215541308282	1.16929681169064	10.4908522399465	638.080628598576	400.995002760339	347.164417680445	8365	ENSMUSG00000044041	Krt13	protein_coding	100117327	100121566	11	-1	chromosome	keratin 13 [Source:MGI Symbol;Acc:MGI:101925]	Krt13	16663
20	21	ENSMUSG00000023886.10	250.976660118269	-3.35307639213998	0.244415988756834	13.7187276871478	7.84296133941377e-43	5.71565144468516e-40	472.461710525916	433.809117137227	464.594884911918	57.0865786047788	47.6181565777903	30.2895129519851	20264	ENSMUSG00000023886	Smoc2	protein_coding	14279506	14404790	17	1	chromosome	SPARC related modular calcium binding 2 [Source:MGI Symbol;Acc:MGI:1929881]	Smoc2	64074
21	22	ENSMUSG00000047414.6	3059.30743109416	2.13339958241601	0.155882963193236	-13.6859060073896	1.23261129700692e-42	8.57449240426993e-40	1009.89850894341	1225.42305865179	1173.47675769688	5314.57631785134	4445.19668684951	5187.27325657202	10684	ENSMUSG00000047414	Flrt2	protein_coding	95692226	95785215	12	1	chromosome	fibronectin leucine rich transmembrane protein 2 [Source:MGI Symbol;Acc:MGI:3603594]	Flrt2	399558
22	23	ENSMUSG00000021903.11	180.034769840264	-4.60071985160289	0.349798173019815	13.1524982302932	1.64643314525103e-39	1.09552229804008e-36	493.810667976006	305.186467851257	238.2922151645	12.8905177494662	18.3789376265156	11.6498126738404	14655	ENSMUSG00000021903	Galnt15	protein_coding	32028989	32062197	14	1	chromosome	polypeptide N-acetylgalactosaminyltransferase 15 [Source:MGI Symbol;Acc:MGI:1926004]	Galnt15	78754
23	24	ENSMUSG00000028780.13	1490.32255824015	2.44118931602765	0.187151452381295	-13.0439239715547	6.8821777528765e-39	4.38853534708425e-36	517.016056508713	501.628332215285	368.678521575264	2936.27579307483	2324.10020349847	2294.23644256831	34978	ENSMUSG00000028780	Sema3c	protein_coding	17574281	17730268	5	1	chromosome	sema domain, immunoglobulin domain (Ig), short basic domain, secreted, (semaphorin) 3C [Source:MGI Symbol;Acc:MGI:107557]	Sema3c	20348
24	25	ENSMUSG00000020473.13	32054.0633687809	-1.79325062964026	0.139967735882883	12.8118856701429	1.40673931661631e-37	8.61149540059839e-35	52231.6167249583	45328.9602019994	51698.9198384565	15248.5617463507	13424.1431236581	14392.1785772625	6176	ENSMUSG00000020473	Aebp1	protein_coding	5861947	5872088	11	1	chromosome	AE binding protein 1 [Source:MGI Symbol;Acc:MGI:1197012]	Aebp1	11568
25	26	ENSMUSG00000073530.11	4144.86045796903	-3.26082468007579	0.254678439487746	12.8036934992791	1.56334872453089e-37	9.2021111077772e-35	6815.88671982672	8285.63720763987	7417.0325336422	1185.92763295089	658.300129531557	506.378524222931	2608	ENSMUSG00000073530	Pappa2	protein_coding	158711727	158980490	1	-1	chromosome	pappalysin 2 [Source:MGI Symbol;Acc:MGI:3051647]	Pappa2	23850
26	27	ENSMUSG00000051669.6	142.128810351676	4.27006450009418	0.336313387305632	-12.6966830975826	6.16893115451843e-37	3.4966415699537e-34	12.0668020370077	12.862264928597	17.9843181256226	304.768669648093	279.861095676487	225.229711694249	18511	ENSMUSG00000051669	AU021092	protein_coding	5211823	5222299	16	-1	chromosome	expressed sequence AU021092 [Source:MGI Symbol;Acc:MGI:2146559]	AU021092	239691
27	28	ENSMUSG00000035314.10	1762.85033725275	-2.19415080627312	0.175442156513254	12.5064058141998	6.88705445352048e-36	3.76426719130991e-33	2895.10427334053	2676.52040195988	3109.78834255558	507.333948568276	658.300129531557	730.054927560668	44370	ENSMUSG00000035314	Gdpd5	protein_coding	99381414	99461877	7	1	chromosome	glycerophosphodiester phosphodiesterase domain containing 5 [Source:MGI Symbol;Acc:MGI:2686926]	Gdpd5	233552
28	29	ENSMUSG00000034656.18	623.614587993227	-2.76052683565556	0.222157859878509	12.4259697008479	1.88921605668384e-35	9.96984914878949e-33	929.14375684959	1003.25666443057	1329.34084811894	124.301421155567	153.71475105813	201.930086346568	47388	ENSMUSG00000034656	Cacna1a	protein_coding	84338639	84640246	8	1	chromosome	calcium channel, voltage-dependent, P/Q type, alpha 1A subunit [Source:MGI Symbol;Acc:MGI:109482]	Cacna1a	12286
29	30	ENSMUSG00000025185.14	1389.29744813548	2.28699750790789	0.185175087932371	-12.3504599535718	4.84337248090931e-35	2.4707657482612e-32	374.070863147238	543.723017436148	502.062214340298	2418.81358056055	2025.02476393971	2472.09024938894	24823	ENSMUSG00000025185	Loxl4	protein_coding	42593982	42612813	19	-1	chromosome	lysyl oxidase-like 4 [Source:MGI Symbol;Acc:MGI:1914823]	Loxl4	67573
30	31	ENSMUSG00000030306.14	2411.71103589272	-2.0935899300115	0.170872387668462	12.2523595449115	1.63178122394256e-34	8.05573543587642e-32	3909.64385999048	4308.85875108001	3505.44334131928	753.174537075952	997.475069366344	995.67065652423	41062	ENSMUSG00000030306	Tmtc1	protein_coding	148232430	148444389	6	-1	chromosome	transmembrane and tetratricopeptide repeat containing 1 [Source:MGI Symbol;Acc:MGI:3039590]	Tmtc1	387314
31	32	ENSMUSG00000054263.12	3326.03570805964	-2.21228245511403	0.180774023582114	12.2378337953469	1.95172253128724e-34	9.33411300588125e-32	6099.30432193672	5472.3090787122	4842.27765532389	1016.50939967219	1448.59444747173	1077.21934524111	16637	ENSMUSG00000054263	Lifr	protein_coding	7090614	7197489	15	1	chromosome	LIF receptor alpha [Source:MGI Symbol;Acc:MGI:96788]	Lifr	16880
32	33	ENSMUSG00000037736.20	1304.66805126799	-2.9865387937198	0.24587538853437	12.1465544458197	5.98344875792085e-34	2.77486969064305e-31	2143.24968488082	2690.55196370016	2116.15476611493	429.990842071479	208.851563937677	239.209486902857	35897	ENSMUSG00000037736	Limch1	protein_coding	66745827	67057158	5	1	chromosome	LIM and calponin homology domains 1 [Source:MGI Symbol;Acc:MGI:1924819]	Limch1	77569
33	34	ENSMUSG00000019929.16	1132.92854824736	2.86677898387394	0.237346139788633	-12.0784731802545	1.372445123288e-33	6.17761769611752e-31	310.023990796966	271.276860312229	236.793521987365	1280.76501353625	2406.80542281779	2291.90648003354	5351	ENSMUSG00000019929	Dcn	protein_coding	97479609	97518143	10	1	chromosome	decorin [Source:MGI Symbol;Acc:MGI:94872]	Dcn	13179
34	35	ENSMUSG00000024039.15	230.812168154983	-3.84410115047055	0.31866096586586	12.0632947308919	1.6504565700064e-33	7.21673924210799e-31	343.439750284064	370.667089305933	581.492952728465	17.4942740885612	26.7330001840226	45.0459423388497	20946	ENSMUSG00000024039	Cbs	protein_coding	31608894	31637238	17	-1	chromosome	cystathionine beta-synthase [Source:MGI Symbol;Acc:MGI:88285]	Cbs	12411
35	36	ENSMUSG00000040420.15	168.82634892088	3.79572097714744	0.315788300081759	-12.0198277648814	2.79553551466223e-33	1.18841320878863e-30	24.1336040740153	30.4017171039566	11.9895454170818	373.825014734519	323.302220975524	249.305991220185	16796	ENSMUSG00000040420	Cdh18	protein_coding	22549022	23474418	15	1	chromosome	cadherin 18 [Source:MGI Symbol;Acc:MGI:1344366]	Cdh18	320865
36	37	ENSMUSG00000020262.15	878.892189267756	-2.71195445630716	0.226320708634878	11.9827941184222	4.37331088236223e-33	1.80889593901815e-30	1442.44695119307	1510.73148070431	1623.08471083744	170.338984546517	201.33290763592	325.418100689276	4708	ENSMUSG00000020262	Adarb1	protein_coding	77290726	77418270	10	-1	chromosome	adenosine deaminase, RNA-specific, B1 [Source:MGI Symbol;Acc:MGI:891999]	Adarb1	110532
37	38	ENSMUSG00000020865.16	389.002399486379	-3.0074026272159	0.252474770863311	11.911695639657	1.02863908342306e-32	4.1173984017848e-30	871.594393288477	588.156296280392	615.962895802575	69.0563450864259	117.79228206085	71.4521843995547	8059	ENSMUSG00000020865	Abcc3	protein_coding	94343295	94392997	11	-1	chromosome	ATP-binding cassette, sub-family C (CFTR/MRP), member 3 [Source:MGI Symbol;Acc:MGI:1923658]	Abcc3	76408
38	39	ENSMUSG00000034714.9	2190.98883446395	1.98357580169079	0.166546515572894	-11.9100408367452	1.04925860996868e-32	4.1173984017848e-30	770.418899285874	926.083074858987	959.16363336654	3011.77739703599	3755.98652585518	3722.50347638115	8753	ENSMUSG00000034714	Ttyh2	protein_coding	114675431	114720977	11	1	chromosome	tweety family member 2 [Source:MGI Symbol;Acc:MGI:2157091]	Ttyh2	117160
39	40	ENSMUSG00000063975.13	131.194855357405	-3.13097250556151	0.26402321020044	11.8587017527154	1.93959141795228e-32	7.42087676508541e-30	247.833549529311	239.705846396581	218.809203861742	27.6225380345704	27.5684064397733	25.629587882449	40953	ENSMUSG00000063975	Slco1a5	protein_coding	142234227	142322981	6	-1	chromosome	solute carrier organic anion transporter family, member 1a5 [Source:MGI Symbol;Acc:MGI:1351865]	Slco1a5	108096
40	41	ENSMUSG00000058254.12	705.173145992838	-2.06057344278837	0.174078639428401	11.837026355183	2.51202399075772e-32	9.37658906208687e-30	1241.02417872917	1116.67845516456	1055.07999670319	240.316080900762	310.771127139263	267.169037320074	52365	ENSMUSG00000058254	Tspan7	protein_coding	10485158	10596605	X	1	chromosome	tetraspanin 7 [Source:MGI Symbol;Acc:MGI:1298407]	Tspan7	21912
41	42	ENSMUSG00000015766.14	902.724241292463	2.59732274608155	0.221758180192332	-11.712410084845	1.10104662274039e-31	4.01200417009975e-29	287.746817805568	246.721627266725	232.297442455959	1614.99772375455	1096.05300754493	1938.52882892705	40890	ENSMUSG00000015766	Eps8	protein_coding	137477245	137654876	6	-1	chromosome	epidermal growth factor receptor pathway substrate 8 [Source:MGI Symbol;Acc:MGI:104684]	Eps8	13860
42	43	ENSMUSG00000040569.13	1233.36844150445	-2.79363988046642	0.23880824532362	11.6982555467489	1.30100491950821e-31	4.6303672763148e-29	2666.76325017869	2350.28659149819	1449.23630228976	391.31928882308	283.20272069949	259.402495537514	31995	ENSMUSG00000040569	Slc26a7	protein_coding	14502430	14621805	4	-1	chromosome	solute carrier family 26, member 7 [Source:MGI Symbol;Acc:MGI:2384791]	Slc26a7	208890
43	44	ENSMUSG00000029201.14	7269.43180332311	1.84265739974561	0.158880011555899	-11.5977924579726	4.2284509086321e-31	1.47073210694786e-28	3004.63370721491	3666.91480146185	2837.02618431697	10542.6020165277	11090.0180450906	12475.3960653266	35843	ENSMUSG00000029201	Ugdh	protein_coding	65413221	65435949	5	-1	chromosome	UDP-glucose dehydrogenase [Source:MGI Symbol;Acc:MGI:1306785]	Ugdh	22235
44	45	ENSMUSG00000023092.16	16575.8097520841	-2.0419416555203	0.176169941898244	11.5907494406721	4.59097811931679e-31	1.56134064751165e-28	23297.2818712966	30163.1805543717	26561.3391783675	7787.71422321321	6087.6053856554	5557.73729960015	53015	ENSMUSG00000023092	Fhl1	protein_coding	56731787	56793346	X	1	chromosome	four and a half LIM domains 1 [Source:MGI Symbol;Acc:MGI:1298387]	Fhl1	14199
45	46	ENSMUSG00000039883.5	1839.79000037143	2.4215677987432	0.209248161975458	-11.5727076208546	5.66656965872171e-31	1.88524308819733e-28	770.418899285874	460.702943806112	502.062214340298	2683.98994569242	3332.43555418957	3289.13044491428	35017	ENSMUSG00000039883	Lrrc17	protein_coding	21543559	21575904	5	1	chromosome	leucine rich repeat containing 17 [Source:MGI Symbol;Acc:MGI:1921761]	Lrrc17	74511
46	47	ENSMUSG00000022893.14	13164.3592767728	2.3028685433445	0.199907552941755	-11.5196675135904	1.05015434224611e-30	3.41948128802863e-28	4860.13657429017	4989.38949548396	3457.48515965095	27347.2334054925	18974.5822868658	19357.3287388533	19770	ENSMUSG00000022893	Adamts1	protein_coding	85793827	85803113	16	-1	chromosome	a disintegrin-like and metallopeptidase (reprolysin type) with thrombospondin type 1 motif, 1 [Source:MGI Symbol;Acc:MGI:109249]	Adamts1	11504
47	48	ENSMUSG00000050896.12	1197.93011896443	-1.83989567147582	0.160187692458469	11.4858741220262	1.55356115863527e-30	4.86933779162783e-28	1719.05518250294	1833.45740073092	2066.69789126947	472.345400391153	565.570035143229	530.454803748868	26727	ENSMUSG00000050896	Rtn4rl2	protein_coding	84871924	84886710	2	-1	chromosome	reticulon 4 receptor-like 2 [Source:MGI Symbol;Acc:MGI:2669796]	Rtn4rl2	269295
48	49	ENSMUSG00000071637.5	11573.6019841491	-2.10765681806471	0.183504778249699	11.485569139768	1.55905352711555e-30	4.86933779162783e-28	21927.2357323255	16582.9673833967	17852.4331260347	4941.67205438464	4686.62909476147	3450.67451399154	18675	ENSMUSG00000071637	Cebpd	protein_coding	15887286	15891031	16	1	chromosome	CCAAT/enhancer binding protein (C/EBP), delta [Source:MGI Symbol;Acc:MGI:103573]	Cebpd	12609
49	50	ENSMUSG00000028671.16	451.821759415471	2.20579924387622	0.192233345524178	-11.4745921830653	1.77010250561065e-30	5.33282651157854e-28	155.011995398483	144.992804649639	184.339260787632	840.645907518758	679.185285925325	706.755302212987	34102	ENSMUSG00000028671	Gale	protein_coding	135963727	135968178	4	1	chromosome	galactose-4-epimerase, UDP [Source:MGI Symbol;Acc:MGI:1921496]	Gale	74246
50	51	ENSMUSG00000028836.14	100.68819671951	-4.64570852905893	0.404881280898391	11.4742487445964	1.77714422432374e-30	5.33282651157854e-28	203.279203546514	168.378740883452	209.817044798931	0.920751267819012	10.8602813247592	10.8731584955844	34050	ENSMUSG00000028836	Slc30a2	protein_coding	134343181	134354484	4	1	chromosome	solute carrier family 30 (zinc transporter), member 2 [Source:MGI Symbol;Acc:MGI:106637]	Slc30a2	230810
51	52	ENSMUSG00000031877.9	706.879084823861	2.07675520933303	0.182146186865619	-11.4015848756976	4.10575769521714e-30	1.20835607245391e-27	291.459679970801	291.154906110969	227.801362924553	1261.42923691205	1162.88550800498	1006.54381501981	47786	ENSMUSG00000031877	Ces2g	protein_coding	104961718	104969537	8	1	chromosome	carboxylesterase 2G [Source:MGI Symbol;Acc:MGI:1919611]	Ces2g	72361
52	53	ENSMUSG00000026768.10	193.88274266878	-2.79156705307539	0.246187260986363	11.339201881896	8.39061795973112e-30	2.42283051425896e-27	344.367965825373	356.635527565645	314.725567198396	62.6110862116928	48.453562833541	36.5027463780334	25430	ENSMUSG00000026768	Itga8	protein_coding	12106632	12301922	2	-1	chromosome	integrin alpha 8 [Source:MGI Symbol;Acc:MGI:109442]	Itga8	241226
53	54	ENSMUSG00000041577.5	35375.4622458848	-1.93387725628945	0.171062491704069	11.3050922912719	1.23823906183383e-29	3.50926122264905e-27	55324.4309085975	58093.0041984144	54805.7107946578	17936.2346971144	14038.1667216349	12055.2261548901	2190	ENSMUSG00000041577	Prelp	protein_coding	133910304	133921414	1	-1	chromosome	proline arginine-rich end leucine-rich repeat [Source:MGI Symbol;Acc:MGI:2151110]	Prelp	116847
54	55	ENSMUSG00000021765.9	5841.94131331466	-2.19101180389175	0.193921482814676	11.298448073366	1.33557339655609e-29	3.71629368379898e-27	9659.01092285398	11333.9939957174	7760.23327120616	2573.49979355414	1900.54923183286	1824.36066472341	13943	ENSMUSG00000021765	Fst	protein_coding	114452290	114458951	13	-1	chromosome	follistatin [Source:MGI Symbol;Acc:MGI:95586]	Fst	14313
55	56	ENSMUSG00000040181.14	544.47060706278	-2.50058016334256	0.222977447003785	11.2144981339755	3.46144307826211e-29	9.45962944102202e-27	910.579446023425	984.547915443519	881.231588155509	129.825928762481	224.72428279694	135.914481194805	2710	ENSMUSG00000040181	Fmo1	protein_coding	162829561	162866610	1	-1	chromosome	flavin containing monooxygenase 1 [Source:MGI Symbol;Acc:MGI:1310002]	Fmo1	14261
56	58	ENSMUSG00000075602.10	16350.6482882235	2.42603283802011	0.219138966193424	-11.0707505842606	1.73937591785722e-28	4.58955328394602e-26	4890.76768715334	4681.86443400932	5819.42560681606	38138.4382643313	23970.311696255	20603.0820407759	17455	ENSMUSG00000075602	Ly6a	protein_coding	74994877	74998031	15	-1	chromosome	lymphocyte antigen 6 complex, locus A [Source:MGI Symbol;Acc:MGI:107527]	Ly6a	110454
57	59	ENSMUSG00000049907.8	216.589526102072	-2.61710731029662	0.237061771315691	11.0397694903387	2.4566256693875e-28	6.37223716005191e-26	317.449715127433	370.667089305933	430.124941837808	48.7998171944077	61.8200629255523	70.6755302212987	36031	ENSMUSG00000049907	Rasl11b	protein_coding	74195286	74199481	5	1	chromosome	RAS-like, family 11, member B [Source:MGI Symbol;Acc:MGI:1916189]	Rasl11b	68939
58	60	ENSMUSG00000049985.15	263.905863965803	-2.48823680388135	0.225484015340511	11.0350917785626	2.58787160760916e-28	6.60079784714176e-26	534.652151793571	388.206541481293	421.132782774997	66.2940912829689	87.7176568538243	85.4319596081632	13886	ENSMUSG00000049985	Ankrd55	protein_coding	112288451	112384002	13	1	chromosome	ankyrin repeat domain 55 [Source:MGI Symbol;Acc:MGI:1924568]	Ankrd55	77318
59	61	ENSMUSG00000051323.16	808.494721932203	2.33546512171773	0.212243153921071	-11.0037241652857	3.66669169202223e-28	9.19918846798496e-26	203.279203546514	284.139125240826	317.722953552666	1371.91938905033	1102.73625759093	1571.17140261195	54141	ENSMUSG00000051323	Pcdh19	protein_coding	133582860	133688987	X	-1	chromosome	protocadherin 19 [Source:MGI Symbol;Acc:MGI:2685563]	Pcdh19	279653
60	62	ENSMUSG00000020758.15	1190.8336546224	2.48294313116837	0.225723823126924	-10.9999161664572	3.82487335001995e-28	9.44126802398474e-26	422.338071295268	308.694358286329	352.192896626776	1393.09666821017	2189.5997963226	2479.08013699325	8821	ENSMUSG00000020758	Itgb4	protein_coding	115974709	116008412	11	1	chromosome	integrin beta 4 [Source:MGI Symbol;Acc:MGI:96613]	Itgb4	192897
61	63	ENSMUSG00000090799.2	102.792522762689	-4.08406202251259	0.37145435904659	10.9947882506888	4.04862666113056e-28	9.83494959078446e-26	249.689980611928	154.347179143164	178.344488079091	8.28676141037111	17.5435313707648	8.54319596081632	15210	ENSMUSG00000090799	Klhl33	protein_coding	50888582	50897507	14	-1	chromosome	kelch-like 33 [Source:MGI Symbol;Acc:MGI:3644593]	Klhl33	546611
62	64	ENSMUSG00000074766.10	1314.93547167177	-2.59775051204953	0.236369948765881	10.9901894281093	4.26031005149956e-28	1.01874664106483e-25	2135.82396055036	2530.35830049854	2105.66391387498	228.346314419115	477.016972033654	412.403368653952	27958	ENSMUSG00000074766	Ism1	protein_coding	139678178	139758581	2	1	chromosome	isthmin 1, angiogenesis inhibitor [Source:MGI Symbol;Acc:MGI:2442963]	Ism1	319909
63	65	ENSMUSG00000031380.10	2725.98582439999	-1.58923488700888	0.146144539460769	10.8744048383381	1.52648741453031e-27	3.5940559064572e-25	4193.67781563082	4190.75977309925	3890.60748784303	1460.31151076095	1404.31791591694	1216.24044314894	54742	ENSMUSG00000031380	Vegfd	protein_coding	164373378	164402650	X	1	chromosome	vascular endothelial growth factor D [Source:MGI Symbol;Acc:MGI:108037]	Vegfd	14205
64	66	ENSMUSG00000034488.14	1029.22321055612	2.01631065939085	0.185783019190201	-10.8530406502146	1.92899370764058e-27	4.47292722753507e-25	405.630191551719	496.951144968522	319.221646729802	1725.48787589283	1583.09485464759	1644.95354954627	13499	ENSMUSG00000034488	Edil3	protein_coding	88821472	89323223	13	1	chromosome	EGF-like repeats and discoidin I-like domains 3 [Source:MGI Symbol;Acc:MGI:1329025]	Edil3	13612
65	67	ENSMUSG00000021822.3	673.213554287235	1.90453345970762	0.175770751328137	-10.835326385743	2.34129001133091e-27	5.34792572140422e-25	260.828567107627	287.647015675897	304.234714958449	1206.18416084291	1025.87888206187	954.50798507666	14443	ENSMUSG00000021822	Plau	protein_coding	20836660	20843385	14	1	chromosome	plasminogen activator, urokinase [Source:MGI Symbol;Acc:MGI:97611]	Plau	18792
66	68	ENSMUSG00000048644.8	463.521761950426	1.8993942957721	0.175618388457991	-10.8154636450638	2.90818405703422e-27	6.54512482483113e-25	180.073815013807	189.426083493884	220.307897038877	720.027491434468	744.34697387388	726.948310847643	45888	ENSMUSG00000048644	Ctxn1	protein_coding	4257660	4259274	8	-1	chromosome	cortexin 1 [Source:MGI Symbol;Acc:MGI:88566]	Ctxn1	330695
67	69	ENSMUSG00000022144.4	87.986725643829	-4.08064576488877	0.380432473662887	10.7263339682846	7.65740991954025e-27	1.69839132476296e-24	215.346005583521	134.469133344424	148.370624536387	11.0490152138281	11.6956875805099	6.98988760430426	16645	ENSMUSG00000022144	Gdnf	protein_coding	7810846	7837575	15	1	chromosome	glial cell line derived neurotrophic factor [Source:MGI Symbol;Acc:MGI:107430]	Gdnf	14573
68	70	ENSMUSG00000024065.8	1316.50536126781	-1.57010650775063	0.146582588975092	10.7114120355551	8.99787982415726e-27	1.96719361184147e-24	2067.13601049354	1984.29668943902	1856.88084647054	664.782415365327	698.399629807591	627.536576030872	22065	ENSMUSG00000024065	Ehd3	protein_coding	73804134	73832094	17	1	chromosome	EH-domain containing 3 [Source:MGI Symbol;Acc:MGI:1928900]	Ehd3	57440
69	71	ENSMUSG00000015850.11	5828.24487495335	1.7852588325231	0.166751612333414	-10.706096376169	9.52958477744518e-27	2.05409528780311e-24	2783.71840838354	2460.20049179711	2619.71567363236	7312.6065690186	9709.92691059047	10083.301196298	30580	ENSMUSG00000015850	Adamtsl4	protein_coding	95676201	95687917	3	-1	chromosome	ADAMTS-like 4 [Source:MGI Symbol;Acc:MGI:2389008]	Adamtsl4	229595
70	72	ENSMUSG00000027074.14	5040.93948345457	-1.55044273662375	0.145354150574729	10.6666560981803	1.45778540371743e-26	3.09860386367938e-24	7282.77913710478	8010.85245689257	7253.67497733446	2602.96383412435	2790.25689420736	2305.1096010639	26729	ENSMUSG00000027074	Slc43a3	protein_coding	84936579	84958509	2	1	chromosome	solute carrier family 43, member 3 [Source:MGI Symbol;Acc:MGI:1931054]	Slc43a3	58207
71	73	ENSMUSG00000106627.1	81.8641486138929	-5.59042064544309	0.524806570829722	10.6523449898972	1.70027094575781e-26	3.56451322655857e-24	214.417790042213	148.500695084711	118.396760993682	2.76225380345704	1.67081251150141	5.43657924779221	35150	ENSMUSG00000106627	Gm21680	protein_coding	25965961	25972663	5	-1	chromosome	predicted gene, 21680 [Source:MGI Symbol;Acc:MGI:5435035]	Gm21680	100862368
72	74	ENSMUSG00000033713.12	1957.09486218937	-1.56644948515431	0.147321304675496	10.6328781747128	2.09543999286333e-26	4.33359643929465e-24	3179.13822898087	2819.17461298613	2780.07584358583	914.306008944279	1020.03103827161	1029.84344036749	10730	ENSMUSG00000033713	Foxn3	protein_coding	99190078	99563582	12	-1	chromosome	forkhead box N3 [Source:MGI Symbol;Acc:MGI:1918625]	Foxn3	71375
73	75	ENSMUSG00000047843.16	2409.1334297423	-1.96991859423884	0.185336277547344	10.6288883121418	2.18703830841885e-26	4.46272456960562e-24	4499.06072872124	2917.39554516815	4098.92583946482	913.38525767646	1023.37266329462	1002.66054412853	37760	ENSMUSG00000047843	Bri3	protein_coding	144244437	144446757	5	1	chromosome	brain protein I3 [Source:MGI Symbol;Acc:MGI:1933174]	Bri3	55950
74	76	ENSMUSG00000108106.2	4259.30072925404	1.70845547717715	0.160869127046466	-10.6201575687277	2.40155403355792e-26	4.83597143810137e-24	2224.93265251595	1713.01982912679	2048.71357314384	7138.5845794008	6529.53529494753	5901.01844638931	40805	ENSMUSG00000108106	Gm5886	transcribed_unprocessed_pseudogene	133763999	133767404	6	-1	chromosome	predicted gene 5886 [Source:MGI Symbol;Acc:MGI:3648674]	Gm5886	NA
75	77	ENSMUSG00000031391.18	1241.07523087414	2.03162175856841	0.194477035081726	-10.4465895302993	1.51889290906804e-25	3.01884897147757e-23	368.501569899388	534.368642942623	563.508634602842	2247.55384474621	1832.0459188613	1900.4727741925	53283	ENSMUSG00000031391	L1cam	protein_coding	73853778	73896105	X	-1	chromosome	L1 cell adhesion molecule [Source:MGI Symbol;Acc:MGI:96721]	L1cam	16728
76	78	ENSMUSG00000029838.11	40893.4892152621	2.33470742780263	0.224546949940951	-10.3974132287995	2.54755120163391e-25	4.9984261012571e-23	15009.2453029549	15130.7007432769	10450.3875241639	46527.4030654303	83111.2267596149	75131.9718961318	38436	ENSMUSG00000029838	Ptn	protein_coding	36714929	36810220	6	-1	chromosome	pleiotrophin [Source:MGI Symbol;Acc:MGI:97804]	Ptn	19242
77	79	ENSMUSG00000030218.2	5559.75705099947	-2.34200966622398	0.225580829062136	10.3821307686518	2.99025511232478e-25	5.7927676251922e-23	9965.32205148572	7432.05053510571	10465.3744559352	2269.65187517387	1224.70557093054	2001.43781736579	40881	ENSMUSG00000030218	Mgp	protein_coding	136872435	136875823	6	-1	chromosome	matrix Gla protein [Source:MGI Symbol;Acc:MGI:96976]	Mgp	17313
78	80	ENSMUSG00000045005.9	1003.43577292049	-2.15502728288883	0.207988070644384	10.3613023391783	3.71863905909576e-25	7.11375652005019e-23	1629.01827499604	1904.78450624405	1381.79510931867	472.345400391153	304.923283349008	327.748063224044	1047	ENSMUSG00000045005	Fzd5	protein_coding	64730558	64737751	1	-1	chromosome	frizzled class receptor 5 [Source:MGI Symbol;Acc:MGI:108571]	Fzd5	14367
79	81	ENSMUSG00000003032.8	3482.34257177337	2.361942496628	0.229793625398512	-10.278537938256	8.80531647750433e-25	1.66366127619415e-22	1215.03414357254	1188.00556067769	998.129655972056	8287.68216163893	4333.25224857892	4871.95166020007	32625	ENSMUSG00000003032	Klf4	protein_coding	55527143	55532466	4	-1	chromosome	Kruppel-like factor 4 (gut) [Source:MGI Symbol;Acc:MGI:1342287]	Klf4	16600
80	82	ENSMUSG00000026981.15	19983.6655389273	1.59238500836509	0.155250520646994	-10.2568738689504	1.10217175549443e-24	2.05702884708374e-22	10969.6512671813	9237.44481235606	9651.58406075081	28244.965891616	27431.3998138302	34366.9473878293	25618	ENSMUSG00000026981	Il1rn	protein_coding	24336853	24351494	2	1	chromosome	interleukin 1 receptor antagonist [Source:MGI Symbol;Acc:MGI:96547]	Il1rn	16181
81	83	ENSMUSG00000043822.18	740.911596365476	-1.8678147710207	0.18383053882933	10.1605249210242	2.9747053598266e-24	5.4849266056369e-22	1087.86861441331	1154.09595313866	1248.41141655364	255.048101185866	368.414158786062	331.631334115325	4879	ENSMUSG00000043822	Adamtsl5	protein_coding	80339110	80348412	10	-1	chromosome	ADAMTS-like 5 [Source:MGI Symbol;Acc:MGI:1913798]	Adamtsl5	66548
82	84	ENSMUSG00000033307.7	7524.57988228301	-1.78890764992095	0.176152426242912	10.1554527977609	3.13352212189175e-24	5.70897887540849e-22	13784.9290039693	9353.20519671343	11875.6447356195	3607.50346731489	3500.35221159546	3025.84467848549	4659	ENSMUSG00000033307	Mif	protein_coding	75859353	75860240	10	-1	chromosome	macrophage migration inhibitory factor (glycosylation-inhibiting factor) [Source:MGI Symbol;Acc:MGI:96982]	Mif	17319
83	85	ENSMUSG00000074272.10	134.657080520498	2.83519242725997	0.282208729256826	-10.0464377367994	9.52484443901498e-24	1.7149202269963e-21	31.5593284044816	36.2482011624098	31.4725567198396	254.127349918047	190.472626311161	264.06242060705	42207	ENSMUSG00000074272	Ceacam1	protein_coding	25461707	25477603	7	-1	chromosome	carcinoembryonic antigen-related cell adhesion molecule 1 [Source:MGI Symbol;Acc:MGI:1347245]	Ceacam1	26365
84	86	ENSMUSG00000074743.4	4082.10031064306	2.08482321453631	0.20852170191746	-9.99811144530918	1.55331010234011e-23	2.76416951235035e-21	1842.50784949694	1665.07865984747	1161.48721227979	5596.32620580396	6069.22644802889	8157.97548840133	28069	ENSMUSG00000074743	Thbd	protein_coding	148404466	148408188	2	-1	chromosome	thrombomodulin [Source:MGI Symbol;Acc:MGI:98736]	Thbd	21824
85	87	ENSMUSG00000047686.9	423.920395983649	2.60066094527538	0.261171711826145	-9.95766703480725	2.33477107216762e-23	4.10705017108659e-21	140.160546737551	132.130539721042	85.4255110967075	963.105826138687	699.235036063342	523.464916144564	53887	ENSMUSG00000047686	Rtl3	protein_coding	106837082	106840644	X	-1	chromosome	retrotransposon Gag like 3 [Source:MGI Symbol;Acc:MGI:2685221]	Rtl3	213436
86	88	ENSMUSG00000021990.16	366.411963469794	-2.11659847154421	0.213824342083416	9.89877228626519	4.21416403031034e-23	7.32881435453063e-21	606.124748474308	700.408790202693	479.58181668327	146.399451583223	115.286063293598	150.67091058167	15768	ENSMUSG00000021990	Spata13	protein_coding	60634001	60764556	14	1	chromosome	spermatogenesis associated 13 [Source:MGI Symbol;Acc:MGI:104838]	Spata13	219140
87	89	ENSMUSG00000022367.7	325.63787736805	3.36240015287613	0.342376882551042	-9.8207569618105	9.16527158637268e-23	1.57601479053761e-20	58.4775791024218	61.9727310196039	52.4542611997327	261.4933600606	810.344068078186	709.085264747755	17210	ENSMUSG00000022367	Has2	protein_coding	56665627	56694539	15	-1	chromosome	hyaluronan synthase 2 [Source:MGI Symbol;Acc:MGI:107821]	Has2	15117
88	90	ENSMUSG00000038530.11	793.949438498545	-1.846257107298	0.189250297249296	9.75563649903257	1.74502548393297e-22	2.93471098968243e-20	1129.63831377218	1382.10883141834	1215.44016665666	382.11177614489	271.50703311898	382.890509880222	2849	ENSMUSG00000038530	Rgs4	protein_coding	169741477	169747642	1	-1	chromosome	regulator of G-protein signaling 4 [Source:MGI Symbol;Acc:MGI:108409]	Rgs4	19736
89	91	ENSMUSG00000042357.2	219.064247794319	2.71118435255738	0.277893179225347	-9.75621049827515	1.7351807850278e-22	2.93471098968243e-20	76.1136743872791	31.5710139156473	65.9424997939496	345.28172543213	400.159596504589	395.316976732319	33831	ENSMUSG00000042357	Gjb5	protein_coding	127354809	127358181	4	-1	chromosome	gap junction protein, beta 5 [Source:MGI Symbol;Acc:MGI:95723]	Gjb5	14622
90	92	ENSMUSG00000024781.16	13711.7836997082	-1.68590924889224	0.174128665794132	9.68197419536565	3.59701935055013e-22	5.98356349356731e-20	20490.3580743803	22510.1329218565	19761.768233705	8048.28683200599	5872.90597792747	5587.25015837387	24654	ENSMUSG00000024781	Lipa	protein_coding	34492318	34527474	19	-1	chromosome	lysosomal acid lipase A [Source:MGI Symbol;Acc:MGI:96789]	Lipa	16889
91	93	ENSMUSG00000029381.16	156.192030486051	-2.3449471380342	0.242657218528223	9.66361995021989	4.30381309397403e-22	7.08231780539555e-20	284.033955640334	273.61545393561	224.803976570283	58.9280811404168	47.6181565777903	48.1525590518738	36342	ENSMUSG00000029381	Shroom3	protein_coding	92683435	92965318	5	1	chromosome	shroom family member 3 [Source:MGI Symbol;Acc:MGI:1351655]	Shroom3	27428
92	94	ENSMUSG00000003849.8	2385.00251256511	1.32370634914118	0.137168473841053	-9.65022291255538	4.90489930067273e-22	7.901534620789e-20	1357.97933693402	1364.56937924298	1362.31209801591	3570.67341660213	3436.02592990266	3218.45491469299	47899	ENSMUSG00000003849	Nqo1	protein_coding	107388225	107403206	8	-1	chromosome	NAD(P)H dehydrogenase, quinone 1 [Source:MGI Symbol;Acc:MGI:103187]	Nqo1	18104
93	95	ENSMUSG00000021136.13	385.808830119866	-1.93597221045253	0.200604143526097	9.65070898548348	4.88170426038532e-22	7.901534620789e-20	697.08987152252	502.797629026975	635.445907105333	142.716446511947	172.929094940396	163.874031612022	10349	ENSMUSG00000021136	Smoc1	protein_coding	81026808	81186414	12	1	chromosome	SPARC related modular calcium binding 1 [Source:MGI Symbol;Acc:MGI:1929878]	Smoc1	64075
94	96	ENSMUSG00000019122.8	2396.60465635325	-1.76900353221638	0.183679017524024	9.63095053568111	5.91794819458164e-22	9.43419574686223e-20	3899.43348903609	3599.09558638379	3617.84532960442	1375.6023941216	988.285600553087	899.365538420482	7856	ENSMUSG00000019122	Ccl9	protein_coding	83572919	83578636	11	-1	chromosome	chemokine (C-C motif) ligand 9 [Source:MGI Symbol;Acc:MGI:104533]	Ccl9	20308
95	97	ENSMUSG00000048489.12	1503.53864423994	-1.94135166173044	0.201771162006857	9.62155167478524	6.48454695306489e-22	1.0230876965949e-19	2317.75420664678	2202.95519322517	2636.20129858085	774.351816235789	634.073348114787	455.896002636289	40234	ENSMUSG00000048489	Depp1	protein_coding	116650609	116652794	6	1	chromosome	DEPP1 autophagy regulator [Source:MGI Symbol;Acc:MGI:1918730]	Depp1	213393
96	98	ENSMUSG00000115317.1	788.809873429741	1.9416571803284	0.201858469305062	-9.61890371512741	6.6536496815302e-22	1.0390556604708e-19	307.239344173041	332.080294520142	338.70465803256	1604.86945980854	1051.77647599014	1098.18900805403	16909	ENSMUSG00000115317	Gm32618	lncRNA	32778904	32796006	15	1	chromosome	predicted gene, 32618 [Source:MGI Symbol;Acc:MGI:5591777]	Gm32618	NA
97	99	ENSMUSG00000055368.14	67.3743961305393	-4.12199276675738	0.429137264440096	9.60530139962425	7.59354396825064e-22	1.17385451404149e-19	155.940210939791	118.098977980755	107.905908753736	11.9697664816472	3.34162502300283	6.98988760430426	47575	ENSMUSG00000055368	Slc6a2	protein_coding	92960079	93001667	8	1	chromosome	solute carrier family 6 (neurotransmitter transporter, noradrenalin), member 2 [Source:MGI Symbol;Acc:MGI:1270850]	Slc6a2	20538
98	100	ENSMUSG00000032246.14	487.113211609294	2.23050976239297	0.232373378782523	-9.59881796305288	8.08664597490375e-22	1.23758029999927e-19	223.699945455296	127.45335247428	160.360169953468	697.929461006811	959.881787857563	753.354552908349	49741	ENSMUSG00000032246	Calml4	protein_coding	62858080	62875921	9	1	chromosome	calmodulin-like 4 [Source:MGI Symbol;Acc:MGI:1922850]	Calml4	75600
99	101	ENSMUSG00000058624.13	493.595631711528	2.49137932886229	0.259661072812484	-9.59473556000232	8.41325625142406e-22	1.27481657100786e-19	167.078797435491	141.484914214567	137.87977229644	519.303715049923	903.074162466515	1092.75242880623	24447	ENSMUSG00000058624	Gda	protein_coding	21391307	21473445	19	-1	chromosome	guanine deaminase [Source:MGI Symbol;Acc:MGI:95678]	Gda	14544
100	102	ENSMUSG00000027111.16	759.205234292616	2.55474747122575	0.268301335868297	-9.52193347438203	1.69986449968578e-21	2.55046336305796e-19	198.638125839972	252.568111325178	211.315737976066	1963.04170299013	923.123912604531	1006.54381501981	26499	ENSMUSG00000027111	Itga6	protein_coding	71745616	71858416	2	1	chromosome	integrin alpha 6 [Source:MGI Symbol;Acc:MGI:96605]	Itga6	16403
101	103	ENSMUSG00000037440.8	74.7095227758676	-3.95338239021034	0.417495232944411	9.46928749899457	2.81758971461898e-21	4.18644592160474e-19	156.8684264811	140.315617402877	124.391533702223	1.84150253563802	10.8602813247592	13.9797752086085	3783	ENSMUSG00000037440	Vnn1	protein_coding	23894688	23905343	10	1	chromosome	vanin 1 [Source:MGI Symbol;Acc:MGI:108395]	Vnn1	22361
102	104	ENSMUSG00000029674.13	833.771692436155	1.72931866125191	0.1832353701675	-9.43769022144084	3.81087105617098e-21	5.6078433311193e-19	336.942241494906	405.745993656652	418.135396420726	1451.10399808276	1073.49703863966	1317.20548632223	37417	ENSMUSG00000029674	Limk1	protein_coding	134656039	134688598	5	-1	chromosome	LIM-domain containing, protein kinase [Source:MGI Symbol;Acc:MGI:104572]	Limk1	16885
103	105	ENSMUSG00000020733.3	758.195589736705	-1.95597049139579	0.209538441646853	9.33466182158739	1.01314158286703e-20	1.47667797944734e-18	1151.91548676358	1219.57657459334	1245.41403019937	283.591390488256	411.019877829348	237.656178546345	8773	ENSMUSG00000020733	Slc9a3r1	protein_coding	115163341	115181181	11	1	chromosome	solute carrier family 9 (sodium/hydrogen exchanger), member 3 regulator 1 [Source:MGI Symbol;Acc:MGI:1349482]	Slc9a3r1	26941
104	106	ENSMUSG00000022508.5	457.838732632718	-2.20374429138272	0.237128420474637	9.29346337723539	1.49347792695924e-20	2.15624398058341e-18	827.040047305679	768.22800528075	662.422384293767	107.727898334824	169.587469917394	212.026590663896	18970	ENSMUSG00000022508	Bcl6	protein_coding	23965052	23988852	16	-1	chromosome	B cell leukemia/lymphoma 6 [Source:MGI Symbol;Acc:MGI:107187]	Bcl6	12053
105	107	ENSMUSG00000020263.14	4763.72350565238	-2.14773841838656	0.23124933973437	9.28754400273576	1.57889418310198e-20	2.25826136244791e-18	7706.97363948267	8995.40037233609	6618.22907022913	1120.55429293574	1911.40951315762	2229.77414577306	5043	ENSMUSG00000020263	Appl2	protein_coding	83600033	83648738	10	-1	chromosome	adaptor protein, phosphotyrosine interaction, PH domain and leucine zipper containing 2 [Source:MGI Symbol;Acc:MGI:2384914]	Appl2	216190
106	108	ENSMUSG00000034171.13	1451.45071825974	-1.63904350416561	0.176657514293567	9.27808539998964	1.72551184493655e-20	2.44511419212121e-18	2111.69035647634	2158.52191438092	2321.47573138245	797.370597931265	763.561317756146	556.084391631317	33468	ENSMUSG00000034171	Faah	protein_coding	115967145	116017926	4	-1	chromosome	fatty acid amide hydrolase [Source:MGI Symbol;Acc:MGI:109609]	Faah	14073
107	109	ENSMUSG00000022206.7	19232.034495522	-2.34836398933769	0.253773766705856	9.2537696855784	2.1671170556069e-20	3.04271187330349e-18	30349.8635541569	36411.9027160465	29689.1118390487	9265.52000806272	5834.47729016294	3841.33156565432	16701	ENSMUSG00000022206	Npr3	protein_coding	11839896	11907287	15	-1	chromosome	natriuretic peptide receptor 3 [Source:MGI Symbol;Acc:MGI:97373]	Npr3	18162
108	110	ENSMUSG00000024600.8	968.541001264553	2.04642260963224	0.222686681556884	-9.18969466572924	3.93958009074109e-20	5.4810303371547e-18	463.179555112833	418.608258585249	247.284374227311	1366.39488144341	1659.95223017666	1655.82670804185	23240	ENSMUSG00000024600	Slc27a6	protein_coding	58556257	58612773	18	1	chromosome	solute carrier family 27 (fatty acid transporter), member 6 [Source:MGI Symbol;Acc:MGI:3036230]	Slc27a6	225579
109	111	ENSMUSG00000019989.8	282.988620757201	-2.40398948299101	0.262262198964829	9.16635905776644	4.89265188349032e-20	6.74568868693116e-18	510.518547719555	523.844971637407	392.657612409427	129.825928762481	73.5157505060622	67.5689135082745	3812	ENSMUSG00000019989	Enpp3	protein_coding	24772406	24842823	10	-1	chromosome	ectonucleotide pyrophosphatase/phosphodiesterase 3 [Source:MGI Symbol;Acc:MGI:2143702]	Enpp3	209558
110	112	ENSMUSG00000050271.12	1040.70992473761	-1.53820393234845	0.167865600882841	9.16330638474292	5.03310601031253e-20	6.87737985551991e-18	1744.11700211826	1601.93663201618	1297.8682913991	533.114984067208	520.458097332691	546.764541492245	46561	ENSMUSG00000050271	Prag1	protein_coding	36094828	36147787	8	1	chromosome	PEAK1 related kinase activating pseudokinase 1 [Source:MGI Symbol;Acc:MGI:1196223]	Prag1	244418
111	114	ENSMUSG00000064179.13	184.386016117848	-2.6861720071038	0.29414895597646	9.13201271847713	6.72374156701168e-20	9.02632815276727e-18	393.563389514712	215.150613351078	349.195510272506	34.0677969093035	57.6430316467988	56.6957550126901	41199	ENSMUSG00000064179	Tnnt1	protein_coding	4504570	4516382	7	-1	chromosome	troponin T1, skeletal, slow [Source:MGI Symbol;Acc:MGI:1333868]	Tnnt1	21955
112	115	ENSMUSG00000045441.5	752.924938700116	-1.95983859231791	0.215309611664223	9.10242035722166	8.83407799450545e-20	1.17562373589488e-17	1241.02417872917	1453.43593693147	899.215906281131	274.383877810066	279.025689420736	370.464043028126	39035	ENSMUSG00000045441	Gprin3	protein_coding	59347226	59426294	6	-1	chromosome	GPRIN family member 3 [Source:MGI Symbol;Acc:MGI:1924785]	Gprin3	243385
113	116	ENSMUSG00000043866.11	1372.27027194733	-1.75494918859322	0.192992675482298	9.09334607755196	9.60369694779172e-20	1.26702567318107e-17	2247.20982550735	1613.62960013308	2490.82806039873	689.64269959644	631.567129347535	560.744316700853	44740	ENSMUSG00000043866	Taf10	protein_coding	105739393	105744361	7	-1	chromosome	TATA-box binding protein associated factor 10 [Source:MGI Symbol;Acc:MGI:1346320]	Taf10	24075
114	117	ENSMUSG00000020216.13	142.07768882776	-3.33179997736879	0.367375263911184	9.06920063669359	1.19893337948391e-19	1.56824584954032e-17	350.865474614531	146.16210146133	278.756930947151	13.8112690172852	32.5808439742776	30.2895129519851	4912	ENSMUSG00000020216	Jsrp1	protein_coding	80808496	80813498	10	-1	chromosome	junctional sarcoplasmic reticulum protein 1 [Source:MGI Symbol;Acc:MGI:1916700]	Jsrp1	71912
115	118	ENSMUSG00000046312.4	1328.28296529879	1.32516595697762	0.146797767547391	-9.0271533356242	1.76195437687767e-19	2.28516523590981e-17	731.433846550926	809.153393689923	732.860963619122	1816.64225140691	1880.49948169484	1999.10785483102	32300	ENSMUSG00000046312	Myorg	protein_coding	41495604	41503076	4	-1	chromosome	myogenesis regulating glycosidase (putative) [Source:MGI Symbol;Acc:MGI:2140300]	Myorg	329828
116	119	ENSMUSG00000028633.7	9684.49084284344	-1.56336635958045	0.174168757652574	8.97615841469682	2.80385577429574e-19	3.60589989662369e-17	14285.2371807345	15826.4323462328	13303.8993334293	5305.36880517315	5523.70616302368	3862.30122846723	33643	ENSMUSG00000028633	Ctps	protein_coding	120539868	120570276	4	-1	chromosome	cytidine 5'-triphosphate synthase [Source:MGI Symbol;Acc:MGI:1858304]	Ctps	51797
117	120	ENSMUSG00000086567.1	144.546806484319	-2.83726101040479	0.318292833681399	8.91399588733689	4.92256516016689e-19	6.27791143426617e-17	331.372948247057	157.855069578236	271.263465061475	38.6715532483985	40.9349065317847	27.182896238961	12732	ENSMUSG00000086567	Gm2830	processed_pseudogene	54499705	54500089	13	-1	chromosome	predicted gene 2830 [Source:MGI Symbol;Acc:MGI:3781002]	Gm2830	NA
118	121	ENSMUSG00000026564.9	118.069053912219	-2.55159091351802	0.286311006685729	8.91195536998265	5.01403187419471e-19	6.34171436385751e-17	209.776712335672	155.516475954855	239.790908341635	38.6715532483985	35.9224689972804	28.7362045954731	2801	ENSMUSG00000026564	Dusp27	protein_coding	166098148	166127922	1	-1	chromosome	dual specificity phosphatase 27 (putative) [Source:MGI Symbol;Acc:MGI:2685055]	Dusp27	240892
119	122	ENSMUSG00000022584.14	61.2453487934929	3.82810925051258	0.430822152294956	-8.88559056241778	6.35821096877459e-19	7.97590661197756e-17	7.42572433046626	10.5236713052158	5.99477270854088	123.380669887748	104.425781968838	115.721472560148	17461	ENSMUSG00000022584	Ly6c2	protein_coding	75108158	75111970	15	-1	chromosome	lymphocyte antigen 6 complex, locus C2 [Source:MGI Symbol;Acc:MGI:3712069]	Ly6c2	100041546
120	123	ENSMUSG00000046546.3	6558.75973271191	-1.57565880463137	0.177433048660013	8.88030057833568	6.66799348327946e-19	8.29650181041536e-17	10045.1485880382	10416.0959985402	9005.64730140553	2656.36740765785	4011.6208401149	3217.67826051473	19038	ENSMUSG00000046546	Fam43a	protein_coding	30599723	30602797	16	1	chromosome	family with sequence similarity 43, member A [Source:MGI Symbol;Acc:MGI:2676309]	Fam43a	224093
121	124	ENSMUSG00000000901.17	2856.7435631715	-1.40248108349372	0.158900187250412	8.82617640521428	1.08315137044911e-18	1.33681843333493e-16	4202.03175550259	3996.65650235861	4238.3043049384	1305.62529776736	1678.33116780317	1719.51235065885	4663	ENSMUSG00000000901	Mmp11	protein_coding	75923222	75936496	10	-1	chromosome	matrix metallopeptidase 11 [Source:MGI Symbol;Acc:MGI:97008]	Mmp11	17385
122	125	ENSMUSG00000025085.16	2420.41557147234	-1.27140693682956	0.144105005903814	8.82278119941362	1.11651373833269e-18	1.36697010011548e-16	3283.09836960739	3588.57191507857	3397.53743256554	1290.89327748226	1516.26235418753	1446.13007991273	25081	ENSMUSG00000025085	Ablim1	protein_coding	57032733	57314919	19	-1	chromosome	actin-binding LIM protein 1 [Source:MGI Symbol;Acc:MGI:1194500]	Ablim1	226251
123	126	ENSMUSG00000031586.17	1793.48250491927	-1.33831699026147	0.152559415084583	8.77243131483872	1.74849174208771e-18	2.12372362070717e-16	2553.52095413908	2605.19329644675	2552.27448066128	1004.53963319054	1143.67116412272	901.69550095525	46505	ENSMUSG00000031586	Rbpms	protein_coding	33782643	33929863	8	-1	chromosome	RNA binding protein gene with multiple splicing [Source:MGI Symbol;Acc:MGI:1334446]	Rbpms	19663
124	127	ENSMUSG00000031520.6	252.167551270097	-2.10954154728759	0.240964449598398	8.75457583391841	2.04872511728924e-18	2.45032704934993e-16	439.974166580126	425.624039455393	362.683748866723	74.58085269334	127.817157129858	82.3253428951391	46798	ENSMUSG00000031520	Vegfc	protein_coding	54077606	54187096	8	1	chromosome	vascular endothelial growth factor C [Source:MGI Symbol;Acc:MGI:109124]	Vegfc	22341
125	128	ENSMUSG00000095799.1	100.191548841425	2.88849972200702	0.329943133045674	-8.75453807855782	2.04941101879764e-18	2.45032704934993e-16	27.8464662392485	23.3859362338128	19.4830113027578	131.667431298119	214.699407727932	184.067040246679	10599	ENSMUSG00000095799	Gm8332	protein_coding	88249666	88250100	12	-1	chromosome	predicted pseudogene 8332 [Source:MGI Symbol;Acc:MGI:3644018]	Gm8332	NA
126	129	ENSMUSG00000000058.6	1766.76355339522	2.10245736495061	0.240959530925876	-8.72535465549763	2.65347708257483e-18	3.14797002106397e-16	665.530543118038	880.480499203052	454.104032671971	3660.90704084839	2385.92026642402	2553.63893810582	38149	ENSMUSG00000000058	Cav2	protein_coding	17281185	17289115	6	1	chromosome	caveolin 2 [Source:MGI Symbol;Acc:MGI:107571]	Cav2	12390
127	130	ENSMUSG00000041439.15	227.068151114293	2.05595857014244	0.237188610569868	-8.66803243715123	4.39651490936733e-18	5.17571262868905e-16	86.3240453416702	86.5279640651074	91.4202838052484	458.534131373868	304.087877093257	335.514605006605	789	ENSMUSG00000041439	Mfsd6	protein_coding	52656286	52727462	1	-1	chromosome	major facilitator superfamily domain containing 6 [Source:MGI Symbol;Acc:MGI:1922925]	Mfsd6	98682
128	131	ENSMUSG00000062184.11	2850.79604952799	-1.54288228228754	0.17843924787881	8.64654105320717	5.3083947585056e-18	6.20150178505112e-16	4052.58905335196	4973.01934012029	3707.76692023253	1626.96749023619	1531.29966679105	1213.13382643592	52895	ENSMUSG00000062184	Hs6st2	protein_coding	51387212	51681856	X	-1	chromosome	heparan sulfate 6-O-sulfotransferase 2 [Source:MGI Symbol;Acc:MGI:1354959]	Hs6st2	50786
129	132	ENSMUSG00000046318.16	65.3878855782148	-6.85773471088212	0.793284621441092	8.64473421711397	5.39306825094774e-18	6.25269064488668e-16	157.796642022408	142.654211026258	88.4228974509779	1.84150253563802	0.835406255750707	0.776654178256029	23400	ENSMUSG00000046318	Ccbe1	protein_coding	66045302	66302741	18	-1	chromosome	collagen and calcium binding EGF domains 1 [Source:MGI Symbol;Acc:MGI:2445053]	Ccbe1	320924
130	133	ENSMUSG00000031298.15	1936.93454023557	1.71967785636118	0.199116488812718	-8.63654168780896	5.79402632750269e-18	6.66705104632339e-16	777.844623616341	1112.0012679178	816.787781538694	3556.86214758484	2440.22167304782	2917.8897477079	54678	ENSMUSG00000031298	Adgrg2	protein_coding	160390690	160498070	X	1	chromosome	adhesion G protein-coupled receptor G2 [Source:MGI Symbol;Acc:MGI:2446854]	Adgrg2	237175
131	134	ENSMUSG00000037419.9	5516.53912462222	1.31806222675648	0.15482384413172	-8.51330254812113	1.69048237579517e-17	1.9306822596395e-15	3220.90792833974	3106.82162866203	3147.25567198396	6769.36332100538	9021.55215585189	7833.33404189031	48496	ENSMUSG00000037419	Endod1	protein_coding	14353990	14381507	9	-1	chromosome	endonuclease domain containing 1 [Source:MGI Symbol;Acc:MGI:1919196]	Endod1	71946
132	135	ENSMUSG00000022500.15	5567.03016655013	-1.31226820493184	0.154482289938395	8.49461906251618	1.98583134558105e-17	2.25119725279795e-15	8008.64369040786	8002.66737921074	7800.69798698881	3737.32939607737	2992.42520809903	2860.41733851696	18581	ENSMUSG00000022500	Litaf	protein_coding	10959275	11066157	16	-1	chromosome	LPS-induced TN factor [Source:MGI Symbol;Acc:MGI:1929512]	Litaf	56722
133	136	ENSMUSG00000021662.11	437.368454261926	1.51098649904633	0.177954331802915	-8.49086663829991	2.05101824273098e-17	2.30799876373198e-15	224.628160996604	210.473426104315	247.284374227311	707.136973685002	615.694410488271	618.993380070055	13664	ENSMUSG00000021662	Arhgef28	protein_coding	97899469	98206439	13	-1	chromosome	Rho guanine nucleotide exchange factor (GEF) 28 [Source:MGI Symbol;Acc:MGI:1346016]	Arhgef28	110596
134	137	ENSMUSG00000102070.1	475.841709882164	-1.48290734332925	0.177335729862209	8.36214644663816	6.15873277287827e-17	6.87979900409701e-15	742.572433046626	603.35715483237	756.840054453286	255.048101185866	256.469720515467	240.762795259369	331	ENSMUSG00000102070	Gm28661	unprocessed_pseudogene	24614885	24615565	1	-1	chromosome	predicted gene 28661 [Source:MGI Symbol;Acc:MGI:5579367]	Gm28661	NA
135	138	ENSMUSG00000025784.5	18268.5513422136	2.36474017730764	0.283042127946729	-8.35472865633879	6.55832922220375e-17	7.27309205917436e-15	7475.8479696969	4418.77265137893	5925.83282239266	16101.1774203511	41259.0441590159	34430.6330304463	51167	ENSMUSG00000025784	Clec3b	protein_coding	123150946	123157432	9	1	chromosome	C-type lectin domain family 3, member b [Source:MGI Symbol;Acc:MGI:104540]	Clec3b	21922
136	139	ENSMUSG00000003228.9	2111.83681062172	-1.27252281145991	0.152397279175987	8.35003628897079	6.82419964336533e-17	7.51349290230669e-15	2689.9686387114	3389.79145709117	2881.98697963103	1250.38022169822	1203.82041453677	1255.07315206174	25151	ENSMUSG00000003228	Grk5	protein_coding	60889749	61095968	19	1	chromosome	G protein-coupled receptor kinase 5 [Source:MGI Symbol;Acc:MGI:109161]	Grk5	14773
137	140	ENSMUSG00000072692.7	240.792390244706	-1.65923268341632	0.198749387713779	8.3483662641809	6.9213656286842e-17	7.56604139867022e-15	374.999078688546	334.418888143523	388.161532878022	108.648649602643	122.804719595354	115.721472560148	36906	ENSMUSG00000072692	Rpl37rt	transcribed_processed_pseudogene	115102923	115110268	5	-1	chromosome	ribosomal protein L37, retrotransposed [Source:MGI Symbol;Acc:MGI:3651519]	Rpl37rt	100502825
138	141	ENSMUSG00000048920.8	764.133173339379	-1.5331138762736	0.183708302764593	8.34537064031425	7.09908876712909e-17	7.70528046043571e-15	1084.15575224807	1235.94672995701	1086.55255342303	478.790659265886	347.529002392294	351.824342749981	41775	ENSMUSG00000048920	Fkrp	protein_coding	16809246	16816732	7	-1	chromosome	fukutin related protein [Source:MGI Symbol;Acc:MGI:2447586]	Fkrp	243853
139	142	ENSMUSG00000038296.14	151.075217357409	2.4260990484155	0.291426337218315	-8.32491349811682	8.43903443375162e-17	9.09513964606582e-15	34.3439750284064	38.5867947857911	71.9372725024905	246.761339775495	285.708939466742	229.112982585529	44945	ENSMUSG00000038296	Galnt18	protein_coding	111471661	111779977	7	-1	chromosome	polypeptide N-acetylgalactosaminyltransferase 18 [Source:MGI Symbol;Acc:MGI:2446239]	Galnt18	233733
140	143	ENSMUSG00000022636.13	207.079029638703	1.94848672840449	0.234840850842645	-8.29705190307829	1.06726758114913e-16	1.14220021411932e-14	66.8315189741963	88.8665576884886	101.911136045195	369.221258395424	305.758689604759	309.885017124156	19420	ENSMUSG00000022636	Alcam	protein_coding	52248996	52454074	16	-1	chromosome	activated leukocyte cell adhesion molecule [Source:MGI Symbol;Acc:MGI:1313266]	Alcam	11658
141	144	ENSMUSG00000051344.13	557.298570778016	-1.58804512674151	0.192185901104749	8.26306777767205	1.4197557096135e-16	1.50888481805035e-14	775.988192533724	894.51206094334	839.268179195723	225.584060615658	335.833314811784	272.605616567866	1049	ENSMUSG00000051344	Plekhm3	protein_coding	64785983	64956824	1	-1	chromosome	pleckstrin homology domain containing, family M, member 3 [Source:MGI Symbol;Acc:MGI:2443627]	Plekhm3	241075
142	145	ENSMUSG00000020032.14	8618.49561257862	-1.83631188670248	0.223059741612545	8.23237700101057	1.83534563286541e-16	1.93711238381878e-14	11657.4589832907	15717.6877427456	13022.1450161279	5209.61067331997	2832.0272069949	3272.04405299265	5054	ENSMUSG00000020032	Nuak1	protein_coding	84370905	84440597	10	-1	chromosome	NUAK family, SNF1-like kinase, 1 [Source:MGI Symbol;Acc:MGI:1925226]	Nuak1	77976
143	146	ENSMUSG00000002020.15	55585.8952310308	-1.6520124324351	0.201263112850267	8.20822260492482	2.244867343087e-16	2.35311300127421e-14	82199.9836916375	84692.1680707531	86117.907344544	18454.6176608965	29451.4121402354	32599.2824781186	10442	ENSMUSG00000002020	Ltbp2	protein_coding	84783212	84876532	12	-1	chromosome	latent transforming growth factor beta binding protein 2 [Source:MGI Symbol;Acc:MGI:99502]	Ltbp2	16997
144	147	ENSMUSG00000023961.16	360.393760252488	-1.54221754937835	0.188081800989502	8.19971704473647	2.409535065496e-16	2.50853909131638e-14	534.652151793571	574.124734540104	500.563521163163	178.625745956888	210.522376449178	163.874031612022	21532	ENSMUSG00000023961	Enpp4	protein_coding	44096308	44105809	17	-1	chromosome	ectonucleotide pyrophosphatase/phosphodiesterase 4 [Source:MGI Symbol;Acc:MGI:2682634]	Enpp4	224794
145	148	ENSMUSG00000019880.10	3143.56841272476	-1.62284289552876	0.198356483422554	8.18144618984625	2.80457335862769e-16	2.90008045138096e-14	4678.20632819374	5119.18144158162	4440.62788385165	1400.46267835272	2018.34151389371	1204.5906304751	3893	ENSMUSG00000019880	Rspo3	protein_coding	29452416	29535867	10	-1	chromosome	R-spondin 3 [Source:MGI Symbol;Acc:MGI:1920030]	Rspo3	72780
146	149	ENSMUSG00000032231.14	43565.7200188327	1.36776123871304	0.167208756732281	-8.17996177618237	2.83933926533128e-16	2.91632537695502e-14	24235.7077835592	20585.4703698137	28181.4265028507	70010.2433998864	62361.4061792788	56020.0658776074	49875	ENSMUSG00000032231	Anxa2	protein_coding	69453620	69491795	9	1	chromosome	annexin A2 [Source:MGI Symbol;Acc:MGI:88246]	Anxa2	12306
147	150	ENSMUSG00000022018.7	140.442418752718	-2.32128796119307	0.28439024534631	8.16233326978697	3.28614009413587e-16	3.35273920004369e-14	273.823584685943	202.288348422481	226.302669747418	30.3847918380274	60.1492504140509	49.7058674083859	16147	ENSMUSG00000022018	Rgcc	protein_coding	79288756	79301645	14	-1	chromosome	regulator of cell cycle [Source:MGI Symbol;Acc:MGI:1913464]	Rgcc	66214
148	151	ENSMUSG00000036278.7	1236.65705452905	-1.74323018677969	0.214228390756661	8.13725099937757	4.04353869401682e-16	4.09816663398896e-14	2216.57871264418	1508.39288708093	1988.76584605844	424.466334464565	688.374754738583	593.363792187606	24039	ENSMUSG00000036278	Macrod1	protein_coding	7056810	7198057	19	1	chromosome	MACRO domain containing 1 [Source:MGI Symbol;Acc:MGI:2147583]	Macrod1	107227
149	152	ENSMUSG00000025314.16	912.200218651451	1.62862842021033	0.200405293296293	-8.12667366925511	4.41231161470716e-16	4.44250111522884e-14	397.276251679945	444.332788442443	497.566134808893	1419.79845497692	1057.6243197804	1656.60336222011	27080	ENSMUSG00000025314	Ptprj	protein_coding	90429754	90580647	2	-1	chromosome	protein tyrosine phosphatase, receptor type, J [Source:MGI Symbol;Acc:MGI:104574]	Ptprj	19271
150	153	ENSMUSG00000038463.8	1085.18391796415	1.49908393535211	0.184602925569067	-8.12058601309243	4.63938034205961e-16	4.64059325195296e-14	481.743865938998	616.219419760967	605.472043562629	1320.35731805246	1801.97129365428	1685.33956681558	2869	ENSMUSG00000038463	Olfml2b	protein_coding	170644532	170682789	1	1	chromosome	olfactomedin-like 2B [Source:MGI Symbol;Acc:MGI:2443310]	Olfml2b	320078
151	154	ENSMUSG00000021567.15	58.0861471213815	-2.89637931331348	0.357056851292236	8.1118155353443	4.98689672977319e-16	4.95580958132785e-14	99.3190629199862	97.0516353703231	110.903295108006	14.7320202851042	12.5310938362606	13.9797752086085	13311	ENSMUSG00000021567	Nkd2	protein_coding	73818534	73847631	13	-1	chromosome	naked cuticle 2 [Source:MGI Symbol;Acc:MGI:1919543]	Nkd2	72293
152	155	ENSMUSG00000027495.4	376.785711856188	-1.42277295486669	0.175707197806441	8.09740848769332	5.6142307137098e-16	5.54323786081385e-14	558.785755867586	505.136222650357	582.9916459056	197.040771313269	205.509938914674	211.24993648564	28709	ENSMUSG00000027495	Fam210b	protein_coding	172345565	172355749	2	1	chromosome	family with sequence similarity 210, member B [Source:MGI Symbol;Acc:MGI:1914267]	Fam210b	67017
153	156	ENSMUSG00000037306.13	866.336345500529	1.68585992194244	0.20837699649631	-8.09043200683761	5.94534814464434e-16	5.83253897472032e-14	438.117735497509	405.745993656652	388.161532878022	1025.71691235038	1223.87016467479	1716.40573394582	34061	ENSMUSG00000037306	Man1c1	protein_coding	134561690	134704290	4	-1	chromosome	mannosidase, alpha, class 1C, member 1 [Source:MGI Symbol;Acc:MGI:2446214]	Man1c1	230815
154	157	ENSMUSG00000026255.15	388.877050874905	1.43340884153671	0.177349235255914	-8.08240779537788	6.35003471696596e-16	6.18986823620682e-14	221.843514372679	212.812019727696	194.830113027578	532.194232799389	579.771941490991	591.810483831094	1502	ENSMUSG00000026255	Efhd1	protein_coding	87264363	87310839	1	1	chromosome	EF hand domain containing 1 [Source:MGI Symbol;Acc:MGI:1921607]	Efhd1	98363
155	158	ENSMUSG00000021913.8	151.597726792795	-2.7352107144954	0.338454357738691	8.0814758384856	6.39876067846903e-16	6.19788819134747e-14	323.019008375282	281.800531617444	185.837953964767	26.7017867667514	63.4908754370537	28.7362045954731	14670	ENSMUSG00000021913	Ogdhl	protein_coding	32322019	32348151	14	1	chromosome	oxoglutarate dehydrogenase-like [Source:MGI Symbol;Acc:MGI:3616088]	Ogdhl	239017
156	159	ENSMUSG00000034586.14	97.6262222530424	2.69122732999762	0.333185468073196	-8.07726503067773	6.62354892202226e-16	6.3752699812974e-14	35.2721905697147	12.862264928597	29.9738635427044	166.655979475241	166.245844894391	174.747190107607	8783	ENSMUSG00000034586	Hid1	protein_coding	115347707	115367756	11	-1	chromosome	HID1 domain containing [Source:MGI Symbol;Acc:MGI:2445087]	Hid1	217310
157	160	ENSMUSG00000052949.14	603.676314031937	-1.40542945754934	0.174268828970214	8.06472084453817	7.34034001904748e-16	7.02103522821891e-14	943.995205510523	813.830580936685	870.740735915562	377.508019805795	321.631408464022	294.351933559035	8843	ENSMUSG00000052949	Rnf157	protein_coding	116336353	116413032	11	-1	chromosome	ring finger protein 157 [Source:MGI Symbol;Acc:MGI:2442484]	Rnf157	217340
158	161	ENSMUSG00000003948.17	409.349967166286	-1.51362932225477	0.187913333601828	8.05493305473477	7.9522320670592e-16	7.55906581082447e-14	560.642186950202	646.621136864924	611.466816271169	234.791573293848	224.72428279694	177.853806820631	8026	ENSMUSG00000003948	Mmd	protein_coding	90249456	90278589	11	1	chromosome	monocyte to macrophage differentiation-associated [Source:MGI Symbol;Acc:MGI:1914718]	Mmd	67468
159	162	ENSMUSG00000038517.15	124.130703918532	-2.5922497825986	0.321881664809081	8.05342480173933	8.05088708620225e-16	7.60560345476785e-14	244.120687364078	183.57959943543	211.315737976066	21.1772791598373	54.301406623796	30.2895129519851	8184	ENSMUSG00000038517	Tbkbp1	protein_coding	97136171	97151495	11	-1	chromosome	TBK1 binding protein 1 [Source:MGI Symbol;Acc:MGI:1920424]	Tbkbp1	73174
160	163	ENSMUSG00000028369.15	18533.3723819982	-1.44093767719164	0.179073700653458	8.04661807922384	8.51132657088923e-16	7.9912479656987e-14	24856.6839806945	31408.4816588223	25002.6982741469	7965.41921790228	11232.0371085683	10734.9140518548	32663	ENSMUSG00000028369	Svep1	protein_coding	58042442	58206859	4	-1	chromosome	sushi, von Willebrand factor type A, EGF and pentraxin domain containing 1 [Source:MGI Symbol;Acc:MGI:1928849]	Svep1	64817
161	164	ENSMUSG00000028152.10	1445.10289799319	1.32770350591943	0.165545980968723	-8.02014943612721	1.05616595901475e-15	9.85583160778156e-14	788.054994570732	802.137612819779	881.231588155509	2191.38801740925	1737.64501196147	2270.16016304237	31552	ENSMUSG00000028152	Tspan5	protein_coding	138742195	138907905	3	1	chromosome	tetraspanin 5 [Source:MGI Symbol;Acc:MGI:1928096]	Tspan5	56224
162	165	ENSMUSG00000026360.9	1100.30132312431	2.05064843875481	0.255764691968783	-8.01771512310657	1.07730301714937e-15	9.99214871179024e-14	413.055915882186	463.041537429493	407.64454418078	1011.90564333309	2291.51935952419	2014.64093839614	2384	ENSMUSG00000026360	Rgs2	protein_coding	143999338	144004161	1	-1	chromosome	regulator of G-protein signaling 2 [Source:MGI Symbol;Acc:MGI:1098271]	Rgs2	19735
163	166	ENSMUSG00000004633.17	203.554449955607	2.05280932710308	0.256174898792697	-8.01331175215672	1.11660121566233e-15	1.0294256026805e-13	90.9651230482117	74.834995948201	70.4385793253553	240.316080900762	385.957690156827	358.814230354286	38909	ENSMUSG00000004633	Chn2	protein_coding	54039554	54301810	6	1	chromosome	chimerin 2 [Source:MGI Symbol;Acc:MGI:1917243]	Chn2	69993
164	167	ENSMUSG00000046417.14	457.202728971302	-1.76633720783328	0.220508464154412	8.01029209743348	1.1443631691355e-15	1.04870263116466e-13	659.03303432888	651.298324111686	809.294315653018	267.938618935333	197.991282612918	157.660798185974	7183	ENSMUSG00000046417	Lrrc75a	protein_coding	62604884	62648523	11	-1	chromosome	leucine rich repeat containing 75A [Source:MGI Symbol;Acc:MGI:2682293]	Lrrc75a	192976
165	168	ENSMUSG00000107283.3	381.106546852932	-1.49573973113449	0.187096722603524	7.99447318114766	1.30129079614111e-15	1.18541394905617e-13	646.966232291873	515.659893955572	524.542611997327	212.693542866192	198.826688868668	187.950311137959	35261	ENSMUSG00000107283	Mpv17	protein_coding	31140654	31154251	5	-1	chromosome	MpV17 mitochondrial inner membrane protein [Source:MGI Symbol;Acc:MGI:97138]	Mpv17	17527
166	169	ENSMUSG00000020814.13	4701.40335329598	-1.37657307026834	0.172373148726273	7.98600640784446	1.39380444955988e-15	1.26217652639435e-13	7571.45417045166	5645.36500684241	7148.76645493499	2356.20249434885	2478.65036081235	3007.9816323856	8867	ENSMUSG00000020814	Mxra7	protein_coding	116803062	116828046	11	-1	chromosome	matrix-remodelling associated 7 [Source:MGI Symbol;Acc:MGI:1914872]	Mxra7	67622
167	170	ENSMUSG00000004655.5	1947.51924240271	1.404123537811	0.175899145936449	-7.98254892220053	1.433419654709e-15	1.28286867810915e-13	1026.60638868696	967.008463268159	1212.44278030239	3132.39581312028	2321.59398473122	3025.06802430723	38935	ENSMUSG00000004655	Aqp1	protein_coding	55336432	55348555	6	1	chromosome	aquaporin 1 [Source:MGI Symbol;Acc:MGI:103201]	Aqp1	11826
168	171	ENSMUSG00000064354.1	325.948040384186	-1.45011728004975	0.181655307174436	7.9827961131753	1.43055094922907e-15	1.28286867810915e-13	489.169590269465	441.994194819062	500.563521163163	182.308751028164	164.575032382889	177.077152642375	52141	ENSMUSG00000064354	mt-Co2	protein_coding	7013	7696	MT	1	chromosome	mitochondrially encoded cytochrome c oxidase II [Source:MGI Symbol;Acc:MGI:102503]	mt-Co2	17709
169	172	ENSMUSG00000028108.15	25189.8568297296	1.3330376734707	0.16712401840708	-7.97633808818366	1.50738684592344e-15	1.34122373779142e-13	15400.0240458457	12588.6494746614	14956.9579078095	29714.4849150552	39475.4518029882	39003.5728320178	30581	ENSMUSG00000028108	Ecm1	protein_coding	95734147	95739569	3	-1	chromosome	extracellular matrix protein 1 [Source:MGI Symbol;Acc:MGI:103060]	Ecm1	13601
170	173	ENSMUSG00000026678.10	110.439568091683	-2.18411848520618	0.274169911350895	7.96629533286329	1.63501925299742e-15	1.44637772531055e-13	155.011995398483	212.812019727696	175.347101724821	43.2753095874936	34.251656485779	41.9393256258256	2848	ENSMUSG00000026678	Rgs5	protein_coding	169655501	169695813	1	1	chromosome	regulator of G-protein signaling 5 [Source:MGI Symbol;Acc:MGI:1098434]	Rgs5	19737
171	174	ENSMUSG00000014813.9	467.896473809785	-2.02881032367869	0.255961875247992	7.92622073780735	2.25915868953472e-15	1.98702095314019e-13	765.777821579333	820.846361806829	668.417157002308	119.697664816472	265.659189328725	166.980648325046	15948	ENSMUSG00000014813	Stc1	protein_coding	69029238	69041804	14	1	chromosome	stanniocalcin 1 [Source:MGI Symbol;Acc:MGI:109131]	Stc1	20855
172	175	ENSMUSG00000051615.14	1400.07538916501	1.5340438469345	0.193669489700522	-7.92093710427307	2.3572716505835e-15	2.06146773374456e-13	600.555455226459	843.063001228951	713.377952316364	2517.33396621718	1785.26316853926	1940.85879146182	16513	ENSMUSG00000051615	Rap2a	protein_coding	120478444	120507194	14	1	chromosome	RAS related protein 2a [Source:MGI Symbol;Acc:MGI:97855]	Rap2a	76108
173	176	ENSMUSG00000042284.10	5705.38484687758	-1.32017690120856	0.166775478022698	7.91589337269885	2.45483937029155e-15	2.13459441607624e-13	8699.23605314122	8472.72469751038	7270.16060228295	3242.88596525856	3789.40277608521	2757.89898698716	13951	ENSMUSG00000042284	Itga1	protein_coding	114953096	115101964	13	-1	chromosome	integrin alpha 1 [Source:MGI Symbol;Acc:MGI:96599]	Itga1	109700
174	178	ENSMUSG00000048965.9	112.403895731963	-2.38549942450591	0.304283750667152	7.83972006154001	4.51551957622257e-15	3.88233211205114e-13	210.70492787698	174.225224941905	181.341874433362	23.0187816954753	50.9597816007931	34.1727838432653	45796	ENSMUSG00000048965	Mrgpre	protein_coding	143778363	143784500	7	-1	chromosome	MAS-related GPR, member E [Source:MGI Symbol;Acc:MGI:2441884]	Mrgpre	244238
175	179	ENSMUSG00000021477.9	11917.8118541819	-1.02261339949085	0.130466069686747	7.83815594312128	4.57210995907764e-15	3.8943163169952e-13	15732.3252096341	16871.7836958842	15315.1455771448	7982.91349199084	7920.48671077245	7684.21643966515	13033	ENSMUSG00000021477	Ctsl	protein_coding	64359337	64370890	13	-1	chromosome	cathepsin L [Source:MGI Symbol;Acc:MGI:88564]	Ctsl	13039
176	180	ENSMUSG00000022537.18	623.946196142587	-1.64916530446148	0.210408278228482	7.83792975422125	4.58035113080983e-15	3.8943163169952e-13	1150.05905568096	806.814800066542	881.231588155509	268.859370203152	373.426596320566	263.285766428794	19036	ENSMUSG00000022537	Tmem44	protein_coding	30511855	30550842	16	-1	chromosome	transmembrane protein 44 [Source:MGI Symbol;Acc:MGI:1924489]	Tmem44	224090
177	181	ENSMUSG00000030208.15	11486.573729943	1.8564064123297	0.236990892619467	-7.83323946254131	4.75457517772334e-15	4.02011152043525e-13	3956.0546370559	6058.12678136921	4900.72668923217	24843.7107082926	12774.1970566841	16386.626507024	40850	ENSMUSG00000030208	Emp1	protein_coding	135362545	135383173	6	1	chromosome	epithelial membrane protein 1 [Source:MGI Symbol;Acc:MGI:107941]	Emp1	13730
178	182	ENSMUSG00000067001.11	45.2025026139717	4.06992799509855	0.521510298006372	-7.80411817495658	5.99190260413936e-15	5.03846579416202e-13	2.78464662392485	7.01578087014384	5.99477270854088	76.422355228978	93.5655006440792	85.4319596081632	1839	ENSMUSG00000067001	Serpinb7	protein_coding	107399655	107452689	1	1	chromosome	serine (or cysteine) peptidase inhibitor, clade B, member 7 [Source:MGI Symbol;Acc:MGI:2151053]	Serpinb7	116872
179	183	ENSMUSG00000026158.11	187.958843897474	2.2779840549106	0.291955361805304	-7.80250803007933	6.06887662587118e-15	5.07530534876134e-13	82.6111831764371	63.1420278312946	44.9607953140566	344.360974164311	376.768221343569	215.909861555176	312	ENSMUSG00000026158	Ogfrl1	protein_coding	23366424	23397772	1	-1	chromosome	opioid growth factor receptor-like 1 [Source:MGI Symbol;Acc:MGI:1917405]	Ogfrl1	70155
180	184	ENSMUSG00000027796.2	445.764253713139	-1.48487206291194	0.190845009571892	7.78051292115439	7.22310884112703e-15	5.97526798403287e-13	659.03303432888	726.133320059887	584.490339082735	276.225380345704	209.686970193427	219.0164782682	29669	ENSMUSG00000027796	Smad9	protein_coding	54755582	54801257	3	1	chromosome	SMAD family member 9 [Source:MGI Symbol;Acc:MGI:1859993]	Smad9	55994
181	185	ENSMUSG00000115338.2	879.314225975617	-1.72628563395297	0.221855322895362	7.7811323678142	7.1878238815749e-15	5.97526798403287e-13	1591.8896533437	1038.33556878129	1420.76113192419	402.368304036908	508.762409752181	313.768288015436	15215	ENSMUSG00000115338	Pnp	protein_coding	50931082	50965237	14	1	chromosome	purine-nucleoside phosphorylase [Source:MGI Symbol;Acc:MGI:97365]	Pnp	18950
182	186	ENSMUSG00000095115.2	4632.19394513497	-1.36627780878095	0.175720942048955	7.77527022590347	7.52865175521184e-15	6.19454228289043e-13	6765.76308059607	6832.20127070841	6426.39634355582	3237.36145765165	2248.07823422515	2283.36328407273	45041	ENSMUSG00000095115	Itpripl2	protein_coding	118485111	118491975	7	-1	chromosome	inositol 1,4,5-triphosphate receptor interacting protein-like 2 [Source:MGI Symbol;Acc:MGI:2442416]	Itpripl2	319622
183	187	ENSMUSG00000060601.13	1929.82080832934	-1.20000390657046	0.154603518914754	7.76181496381153	8.37224964402763e-15	6.85181329156144e-13	2584.15206700226	2749.01680428469	2735.11504827177	1005.46038445836	1265.64047746232	1239.54006849662	43023	ENSMUSG00000060601	Nr1h2	protein_coding	44549616	44553951	7	-1	chromosome	nuclear receptor subfamily 1, group H, member 2 [Source:MGI Symbol;Acc:MGI:1352463]	Nr1h2	22260
184	188	ENSMUSG00000031217.8	1369.89424781666	1.14008137513264	0.146960697533061	-7.75772974863684	8.64631513853979e-15	7.01546790035921e-13	781.557485781574	886.326983261505	899.215906281131	1835.97802803111	1874.65163790459	1941.63544564007	53662	ENSMUSG00000031217	Efnb1	protein_coding	99136130	99148991	X	1	chromosome	ephrin B1 [Source:MGI Symbol;Acc:MGI:102708]	Efnb1	13641
185	189	ENSMUSG00000062515.3	488.247562051493	-1.56050153847587	0.201161092475356	7.7574719806567	8.66390115765741e-15	7.01546790035921e-13	836.322202718762	662.991292228593	687.900168305066	273.463126542247	194.649657589915	274.158924924378	29050	ENSMUSG00000062515	Fabp4	protein_coding	10204088	10208576	3	-1	chromosome	fatty acid binding protein 4, adipocyte [Source:MGI Symbol;Acc:MGI:88038]	Fabp4	11770
186	190	ENSMUSG00000056579.18	2708.66006546515	-1.10937121827797	0.143072049832366	7.7539339065722	8.90887081480421e-15	7.17586099735599e-13	3612.61488677183	3763.96643683217	3728.74862471242	1578.16767304179	1884.6765129736	1683.78625845907	6096	ENSMUSG00000056579	Tug1	lncRNA	3639785	3649673	11	-1	chromosome	taurine upregulated gene 1 [Source:MGI Symbol;Acc:MGI:2144114]	Tug1	NA
187	191	ENSMUSG00000040990.17	2456.20417647915	1.07857490608962	0.139144957740001	-7.75144801225916	9.08505398330419e-15	7.27945896128206e-13	1646.65437028089	1572.70421172391	1515.17880208371	3443.60974164311	3128.5964277864	3430.48150535688	54669	ENSMUSG00000040990	Sh3kbp1	protein_coding	159627272	159978069	X	1	chromosome	SH3-domain kinase binding protein 1 [Source:MGI Symbol;Acc:MGI:1889583]	Sh3kbp1	58194
188	192	ENSMUSG00000003665.7	46.7833381830075	4.1272116413683	0.532863139769191	-7.7453502284958	9.53187469881346e-15	7.5976984578459e-13	3.71286216523313	5.8464840584532	5.99477270854088	115.093908477377	68.503312971558	81.5486887168831	20339	ENSMUSG00000003665	Has1	protein_coding	17843323	17855205	17	-1	chromosome	hyaluronan synthase 1 [Source:MGI Symbol;Acc:MGI:106590]	Has1	15116
189	193	ENSMUSG00000041650.15	1053.8136088574	-1.37248526299891	0.177804515832666	7.71906864441268	1.17182785397212e-14	9.29204843377682e-13	1633.65935270258	1448.7587496847	1477.71147265533	674.910679311336	614.859004232521	472.982394557922	16553	ENSMUSG00000041650	Pcca	protein_coding	122534324	122891100	14	1	chromosome	propionyl-Coenzyme A carboxylase, alpha polypeptide [Source:MGI Symbol;Acc:MGI:97499]	Pcca	110821
190	195	ENSMUSG00000022096.14	785.770113097636	1.48450233457703	0.193131032273194	-7.68650339152709	1.51210679548926e-14	1.18673243067526e-12	358.291198944997	417.438961773559	467.592271266188	1188.68988675435	938.996631463795	1343.61172838293	16008	ENSMUSG00000022096	Hr	protein_coding	70552212	70573548	14	1	chromosome	lysine demethylase and nuclear receptor corepressor [Source:MGI Symbol;Acc:MGI:96223]	Hr	15460
191	196	ENSMUSG00000039959.13	1728.30509637322	-1.39744203891924	0.182000308943987	7.67823992732521	1.6128920193566e-14	1.25937242164456e-12	2092.19783010887	2568.94509528434	2856.50919561973	989.807612905438	794.471349218923	1067.89949510204	37453	ENSMUSG00000039959	Hip1	protein_coding	135406531	135545120	5	-1	chromosome	huntingtin interacting protein 1 [Source:MGI Symbol;Acc:MGI:1099804]	Hip1	215114
192	197	ENSMUSG00000057074.6	62.5187506427802	-2.89963090544862	0.378557522144421	7.6596837622537	1.86391473666231e-14	1.44798736699898e-12	121.596235911385	105.236713052158	103.40982922233	23.0187816954753	12.5310938362606	9.31985013907235	47586	ENSMUSG00000057074	Ces1g	protein_coding	93302369	93337308	8	-1	chromosome	carboxylesterase 1G [Source:MGI Symbol;Acc:MGI:88378]	Ces1g	12623
193	199	ENSMUSG00000028128.13	6566.94486512832	-1.52765910788761	0.200063916582222	7.63585525058824	2.24326245082195e-14	1.71727823442658e-12	8805.98084039167	11427.5377406526	9020.63423317688	4343.18373030228	2689.17273726153	3115.15990898493	31204	ENSMUSG00000028128	F3	protein_coding	121723537	121735048	3	1	chromosome	coagulation factor III [Source:MGI Symbol;Acc:MGI:88381]	F3	14066
194	200	ENSMUSG00000037638.5	138.482794711418	1.83526777593001	0.240350419048105	-7.63580019206328	2.24422142502166e-14	1.71727823442658e-12	62.1904412676549	59.6341373962226	59.9477270854088	200.723776384545	224.72428279694	223.676403337736	11185	ENSMUSG00000037638	Zbtb42	protein_coding	112678828	112682747	12	1	chromosome	zinc finger and BTB domain containing 42 [Source:MGI Symbol;Acc:MGI:3644133]	Zbtb42	382639
195	201	ENSMUSG00000001870.16	2118.50626030304	1.4993230816675	0.196717600666269	-7.62170276878834	2.50350983608034e-14	1.90480469940046e-12	945.85163659314	1206.71430966474	1170.47937134261	2395.79479886507	3191.2518969677	3800.94554838501	22095	ENSMUSG00000001870	Ltbp1	protein_coding	75005568	75392512	17	1	chromosome	latent transforming growth factor beta binding protein 1 [Source:MGI Symbol;Acc:MGI:109151]	Ltbp1	268977
196	202	ENSMUSG00000027160.16	850.102456014891	1.25499476313467	0.164672542618451	-7.62115373442988	2.51418288864933e-14	1.90480469940046e-12	480.81565039769	508.644113085428	517.049146111651	1354.42511496177	1167.89794553949	1071.78276599332	27360	ENSMUSG00000027160	Ccdc34	protein_coding	110017817	110173360	2	1	chromosome	coiled-coil domain containing 34 [Source:MGI Symbol;Acc:MGI:1915451]	Ccdc34	68201
197	203	ENSMUSG00000031725.8	131.387352369762	2.81403488995534	0.370104665565794	-7.60334886795716	2.88564204042121e-14	2.17546136879834e-12	38.0568371936396	26.8938266688847	32.9712498969748	112.33165467392	301.581658326005	276.488887459146	47585	ENSMUSG00000031725	Ces1f	protein_coding	93256236	93279747	8	-1	chromosome	carboxylesterase 1F [Source:MGI Symbol;Acc:MGI:2142687]	Ces1f	234564
198	204	ENSMUSG00000041559.7	345.83458685881	-1.51118113871328	0.199005336812027	7.593671420685	3.10966337425651e-14	2.3328572686089e-12	529.082858545721	459.533646994422	547.023009654355	213.614294134011	170.422876173144	155.330835651206	2193	ENSMUSG00000041559	Fmod	protein_coding	134037254	134048277	1	1	chromosome	fibromodulin [Source:MGI Symbol;Acc:MGI:1328364]	Fmod	14264
199	205	ENSMUSG00000046079.16	466.920030524555	1.43666334967936	0.189344234548967	-7.58757378116957	3.25951020697484e-14	2.43334361988015e-12	208.848496794363	287.647015675897	260.772612821528	660.178659026232	641.592004416543	742.481394412764	36597	ENSMUSG00000046079	Lrrc8d	protein_coding	105699969	105832436	5	1	chromosome	leucine rich repeat containing 8D [Source:MGI Symbol;Acc:MGI:1922368]	Lrrc8d	231549
200	206	ENSMUSG00000084416.3	205.192577193492	-1.71492778131349	0.227151996011708	7.54969276706287	4.36286201476127e-14	3.24122525601488e-12	279.392877933793	318.048732779854	346.198123918236	108.648649602643	102.754969457337	76.1121094690909	1051	ENSMUSG00000084416	Rpl10a-ps1	processed_pseudogene	64993951	64994604	1	-1	chromosome	ribosomal protein L10A, pseudogene 1 [Source:MGI Symbol;Acc:MGI:3705885]	Rpl10a-ps1	NA
201	207	ENSMUSG00000027994.14	178.875807091162	1.76135547780047	0.233488936723535	-7.54363569647849	4.57046784768025e-14	3.37905506960863e-12	77.9701054698957	77.1735895715822	89.9215906281131	311.213928522826	283.20272069949	233.772907655065	31375	ENSMUSG00000027994	Mcub	protein_coding	129914960	129970206	3	-1	chromosome	mitochondrial calcium uniporter dominant negative beta subunit [Source:MGI Symbol;Acc:MGI:1914065]	Mcub	66815
202	208	ENSMUSG00000031171.11	513.683830380025	-1.35169832857284	0.179281363438159	7.53953619411809	4.71645890684686e-14	3.45362139284136e-12	687.807716109437	680.530744403952	846.761645081399	287.274395559532	314.112752162266	265.615728963562	52302	ENSMUSG00000031171	Ftsj1	protein_coding	8238668	8252406	X	-1	chromosome	FtsJ RNA methyltransferase homolog 1 (E. coli) [Source:MGI Symbol;Acc:MGI:1859648]	Ftsj1	54632
203	209	ENSMUSG00000091649.3	196.27043245594	1.62440146654227	0.215448598306196	-7.53962420416244	4.71327706302491e-14	3.45362139284136e-12	87.2522608829785	109.91390029892	91.4202838052484	299.244162041179	291.556783256997	298.235204450315	15744	ENSMUSG00000091649	Phf11b	protein_coding	59320964	59341351	14	-1	chromosome	PHD finger protein 11B [Source:MGI Symbol;Acc:MGI:3645789]	Phf11b	236451
204	210	ENSMUSG00000032118.16	347.717434706548	1.43019516388018	0.189916658210413	-7.53064621796177	5.04898164475657e-14	3.6795054805407e-12	203.279203546514	171.886631318524	188.835340319038	550.609258155769	520.458097332691	451.236077566753	48989	ENSMUSG00000032118	Fez1	protein_coding	36821864	36878924	9	1	chromosome	fasciculation and elongation protein zeta 1 (zygin I) [Source:MGI Symbol;Acc:MGI:2670976]	Fez1	235180
205	211	ENSMUSG00000101111.1	207.398053221026	-1.58538626920892	0.210682556815111	7.52500013847948	5.27202683456681e-14	3.8238435391569e-12	292.387895512109	329.741700896761	311.728180844126	89.3128729784442	108.602813247592	112.614855847124	329	ENSMUSG00000101111	Gm28437	unprocessed_pseudogene	24613189	24613971	1	-1	chromosome	predicted gene 28437 [Source:MGI Symbol;Acc:MGI:5579143]	Gm28437	NA
206	212	ENSMUSG00000026811.18	3102.54939027528	-1.02259347984599	0.136038691737232	7.51693115236066	5.60769276228581e-14	4.04811934122745e-12	4040.52225131495	4105.40110584584	4329.72458874365	1928.97390608083	2104.38835823603	2106.28613143035	25952	ENSMUSG00000026811	St6galnac6	protein_coding	32599709	32620806	2	1	chromosome	ST6 (alpha-N-acetyl-neuraminyl-2,3-beta-galactosyl-1,3)-N-acetylgalactosaminide alpha-2,6-sialyltransferase 6 [Source:MGI Symbol;Acc:MGI:1355316]	St6galnac6	50935
207	213	ENSMUSG00000021238.11	569.62766051216	-1.66476483613664	0.221566668071092	7.51360685535281	5.75201515281779e-14	4.13280938491659e-12	874.379039912402	965.839166456469	758.338747630421	192.437014974174	342.51656485779	284.255429241707	10433	ENSMUSG00000021238	Aldh6a1	protein_coding	84430717	84451004	12	-1	chromosome	aldehyde dehydrogenase family 6, subfamily A1 [Source:MGI Symbol;Acc:MGI:1915077]	Aldh6a1	104776
208	214	ENSMUSG00000043088.16	78.04959073462	-2.73801111965744	0.364947514217357	7.50247915930924	6.26219731901954e-14	4.47834896122781e-12	143.873408902784	128.62264928597	134.88238594217	11.9697664816472	33.4162502300283	15.5330835651206	40134	ENSMUSG00000043088	Il17re	protein_coding	113458484	113470758	6	1	chromosome	interleukin 17 receptor E [Source:MGI Symbol;Acc:MGI:1889371]	Il17re	57890
209	215	ENSMUSG00000031453.16	4600.26516084429	-1.47867711222328	0.197109097948917	7.50182070543741	6.29374226336127e-14	4.47997356272004e-12	7273.4969816917	6799.46095998107	6240.55838959105	1846.10629197712	2307.39207838345	3134.57626344133	46090	ENSMUSG00000031453	Rasa3	protein_coding	13566948	13677603	8	-1	chromosome	RAS p21 protein activator 3 [Source:MGI Symbol;Acc:MGI:1197013]	Rasa3	19414
210	216	ENSMUSG00000033208.7	93.8721577108898	2.72905827814883	0.363910520103764	-7.49925634843061	6.41809022280642e-14	4.547335776381e-12	31.5593284044816	24.5552330455034	16.4856249484874	104.044893263548	207.180751426175	179.407115177143	4680	ENSMUSG00000033208	S100b	protein_coding	76253853	76261159	10	1	chromosome	S100 protein, beta polypeptide, neural [Source:MGI Symbol;Acc:MGI:98217]	S100b	20203
211	217	ENSMUSG00000026748.13	2851.92634897303	-1.05795267649696	0.14120889274825	7.49211084306915	6.77746457297309e-14	4.779830314506e-12	3802.89907274003	3900.77416379998	3856.13754476892	1697.86533785826	2011.6582638477	1842.2237108233	25498	ENSMUSG00000026748	Plxdc2	protein_coding	16356304	16755839	2	1	chromosome	plexin domain containing 2 [Source:MGI Symbol;Acc:MGI:1914698]	Plxdc2	67448
212	218	ENSMUSG00000037379.7	1186.94236694391	1.40532423455103	0.187629213615551	-7.48990099926824	6.89255845295978e-14	4.83870250294021e-12	732.362062092235	507.474816273738	711.879259139229	1883.8570939577	1513.75613542028	1772.32483478026	35334	ENSMUSG00000037379	Spon2	protein_coding	33198184	33218455	5	-1	chromosome	spondin 2, extracellular matrix protein [Source:MGI Symbol;Acc:MGI:1923724]	Spon2	100689
213	219	ENSMUSG00000024150.12	4000.55785321567	1.09915522805757	0.146949913498061	-7.47979499880463	7.44386370595993e-14	5.20186713041145e-12	2358.59569046434	2687.04407326509	2594.23788962106	5620.26573876725	4899.6576899779	5843.54603719836	22274	ENSMUSG00000024150	Mcfd2	protein_coding	87254443	87265935	17	-1	chromosome	multiple coagulation factor deficiency 2 [Source:MGI Symbol;Acc:MGI:2183439]	Mcfd2	193813
214	220	ENSMUSG00000015134.15	193.07630107985	2.18092724710198	0.291667389457993	-7.47744631703532	7.57807069784008e-14	5.27158154362475e-12	77.0418899285874	70.1578087014384	61.446420262544	302.927167112455	208.851563937677	438.032956536401	43711	ENSMUSG00000015134	Aldh1a3	protein_coding	66390890	66427517	7	-1	chromosome	aldehyde dehydrogenase family 1, subfamily A3 [Source:MGI Symbol;Acc:MGI:1861722]	Aldh1a3	56847
215	221	ENSMUSG00000070034.13	277.56828176378	1.58583804204857	0.212350378508582	-7.4680255019394	8.14070697266749e-14	5.63734748912684e-12	151.29913323325	157.855069578236	104.908522399465	420.783329393289	435.246659246118	395.316976732319	1427	ENSMUSG00000070034	Sp110	protein_coding	85576899	85598817	1	-1	chromosome	Sp110 nuclear body protein [Source:MGI Symbol;Acc:MGI:1923364]	Sp110	109032
216	222	ENSMUSG00000024962.13	1829.62519620806	-1.42557732698859	0.19105850897149	7.46146996887386	8.55624660475298e-14	5.89841432608737e-12	3027.83909574762	1987.80457987409	2983.89811567622	1024.79616108256	1050.94106973439	902.472155133506	24033	ENSMUSG00000024962	Vegfb	protein_coding	6982473	6987651	19	-1	chromosome	vascular endothelial growth factor B [Source:MGI Symbol;Acc:MGI:106199]	Vegfb	22340
217	223	ENSMUSG00000026043.18	76756.3617498377	1.65098264328594	0.222319257667213	-7.42617918307948	1.11779550618243e-13	7.6711849446708e-12	38504.2370845502	39615.7759800789	33107.6309760941	73983.2851205255	141491.086723986	133836.154613792	690	ENSMUSG00000026043	Col3a1	protein_coding	45311538	45349706	1	1	chromosome	collagen, type III, alpha 1 [Source:MGI Symbol;Acc:MGI:88453]	Col3a1	12825
218	224	ENSMUSG00000090084.7	69.9910468093409	3.12727030684455	0.421919685504404	-7.41200378718026	1.24405204197978e-13	8.49954127252617e-12	14.8514486609325	9.35437449352512	19.4830113027578	73.660101425521	150.373126035127	152.224218938182	52361	ENSMUSG00000090084	Srpx	protein_coding	10037977	10117709	X	-1	chromosome	sushi-repeat-containing protein [Source:MGI Symbol;Acc:MGI:1858306]	Srpx	51795
219	225	ENSMUSG00000037605.16	402.115759953019	1.75989263831161	0.237997916865662	-7.39457160587243	1.41864890948195e-13	9.64933462698303e-12	182.858461637732	229.182175091365	136.381079119305	773.43106496797	502.914565961926	587.927212939814	36131	ENSMUSG00000037605	Adgrl3	protein_coding	81020138	81825133	5	1	chromosome	adhesion G protein-coupled receptor L3 [Source:MGI Symbol;Acc:MGI:2441950]	Adgrl3	319387
220	226	ENSMUSG00000030513.14	1105.28243839676	-1.93217003533431	0.262303540612119	7.36616071146179	1.75612100169974e-13	1.18918919513331e-11	1597.45894659155	1932.84762972463	1723.4971537055	706.216222417183	362.566314995807	309.1083629459	43696	ENSMUSG00000030513	Pcsk6	protein_coding	65861734	66050386	7	1	chromosome	proprotein convertase subtilisin/kexin type 6 [Source:MGI Symbol;Acc:MGI:102897]	Pcsk6	18553
221	227	ENSMUSG00000040856.17	610.568344934081	-1.85490747416368	0.25208741519857	7.35819149362359	1.86418498617478e-13	1.25680559596559e-11	1237.31131656394	859.43315659262	771.826986224638	358.172243181596	245.609439190708	191.056927850983	10986	ENSMUSG00000040856	Dlk1	protein_coding	109452823	109463336	12	1	chromosome	delta like non-canonical Notch ligand 1 [Source:MGI Symbol;Acc:MGI:94900]	Dlk1	13386
222	228	ENSMUSG00000020044.13	15042.9385902426	2.07617807874113	0.282888733150992	-7.33920384744688	2.14868143674428e-13	1.44225529420766e-11	4639.22127545879	8409.58266967908	4251.79254353262	22726.9035435767	15902.7934844705	34327.3380247382	5105	ENSMUSG00000020044	Timp3	protein_coding	86300372	86349506	10	1	chromosome	tissue inhibitor of metalloproteinase 3 [Source:MGI Symbol;Acc:MGI:98754]	Timp3	21859
223	229	ENSMUSG00000024130.16	230.426784932261	1.48752697021493	0.203456900868025	-7.31126328902374	2.64642401268574e-13	1.76859707817216e-11	126.237313617926	122.776165227517	113.900681462277	313.055431058464	340.010346090538	366.580772136846	20572	ENSMUSG00000024130	Abca3	protein_coding	24351950	24410201	17	1	chromosome	ATP-binding cassette, sub-family A (ABC1), member 3 [Source:MGI Symbol;Acc:MGI:1351617]	Abca3	27410
224	230	ENSMUSG00000054293.10	274.020130931422	1.58279020425581	0.216627462269737	-7.30650762221909	2.74174956218873e-13	1.82433631737984e-11	138.304115654934	150.839288708093	121.394147347953	495.364182086629	370.084971297563	368.134080493358	53890	ENSMUSG00000054293	P2ry10b	protein_coding	107148927	107173661	X	1	chromosome	purinergic receptor P2Y, G-protein coupled 10B [Source:MGI Symbol;Acc:MGI:2441814]	P2ry10b	213438
225	231	ENSMUSG00000060803.6	10006.8329102735	-1.21030052992234	0.165731132626404	7.30279526086771	2.8184990518887e-13	1.86728612511276e-11	15819.5774705171	11577.207732549	14525.3342727945	6483.00967671367	6217.92876155251	5417.93954751406	23818	ENSMUSG00000060803	Gstp1	protein_coding	4035407	4037985	19	-1	chromosome	glutathione S-transferase, pi 1 [Source:MGI Symbol;Acc:MGI:95865]	Gstp1	14870
226	232	ENSMUSG00000040133.2	157.338600363123	-1.71889959658202	0.235912192609952	7.28618380239457	3.18857898578108e-13	2.10336262062042e-11	248.76176507062	212.812019727696	262.271305998663	82.8676141037111	75.1865630175636	62.1323342604823	27514	ENSMUSG00000040133	Gpr176	protein_coding	118277110	118373419	2	-1	chromosome	G protein-coupled receptor 176 [Source:MGI Symbol;Acc:MGI:2685858]	Gpr176	381413
227	233	ENSMUSG00000059810.18	3009.08432866179	-1.09511053031795	0.150549411922284	7.27409371006555	3.48753835798913e-13	2.29069901419166e-11	4204.81640212652	3949.88462989098	4142.38794160175	2169.28998698159	1877.15785667184	1710.96915469803	32770	ENSMUSG00000059810	Rgs3	protein_coding	62559847	62704001	4	1	chromosome	regulator of G-protein signaling 3 [Source:MGI Symbol;Acc:MGI:1354734]	Rgs3	50780
228	234	ENSMUSG00000026494.12	657.006273352926	-1.25429860110149	0.1725040200262	7.27112678829736	3.5650113157941e-13	2.33157834089371e-11	1008.04207786079	857.094562969239	912.704144875348	336.994964021759	398.488783993087	428.713106397328	3114	ENSMUSG00000026494	Kif26b	protein_coding	178529125	178939200	1	1	chromosome	kinesin family member 26B [Source:MGI Symbol;Acc:MGI:2447076]	Kif26b	269152
229	235	ENSMUSG00000054051.7	668.820159174537	-1.32782151668412	0.182713047365101	7.26725067439129	3.66877623873179e-13	2.38923198117239e-11	909.651230482116	1108.49337748273	851.257724612804	405.130557840365	328.314658510028	410.073406119184	14675	ENSMUSG00000054051	Ercc6	protein_coding	32513521	32580990	14	1	chromosome	excision repair cross-complementing rodent repair deficiency, complementation group 6 [Source:MGI Symbol;Acc:MGI:1100494]	Ercc6	319955
230	236	ENSMUSG00000027805.16	1709.06997501063	1.16420929485966	0.160226127881867	-7.26603900531139	3.70181737124096e-13	2.4005344512488e-11	970.913456208463	1212.56079372319	980.145337846433	2543.11500171611	2202.96629641462	2344.71896415495	29721	ENSMUSG00000027805	Pfn2	protein_coding	57841895	57848079	3	-1	chromosome	profilin 2 [Source:MGI Symbol;Acc:MGI:97550]	Pfn2	18645
231	237	ENSMUSG00000060477.14	338.13357410974	-1.46170097670117	0.201332024217171	7.26015139610614	3.86657305356838e-13	2.49679468404264e-11	537.436798417495	510.98270670881	439.117100900619	209.931289062735	150.373126035127	180.960423533655	40148	ENSMUSG00000060477	Irak2	protein_coding	113638467	113695026	6	1	chromosome	interleukin-1 receptor-associated kinase 2 [Source:MGI Symbol;Acc:MGI:2429603]	Irak2	108960
232	238	ENSMUSG00000048794.14	87.4307296889592	-2.25281938532703	0.3103877698124	7.25808038985763	3.92622202591678e-13	2.5246597430517e-11	155.011995398483	128.62264928597	149.869317713522	27.6225380345704	40.9349065317847	22.5229711694249	39843	ENSMUSG00000048794	Cfap100	protein_coding	90403479	90428797	6	-1	chromosome	cilia and flagella associated protein 100 [Source:MGI Symbol;Acc:MGI:2141635]	Cfap100	243538
233	239	ENSMUSG00000026315.13	838.702568442028	1.31316504986273	0.181168381857578	-7.24831251677816	4.21996036398875e-13	2.68690809304272e-11	542.077876124037	482.919583228234	416.636703243591	1391.25516567453	1091.04057001042	1108.28551237135	1843	ENSMUSG00000026315	Serpinb8	protein_coding	107590006	107610484	1	1	chromosome	serine (or cysteine) peptidase inhibitor, clade B, member 8 [Source:MGI Symbol;Acc:MGI:894657]	Serpinb8	20725
234	240	ENSMUSG00000030849.18	1134.84324631254	-1.49495450886351	0.206258893893497	7.24795173989173	4.23121308431322e-13	2.68690809304272e-11	1704.20373384201	1741.08295260736	1579.62260870052	704.374719881544	665.818785833314	413.956677010464	45413	ENSMUSG00000030849	Fgfr2	protein_coding	130162451	133123350	7	-1	chromosome	fibroblast growth factor receptor 2 [Source:MGI Symbol;Acc:MGI:95523]	Fgfr2	14183
235	241	ENSMUSG00000039126.10	3151.79552969034	1.32702399915237	0.183070290575113	-7.24871302155879	4.20750293759634e-13	2.68690809304272e-11	1669.8597588136	1966.75723726366	1753.47101724821	3584.48468561941	4446.03209310526	5490.16838609187	24398	ENSMUSG00000039126	Prune2	protein_coding	16956118	17223932	19	1	chromosome	prune homolog 2 [Source:MGI Symbol;Acc:MGI:1925004]	Prune2	353211
236	242	ENSMUSG00000029641.8	536.887989348007	-1.41838436384721	0.195874618321179	7.24128718669136	4.44446143799793e-13	2.81066272095539e-11	857.671160168853	765.889411657369	720.87141820204	226.504811883477	324.973033487025	325.418100689276	37840	ENSMUSG00000029641	Rasl11a	protein_coding	146845071	146847726	5	1	chromosome	RAS-like, family 11, member A [Source:MGI Symbol;Acc:MGI:1916145]	Rasl11a	68895
237	243	ENSMUSG00000018166.8	42.558321124087	3.99107986127691	0.552179002922314	-7.22787328050286	4.90616178871537e-13	3.08987242858025e-11	5.56929324784969	2.33859362338128	7.49346588567609	94.8373805853583	53.4660003680453	91.6451930342115	5949	ENSMUSG00000018166	Erbb3	protein_coding	128567523	128589652	10	-1	chromosome	erb-b2 receptor tyrosine kinase 3 [Source:MGI Symbol;Acc:MGI:95411]	Erbb3	13867
238	244	ENSMUSG00000012519.14	475.201956247202	1.35743314406375	0.187885682846353	-7.22478223725977	5.01905444928168e-13	3.14801677425438e-11	284.033955640334	267.768969877157	247.284374227311	802.895105538179	645.769035695297	603.460296504935	47977	ENSMUSG00000012519	Mlkl	protein_coding	111311797	111338177	8	-1	chromosome	mixed lineage kinase domain-like [Source:MGI Symbol;Acc:MGI:1921818]	Mlkl	74568
239	245	ENSMUSG00000029659.16	228.000288534854	2.17048895051358	0.300558138222923	-7.22152779940276	5.14067096611575e-13	3.21113585573206e-11	119.739804828768	59.6341373962226	67.4411929710849	278.987634149161	346.693596136543	495.505365727347	37914	ENSMUSG00000029659	Medag	protein_coding	149411749	149431723	5	1	chromosome	mesenteric estrogen dependent adipogenesis [Source:MGI Symbol;Acc:MGI:1917967]	Medag	70717
240	246	ENSMUSG00000025241.16	662.595279606744	-1.19238293423409	0.16530970388665	7.21302443957968	5.47225883473124e-13	3.3922205444487e-11	989.477767034629	899.189248190102	876.735508624103	359.092994449415	417.703127875354	433.373031466864	51187	ENSMUSG00000025241	Fyco1	protein_coding	123789500	123851899	9	-1	chromosome	FYVE and coiled-coil domain containing 1 [Source:MGI Symbol;Acc:MGI:107277]	Fyco1	17281
241	247	ENSMUSG00000031538.6	1517.21098529907	1.48470668623933	0.205838786576417	-7.2129587962186	5.47489855252764e-13	3.3922205444487e-11	680.381991778971	977.532134573375	738.855736327663	2421.575834364	1713.4182305447	2571.50198420571	46316	ENSMUSG00000031538	Plat	protein_coding	22757727	22782844	8	1	chromosome	plasminogen activator, tissue [Source:MGI Symbol;Acc:MGI:97610]	Plat	18791
242	248	ENSMUSG00000033088.19	2347.67685433129	1.08474243916032	0.150594992755057	-7.20304453232825	5.88827309163835e-13	3.6336343304207e-11	1370.04613897102	1677.94092477607	1465.72192723824	3402.17593459125	3109.38208390413	3060.79411650701	17659	ENSMUSG00000033088	Triobp	protein_coding	78947724	79005869	15	1	chromosome	TRIO and F-actin binding protein [Source:MGI Symbol;Acc:MGI:1349410]	Triobp	110253
243	249	ENSMUSG00000018849.6	1885.90392604487	-1.47324005477137	0.204763219976061	7.19484707724177	6.25308086198141e-13	3.84325901653669e-11	2921.09430849716	2643.78009123254	2753.0993663974	1296.41778508917	974.083694205325	726.948310847643	6591	ENSMUSG00000018849	Wwc1	protein_coding	35838400	35980527	11	-1	chromosome	WW, C2 and coiled-coil domain containing 1 [Source:MGI Symbol;Acc:MGI:2388637]	Wwc1	211652
244	250	ENSMUSG00000087365.7	1136.22492895586	1.60566142386127	0.223990733537432	-7.16842790102716	7.58638684260823e-13	4.64408256957105e-11	603.340101850383	636.097465559708	445.11187360916	1198.81815070035	2024.18935768396	1909.79262433158	52930	ENSMUSG00000087365	C430049B03Rik	lncRNA	53055046	53057190	X	-1	chromosome	RIKEN cDNA C430049B03 gene [Source:MGI Symbol;Acc:MGI:1924903]	C430049B03Rik	NA
245	251	ENSMUSG00000042632.17	948.706515513409	-1.13417533736204	0.158271217822064	7.16602394907414	7.72072729730815e-13	4.70749046047824e-11	1422.02620928429	1180.98977980755	1306.86045046191	638.080628598576	578.101128979489	566.180895948645	17683	ENSMUSG00000042632	Pla2g6	protein_coding	79286228	79328390	15	-1	chromosome	phospholipase A2, group VI [Source:MGI Symbol;Acc:MGI:1859152]	Pla2g6	53357
246	252	ENSMUSG00000012350.15	78.5748216857852	2.62158460526941	0.365982138206078	-7.16314904907529	7.88445426813113e-13	4.78824159204281e-11	30.6311128631733	17.5394521753596	16.4856249484874	104.044893263548	174.599907451898	128.147939412245	27244	ENSMUSG00000012350	Ehf	protein_coding	103263433	103303278	2	-1	chromosome	ets homologous factor [Source:MGI Symbol;Acc:MGI:1270840]	Ehf	13661
247	253	ENSMUSG00000064357.1	117.737572786443	-1.85300319645441	0.258828117186731	7.15920363133331	8.11470734115497e-13	4.90859609284726e-11	169.863444059416	196.441864364028	187.336647141902	41.4338070518556	59.3138441583002	52.035829943154	52144	ENSMUSG00000064357	mt-Atp6	protein_coding	7927	8607	MT	1	chromosome	mitochondrially encoded ATP synthase 6 [Source:MGI Symbol;Acc:MGI:99927]	mt-Atp6	17705
248	254	ENSMUSG00000031661.12	597.998186451521	-2.15797707722344	0.302207289162513	7.14071815806858	9.28445482258697e-13	5.58007340373894e-11	1153.77191784619	848.909485287405	929.189769823836	101.282639460091	247.280251702209	307.555054589388	47498	ENSMUSG00000031661	Nkd1	protein_coding	88521354	88594884	8	1	chromosome	naked cuticle 1 [Source:MGI Symbol;Acc:MGI:2135954]	Nkd1	93960
249	255	ENSMUSG00000060301.6	2244.05914818532	-1.32379941317105	0.185392517439503	7.14052234391298	9.29769157052685e-13	5.58007340373894e-11	2973.07437881043	3509.05973188361	3139.76220609828	972.313338816877	1419.35522852045	1450.79000498226	4807	ENSMUSG00000060301	2610008E11Rik	protein_coding	79064374	79097600	10	-1	chromosome	RIKEN cDNA 2610008E11 gene [Source:MGI Symbol;Acc:MGI:1919378]	2610008E11Rik	72128
250	256	ENSMUSG00000029270.10	665.829749243238	-1.28463104523457	0.180056636975526	7.13459424108414	9.70730875709142e-13	5.80315051634872e-11	964.415947419305	1024.304007041	843.764258727128	326.866700075749	396.817971481586	438.809610714657	36665	ENSMUSG00000029270	Dipk1a	protein_coding	107908053	107987085	5	-1	chromosome	divergent protein kinase domain 1A [Source:MGI Symbol;Acc:MGI:1914516]	Dipk1a	67266
251	257	ENSMUSG00000078627.9	47.0457507145586	-3.36086093281241	0.472141143627409	7.11833945881371	1.09235071121681e-12	6.50479972158058e-11	129.950175783159	70.1578087014384	56.9503407311383	7.3660101425521	10.8602813247592	6.98988760430426	8595	ENSMUSG00000078627	10-Mar	protein_coding	105360798	105456735	11	-1	chromosome	membrane-associated ring finger (C3HC4) 10 [Source:MGI Symbol;Acc:MGI:2443469]	10-Mar	632687
252	258	ENSMUSG00000060487.7	497.150411177471	1.55345400321894	0.218440178847855	-7.11157631994496	1.14724989944266e-12	6.80523738801181e-11	312.808637420891	202.288348422481	241.28960151877	868.268445553329	605.669535419263	752.577898730092	3537	ENSMUSG00000060487	Samd5	protein_coding	9622936	9675208	10	-1	chromosome	sterile alpha motif domain containing 5 [Source:MGI Symbol;Acc:MGI:2444815]	Samd5	320825
253	259	ENSMUSG00000025579.14	10594.7591632561	-1.23452651217636	0.174397528918591	7.07880736516994	1.45400332043531e-12	8.59153158916682e-11	16502.7441089199	13535.7798921308	14571.7937612857	5026.38117102399	7159.43161178356	6772.42443439258	8940	ENSMUSG00000025579	Gaa	protein_coding	119267887	119285454	11	1	chromosome	glucosidase, alpha, acid [Source:MGI Symbol;Acc:MGI:95609]	Gaa	14387
254	260	ENSMUSG00000082361.6	121.504807727557	2.25393887758534	0.318689526114109	-7.07252260552265	1.5214218984153e-12	8.95532335897992e-11	37.1286216523313	64.3113246429852	23.9790908341635	192.437014974174	181.283157497903	229.889636763785	36301	ENSMUSG00000082361	Btc	protein_coding	91357261	91402994	5	-1	chromosome	betacellulin, epidermal growth factor family member [Source:MGI Symbol;Acc:MGI:99439]	Btc	12223
255	261	ENSMUSG00000064358.1	200.705415835496	-1.50092782482072	0.213452667767435	7.03166580450538	2.04082154134959e-12	1.19665643175533e-10	259.900351566319	326.233810461689	304.234714958449	97.5996343888153	104.425781968838	111.838201668868	52145	ENSMUSG00000064358	mt-Co3	protein_coding	8607	9390	MT	1	chromosome	mitochondrially encoded cytochrome c oxidase III [Source:MGI Symbol;Acc:MGI:102502]	mt-Co3	17710
256	262	ENSMUSG00000051367.8	2663.87418926004	-1.27481649860936	0.181465573431222	7.02511487167858	2.13890202336741e-12	1.24938002158835e-10	4403.45452796649	3821.26198060501	3082.81186536715	1762.31792660559	1570.56376081133	1342.83507420467	10194	ENSMUSG00000051367	Six1	protein_coding	73040015	73053887	12	-1	chromosome	sine oculis-related homeobox 1 [Source:MGI Symbol;Acc:MGI:102780]	Six1	20471
257	263	ENSMUSG00000014226.10	3032.84318563617	1.16169608757737	0.165439646450872	-7.02187240180266	2.18914420014707e-12	1.26904025905496e-10	1823.01532312947	1891.92224131546	1906.337721316	5040.19244004127	3816.97118252498	3718.62020548987	2630	ENSMUSG00000014226	Cacybp	protein_coding	160202367	160212875	1	-1	chromosome	calcyclin binding protein [Source:MGI Symbol;Acc:MGI:1270839]	Cacybp	12301
258	264	ENSMUSG00000041959.14	12479.1271449272	1.14831170834785	0.16352531415773	-7.0222259731618	2.18360985819925e-12	1.26904025905496e-10	8387.35563126164	6346.94309385679	8544.04980284788	18211.5393261922	17553.5562458339	15831.3187695709	30450	ENSMUSG00000041959	S100a10	protein_coding	93555080	93564643	3	1	chromosome	S100 calcium binding protein A10 (calpactin) [Source:MGI Symbol;Acc:MGI:1339468]	S100a10	20194
259	265	ENSMUSG00000008318.10	542.948401568345	-1.89387310306823	0.270590285594046	6.99904321735155	2.57716363553491e-12	1.4883363123859e-10	562.498618032819	959.992682398015	1044.58914446325	313.055431058464	167.081251150141	210.473282307384	44429	ENSMUSG00000008318	Relt	protein_coding	100845847	100863446	7	-1	chromosome	RELT tumor necrosis factor receptor [Source:MGI Symbol;Acc:MGI:2443373]	Relt	320100
260	266	ENSMUSG00000024085.13	5390.80045507761	1.19797686870566	0.171255286803683	-6.99526940782243	2.64749690718624e-12	1.52320649126234e-10	3204.20004859619	3903.11275742336	2709.63726426048	8212.18055767777	7084.245048766	7231.42705374189	21913	ENSMUSG00000024085	Man2a1	protein_coding	64600736	64755110	17	1	chromosome	mannosidase 2, alpha 1 [Source:MGI Symbol;Acc:MGI:104669]	Man2a1	17158
261	267	ENSMUSG00000066058.11	174.737988127934	1.64805008598934	0.23564177197671	-6.99387919282931	2.67387825419312e-12	1.53262295139219e-10	83.5393987177454	80.6814800066542	89.9215906281131	220.059553008744	269.000814351728	305.22509205462	33616	ENSMUSG00000066058	Cldn19	protein_coding	119255414	119262438	4	1	chromosome	claudin 19 [Source:MGI Symbol;Acc:MGI:3033992]	Cldn19	242653
262	268	ENSMUSG00000072905.5	84.3437241698648	3.29240469572782	0.471529886617367	-6.98238815644683	2.90203983858433e-12	1.65719468991398e-10	19.4925263674739	17.5394521753596	8.99215906281131	59.8488324082358	223.88887654119	176.300498464119	10560	ENSMUSG00000072905	Gm2016	protein_coding	87874072	87877859	12	1	chromosome	predicted gene 2016 [Source:MGI Symbol;Acc:MGI:3780185]	Gm2016	100039042
263	269	ENSMUSG00000020520.14	3022.50306614312	-1.08384702703978	0.155748326146188	6.95896420756687	3.42783580009478e-12	1.95017096968961e-10	3962.55214584506	3883.23471162462	4476.5965201029	2123.25242359064	1682.50819908192	2006.87439661358	6962	ENSMUSG00000020520	Galnt10	protein_coding	57645442	57787514	11	1	chromosome	polypeptide N-acetylgalactosaminyltransferase 10 [Source:MGI Symbol;Acc:MGI:1890480]	Galnt10	171212
264	270	ENSMUSG00000021253.7	2090.17213168806	-1.10085602232195	0.158237591956209	6.95698164205254	3.47640237996843e-12	1.97047637122359e-10	2841.26777194465	2692.89055732354	3019.86675192747	1271.55750085806	1185.44147691025	1530.00873116438	10482	ENSMUSG00000021253	Tgfb3	protein_coding	86056745	86079041	12	-1	chromosome	transforming growth factor, beta 3 [Source:MGI Symbol;Acc:MGI:98727]	Tgfb3	21809
265	271	ENSMUSG00000050199.13	2063.15891547023	1.68792322154593	0.24285146123949	-6.95043469341684	3.64162351287599e-12	2.05650945538945e-10	812.188598644747	1197.35993517122	923.194997115295	2045.90931709385	3240.54086605699	4159.75977873929	27359	ENSMUSG00000050199	Lgr4	protein_coding	109917647	110014257	2	1	chromosome	leucine-rich repeat-containing G protein-coupled receptor 4 [Source:MGI Symbol;Acc:MGI:1891468]	Lgr4	107515
266	272	ENSMUSG00000020264.5	27.558318692128	-5.00316150316441	0.722463684556809	6.92513909018634	4.35547371624338e-12	2.45059447622753e-10	62.1904412676549	50.2797629026975	47.958181668327	0.920751267819012	1.67081251150141	2.32996253476809	6936	ENSMUSG00000020264	Slc36a2	protein_coding	55158470	55185077	11	-1	chromosome	solute carrier family 36 (proton/amino acid symporter), member 2 [Source:MGI Symbol;Acc:MGI:1891430]	Slc36a2	246049
267	273	ENSMUSG00000068115.13	1891.98633783886	-1.17356739813492	0.169507537752294	6.92339357704485	4.40950440362139e-12	2.47190679095318e-10	2860.76029831213	2579.46876658955	2424.88556060478	953.898313460497	1262.29885243932	1270.60623562686	28130	ENSMUSG00000068115	Ninl	protein_coding	150934519	151039382	2	-1	chromosome	ninein-like [Source:MGI Symbol;Acc:MGI:1925427]	Ninl	78177
268	274	ENSMUSG00000041617.10	197.587257740262	2.00573654854973	0.290326294993773	-6.90855972447395	4.89598862850432e-12	2.73460620330767e-10	70.5443811394294	78.3428863832729	88.4228974509779	195.199268777631	337.504127323286	415.509985366976	18736	ENSMUSG00000041617	Ccdc74a	protein_coding	17646470	17650738	16	1	chromosome	coiled-coil domain containing 74A [Source:MGI Symbol;Acc:MGI:1919565]	Ccdc74a	72315
269	275	ENSMUSG00000035239.6	235.001849659212	-1.78347212146171	0.258320276299312	6.90411200782099	5.05184292258427e-12	2.8113965122629e-10	349.937259073222	420.94685220863	322.219033084072	67.2148425507879	126.981750874107	122.711360164453	44390	ENSMUSG00000035239	Neu3	protein_coding	99811439	99828417	7	-1	chromosome	neuraminidase 3 [Source:MGI Symbol;Acc:MGI:1355305]	Neu3	50877
270	276	ENSMUSG00000042328.13	423.652105325201	-1.42136251439529	0.206235758481496	6.89193050158088	5.50402641956856e-12	3.05194276540135e-10	720.295260055227	519.167784390644	611.466816271169	208.089786527097	207.180751426175	275.71223328089	36810	ENSMUSG00000042328	Hps4	protein_coding	112343083	112378414	5	1	chromosome	HPS4, biogenesis of lysosomal organelles complex 3 subunit 2 [Source:MGI Symbol;Acc:MGI:2177742]	Hps4	192232
271	277	ENSMUSG00000057967.12	144.627894315886	-1.6537178490152	0.239968827557515	6.89138612647027	5.52513408891449e-12	3.05258671829413e-10	209.776712335672	232.690065526437	215.811817507472	81.9468628358921	57.6430316467988	69.8988760430426	6555	ENSMUSG00000057967	Fgf18	protein_coding	33117430	33147400	11	-1	chromosome	fibroblast growth factor 18 [Source:MGI Symbol;Acc:MGI:1277980]	Fgf18	14172
272	278	ENSMUSG00000002104.11	166.241867626239	-1.93420912246897	0.280722920433301	6.89010045736017	5.57530024903422e-12	3.06922284213021e-10	309.095775255658	199.949754799099	281.754317301421	48.7998171944077	91.0592818768271	66.7922593300185	27096	ENSMUSG00000002104	Rapsn	protein_coding	91035620	91045729	2	1	chromosome	receptor-associated protein of the synapse [Source:MGI Symbol;Acc:MGI:99422]	Rapsn	19400
273	279	ENSMUSG00000031610.3	35.3609837633246	4.8423006739178	0.703037929038355	-6.88768055592863	5.67093743326972e-12	3.11068195264372e-10	0.928215541308282	1.16929681169064	5.99477270854088	73.660101425521	54.301406623796	76.1121094690909	46840	ENSMUSG00000031610	Scrg1	protein_coding	57455923	57477585	8	1	chromosome	scrapie responsive gene 1 [Source:MGI Symbol;Acc:MGI:1328308]	Scrg1	20284
274	280	ENSMUSG00000005397.8	2372.29450410692	1.25004132716253	0.181627481200783	-6.88244597622677	5.88334803630026e-12	3.21566994098354e-10	1207.60841924208	1645.20061404873	1360.81340483878	3824.80076652018	2793.59851923036	3401.74530076141	11744	ENSMUSG00000005397	Nid1	protein_coding	13437551	13512269	13	1	chromosome	nidogen 1 [Source:MGI Symbol;Acc:MGI:97342]	Nid1	18073
275	282	ENSMUSG00000028249.15	7801.96820922892	1.1184810354445	0.16267734096017	-6.87545683278872	6.17915166955104e-12	3.35339493442585e-10	4681.91919035898	5735.40086134259	4343.21282733786	11701.8278627118	9645.60062889767	10703.8478847246	31896	ENSMUSG00000028249	Sdcbp	protein_coding	6365650	6408423	4	1	chromosome	syndecan binding protein [Source:MGI Symbol;Acc:MGI:1337026]	Sdcbp	53378
276	283	ENSMUSG00000040322.10	2089.09134507252	1.09314966625927	0.15979191265331	-6.84108255610535	7.85969426895239e-12	4.25034491491334e-10	1284.65030917066	1481.49906041204	1233.42448478229	3168.30511256522	2528.77473615739	2837.89436734753	31052	ENSMUSG00000040322	Slc25a24	protein_coding	109123149	109168457	3	1	chromosome	solute carrier family 25 (mitochondrial carrier, phosphate carrier), member 24 [Source:MGI Symbol;Acc:MGI:1917160]	Slc25a24	229731
277	284	ENSMUSG00000053113.3	2272.5515437915	1.34645159057523	0.196887821860494	-6.83867380852672	7.99296478165662e-12	4.30719482459411e-10	1642.94150811566	1145.91087545683	1056.57868988033	3558.70365012048	2806.12961306663	3425.04492610909	8908	ENSMUSG00000053113	Socs3	protein_coding	117966079	117970047	11	-1	chromosome	suppressor of cytokine signaling 3 [Source:MGI Symbol;Acc:MGI:1201791]	Socs3	12702
278	285	ENSMUSG00000008575.17	3463.46048702633	-1.04214949928323	0.152406706351896	6.83795040407853	8.03341967945831e-12	4.31380543068175e-10	5139.52945222396	4362.64640441778	4485.58867916571	2025.65278920183	2466.11926697609	2301.22633017261	32924	ENSMUSG00000008575	Nfib	protein_coding	82290173	82705750	4	-1	chromosome	nuclear factor I/B [Source:MGI Symbol;Acc:MGI:103188]	Nfib	18028
279	286	ENSMUSG00000006356.10	2185.10167146449	1.07806568582671	0.158216423701802	-6.81386711065211	9.50094752854062e-12	5.08400353065684e-10	1439.66230456915	1197.35993517122	1578.12391552339	3118.58454410299	2917.23864508147	2859.6406843387	11209	ENSMUSG00000006356	Crip2	protein_coding	113140236	113145506	12	1	chromosome	cysteine rich protein 2 [Source:MGI Symbol;Acc:MGI:1915587]	Crip2	68337
280	287	ENSMUSG00000051339.10	293.804421542561	-1.49760407669666	0.220249063076983	6.799593404732	1.04914825787437e-11	5.5944825569719e-10	355.506552321072	437.317007572299	509.555680225974	175.863492153431	126.146344618357	158.43745236423	36830	ENSMUSG00000051339	2900026A02Rik	protein_coding	113086323	113221236	5	-1	chromosome	RIKEN cDNA 2900026A02 gene [Source:MGI Symbol;Acc:MGI:1920194]	2900026A02Rik	243219
281	288	ENSMUSG00000035184.15	163.700020040164	1.66795941211581	0.245321704194993	-6.79906988902228	1.05296730720224e-11	5.59535127410521e-10	64.0468723502715	71.327105513129	101.911136045195	236.633075829486	258.975939282719	249.305991220185	15816	ENSMUSG00000035184	Fam124a	protein_coding	62555737	62608486	14	1	chromosome	family with sequence similarity 124, member A [Source:MGI Symbol;Acc:MGI:3645930]	Fam124a	629059
282	289	ENSMUSG00000040808.4	28.6210532432671	-8.52740082921983	1.25554267625133	6.79180484305009	1.10739288103716e-11	5.86420091743692e-10	62.1904412676549	42.094685220863	67.4411929710849	0	0	0	54720	ENSMUSG00000040808	S100g	protein_coding	162961992	162964599	X	-1	chromosome	S100 calcium binding protein G [Source:MGI Symbol;Acc:MGI:104528]	S100g	12309
283	290	ENSMUSG00000049929.7	930.646908571945	1.51399817588113	0.223191472139138	-6.78340512462456	1.17375886556952e-11	6.19420885471584e-10	540.22144504142	585.817702657011	319.221646729802	1370.07788651469	1553.85563569632	1214.68713479243	53888	ENSMUSG00000049929	Lpar4	protein_coding	106920625	106933900	X	1	chromosome	lysophosphatidic acid receptor 4 [Source:MGI Symbol;Acc:MGI:1925384]	Lpar4	78134
284	291	ENSMUSG00000107176.1	269.402559406931	-1.36983485721398	0.201956942944615	6.78280645983856	1.17863488788367e-11	6.19856643442324e-10	400.06089830387	330.910997708451	434.621021369214	154.686212993594	157.891782336884	138.244443729573	39125	ENSMUSG00000107176	Gm9794	processed_pseudogene	66875321	66875743	6	-1	chromosome	predicted pseudogene 9794 [Source:MGI Symbol;Acc:MGI:3642653]	Gm9794	NA
285	292	ENSMUSG00000032925.16	714.606822143936	1.09249275093323	0.161143672092352	-6.77961930957558	1.2049295721366e-11	6.31515142875975e-10	425.122717919193	489.935364098378	454.104032671971	1051.49794784931	937.325818952294	929.655051372467	16564	ENSMUSG00000032925	Itgbl1	protein_coding	123659971	123975618	14	1	chromosome	integrin, beta-like 1 [Source:MGI Symbol;Acc:MGI:2443439]	Itgbl1	223272
286	293	ENSMUSG00000030319.8	225.199231642877	-1.44420613016718	0.213276088000393	6.77153329146077	1.27424630422059e-11	6.65565373371737e-10	336.014025953598	361.312714812408	290.746476364232	102.20339072791	131.994188408612	128.924593590501	40197	ENSMUSG00000030319	Cand2	protein_coding	115774538	115805557	6	1	chromosome	cullin-associated and neddylation-dissociated 2 (putative) [Source:MGI Symbol;Acc:MGI:1914338]	Cand2	67088
287	294	ENSMUSG00000027416.2	483.404113315033	-1.58873176380003	0.234692825167425	6.7694091741691	1.29309359289331e-11	6.71758140534556e-10	882.732979784176	713.27105513129	579.99425955133	208.089786527097	318.289783441019	198.046815455287	27983	ENSMUSG00000027416	Otor	protein_coding	143078473	143081713	2	1	chromosome	otoraplin [Source:MGI Symbol;Acc:MGI:1888678]	Otor	57329
288	295	ENSMUSG00000063765.12	901.807967426135	-2.09232085401557	0.309093835517358	6.76920926136707	1.29488141307955e-11	6.71758140534556e-10	1698.63444059416	1231.26954271024	1453.73238182116	147.320202851042	451.954784361133	427.936452219072	17774	ENSMUSG00000063765	Chadl	protein_coding	81678296	81697287	15	-1	chromosome	chondroadherin-like [Source:MGI Symbol;Acc:MGI:3036284]	Chadl	214685
289	296	ENSMUSG00000028167.15	671.860265234351	-1.61148052461344	0.238457729833148	6.75792949023298	1.39977616431836e-11	7.23722108740818e-10	1223.38808344432	800.968316008088	1013.11658774341	225.584060615658	408.513659062096	359.590884532542	31470	ENSMUSG00000028167	Bdh2	protein_coding	135281221	135304426	3	1	chromosome	3-hydroxybutyrate dehydrogenase, type 2 [Source:MGI Symbol;Acc:MGI:1917022]	Bdh2	69772
290	297	ENSMUSG00000090272.9	177.041151333936	1.89129404252942	0.27988437117452	-6.75741212198703	1.40478191517654e-11	7.23864728278172e-10	64.9750878915797	108.74460348723	50.9555680225974	318.579938665378	245.609439190708	273.382270746122	3011	ENSMUSG00000090272	Mndal	protein_coding	173849126	173880881	1	-1	chromosome	myeloid nuclear differentiation antigen like [Source:MGI Symbol;Acc:MGI:3780953]	Mndal	100040462
291	298	ENSMUSG00000032372.14	1278.81674524433	-1.30118621376911	0.192664118820119	6.75365097423234	1.44170333613724e-11	7.40396907927661e-10	1797.02528797283	2158.52191438092	1501.69056348949	732.918009183934	862.974662190481	619.770034248311	50357	ENSMUSG00000032372	Plscr2	protein_coding	92275602	92297752	9	1	chromosome	phospholipid scramblase 2 [Source:MGI Symbol;Acc:MGI:1270860]	Plscr2	18828
292	299	ENSMUSG00000007867.9	1000.95173129014	-1.18754881414759	0.175994610942007	6.74764305447343	1.50266058043117e-11	7.69120987388585e-10	1541.76601411306	1172.80470212571	1458.22846135257	661.099410294051	638.25037939354	533.561420461892	10485	ENSMUSG00000007867	Ift43	protein_coding	86082541	86162459	12	1	chromosome	intraflagellar transport 43 [Source:MGI Symbol;Acc:MGI:1923661]	Ift43	76411
293	300	ENSMUSG00000081051.4	214.814743889677	-1.43827971917109	0.213180247504722	6.74677760255079	1.5116470404007e-11	7.71141543543075e-10	301.670050925192	281.800531617444	358.187669335317	126.142923691205	117.79228206085	103.295005708052	1706	ENSMUSG00000081051	Gm15427	processed_pseudogene	95498621	95499151	1	1	chromosome	predicted pseudogene 15427 [Source:MGI Symbol;Acc:MGI:3642341]	Gm15427	NA
294	301	ENSMUSG00000018567.14	9712.16395009935	-1.18587165193141	0.175787302233569	6.74605979421509	1.51914034807066e-11	7.7238949790277e-10	15341.5464667433	11359.7185255746	13777.4863774041	6675.44669168784	6176.15844876498	4942.62719042137	7374	ENSMUSG00000018567	Gabarap	protein_coding	69991143	69994951	11	1	chromosome	gamma-aminobutyric acid receptor associated protein [Source:MGI Symbol;Acc:MGI:1861742]	Gabarap	56486
295	302	ENSMUSG00000006731.10	972.878065822847	-1.14356968873264	0.169667649968971	6.74005733527741	1.58324142930022e-11	8.02315458079819e-10	1450.80089106485	1358.72289518452	1207.94670077099	586.518557600711	695.058004784588	538.221345531428	5848	ENSMUSG00000006731	B4galnt1	protein_coding	127165225	127172330	10	1	chromosome	beta-1,4-N-acetyl-galactosaminyl transferase 1 [Source:MGI Symbol;Acc:MGI:1342057]	B4galnt1	14421
296	304	ENSMUSG00000046743.6	6154.25721894485	-1.21504281018367	0.180340944931091	6.73747612139853	1.61161415365771e-11	8.13762705853271e-10	7968.7304221316	9891.08173009112	7949.0686115252	2940.87954941393	4228.82646661008	3946.95653389714	29453	ENSMUSG00000046743	Fat4	protein_coding	38886940	39011985	3	1	chromosome	FAT atypical cadherin 4 [Source:MGI Symbol;Acc:MGI:3045256]	Fat4	329628
297	305	ENSMUSG00000019966.18	1901.377657824	1.00826317908547	0.150168615777417	-6.71420705229069	1.8909165056325e-11	9.48806104990155e-10	1301.35818891421	1377.43164417157	1107.53425790293	2572.57904228632	2489.51064213711	2559.85217153187	5392	ENSMUSG00000019966	Kitl	protein_coding	100015630	100100416	10	1	chromosome	kit ligand [Source:MGI Symbol;Acc:MGI:96974]	Kitl	17311
298	306	ENSMUSG00000038525.16	500.611557656382	-1.14002343289928	0.169940806479203	6.70835602418296	1.96829237290104e-11	9.8440347957116e-10	667.386974200655	701.578087014384	696.892327367877	351.726984306863	294.063002024249	292.021971024267	35020	ENSMUSG00000038525	Armc10	protein_coding	21645813	21662694	5	1	chromosome	armadillo repeat containing 10 [Source:MGI Symbol;Acc:MGI:1914461]	Armc10	67211
299	307	ENSMUSG00000005087.17	4117.4623973358	1.09712458308093	0.163774396320631	-6.69899940240371	2.09851451885909e-11	1.04611290542734e-09	2417.07326956677	2713.93789993398	2739.61112780318	6289.65191047167	4647.36500074118	5897.13517549803	27236	ENSMUSG00000005087	Cd44	protein_coding	102811141	102901665	2	-1	chromosome	CD44 antigen [Source:MGI Symbol;Acc:MGI:88338]	Cd44	12505
300	308	ENSMUSG00000098973.1	82.522432505708	-3.26977212468834	0.488634391435842	6.69165368217367	2.20662593367367e-11	1.09643517171889e-09	292.387895512109	73.6656991365103	82.428124742437	13.8112690172852	14.201906347762	18.6397002781447	50860	ENSMUSG00000098973	Mir6236	miRNA	110281287	110281409	9	1	chromosome	microRNA 6236 [Source:MGI Symbol;Acc:MGI:5530929]	Mir6236	NA
301	309	ENSMUSG00000019326.14	1436.33570467571	-1.06440159563502	0.159142698630672	6.68834702938657	2.25705403873039e-11	1.11786262164174e-09	2007.73021584981	1895.43013175053	1927.31942579589	797.370597931265	1043.42241343263	946.7414432941	8437	ENSMUSG00000019326	Aoc3	protein_coding	101330605	101341938	11	1	chromosome	amine oxidase, copper containing 3 [Source:MGI Symbol;Acc:MGI:1306797]	Aoc3	11754
302	311	ENSMUSG00000020917.17	8015.17703772649	1.04358251081575	0.156248000238991	-6.67901355037837	2.40555922795536e-11	1.18375171783373e-09	5115.39584814994	5482.83275001741	5110.5437340311	12543.3945214984	9387.4600958707	10451.4352767914	8390	ENSMUSG00000020917	Acly	protein_coding	100476353	100528000	11	-1	chromosome	ATP citrate lyase [Source:MGI Symbol;Acc:MGI:103251]	Acly	104112
303	312	ENSMUSG00000049791.4	2898.64623768567	-1.12903975336947	0.169342955205177	6.66717875568856	2.60767414991619e-11	1.27909760225376e-09	3647.88707734155	4410.58757369709	3877.11924924881	1530.2886071152	2109.40079577054	1816.59412294085	44195	ENSMUSG00000049791	Fzd4	protein_coding	89404355	89413134	7	1	chromosome	frizzled class receptor 4 [Source:MGI Symbol;Acc:MGI:108520]	Fzd4	14366
304	313	ENSMUSG00000024678.6	207.024461565819	1.59745370184184	0.239727672168851	-6.6636182939977	2.67166813437817e-11	1.30214041810585e-09	102.103709543911	115.760384357373	89.9215906281131	379.349522341433	249.786470469461	305.22509205462	24225	ENSMUSG00000024678	Ms4a4d	protein_coding	11536801	11558467	19	1	chromosome	membrane-spanning 4-domains, subfamily A, member 4D [Source:MGI Symbol;Acc:MGI:1913857]	Ms4a4d	66607
305	314	ENSMUSG00000027330.16	1163.5482140807	1.12931215582204	0.169465512778728	-6.66396446866798	2.66537930279163e-11	1.30214041810585e-09	617.263334970008	760.042927598916	815.289088361559	1678.52956123406	1441.91119742572	1668.25317489395	27855	ENSMUSG00000027330	Cdc25b	protein_coding	131186949	131198497	2	1	chromosome	cell division cycle 25B [Source:MGI Symbol;Acc:MGI:99701]	Cdc25b	12531
306	315	ENSMUSG00000037362.8	23395.4165443447	1.11579610308676	0.167575986043584	-6.65844868009047	2.76732882059344e-11	1.34448254826546e-09	15165.1855138947	17136.0447753263	12018.0205874473	29741.1867018219	34452.1539871592	31859.9077004188	17183	ENSMUSG00000037362	Ccn3	protein_coding	54745702	54754039	15	1	chromosome	cellular communication network factor 3 [Source:MGI Symbol;Acc:MGI:109185]	Ccn3	18133
307	316	ENSMUSG00000050335.17	3921.12498597166	1.38194842357606	0.20775806811785	-6.65171964725895	2.89688118440083e-11	1.40297055841995e-09	1865.71323802965	1921.15466160772	2739.61112780318	7126.61481291916	4793.56109549756	5080.09497997269	15096	ENSMUSG00000050335	Lgals3	protein_coding	47367751	47386160	14	1	chromosome	lectin, galactose binding, soluble 3 [Source:MGI Symbol;Acc:MGI:96778]	Lgals3	16854
308	317	ENSMUSG00000067219.9	61.886405610661	2.97266893452793	0.447215511350972	-6.64706133637435	2.99002453378796e-11	1.44351215978205e-09	6.49750878915798	19.8780457987409	16.4856249484874	157.448466797051	79.3635942963172	91.6451930342115	35986	ENSMUSG00000067219	Nipal1	protein_coding	72647795	72671078	5	1	chromosome	NIPA-like domain containing 1 [Source:MGI Symbol;Acc:MGI:1917951]	Nipal1	70701
309	318	ENSMUSG00000046861.9	756.856917986834	-1.16770992964625	0.175874737441791	6.6394409261462	3.14875164401245e-11	1.51536148301781e-09	1032.17568193481	985.71721225521	1125.51857602855	383.953278680528	500.408347194674	513.368411827235	33511	ENSMUSG00000046861	Hectd3	protein_coding	116995317	117005277	4	1	chromosome	HECT domain E3 ubiquitin protein ligase 3 [Source:MGI Symbol;Acc:MGI:1923858]	Hectd3	76608
310	319	ENSMUSG00000021180.9	257.258355526775	-1.3628933288985	0.205313259703475	6.63811646099656	3.17716801052403e-11	1.52424386310532e-09	388.92231180817	410.423180903415	311.728180844126	131.667431298119	147.031501012124	153.777527294694	10766	ENSMUSG00000021180	Rps6ka5	protein_coding	100548439	100726983	12	-1	chromosome	ribosomal protein S6 kinase, polypeptide 5 [Source:MGI Symbol;Acc:MGI:1920336]	Rps6ka5	73086
311	320	ENSMUSG00000101969.2	97.9927510784085	1.91427691233475	0.288902906313271	-6.62602165122911	3.44854611971669e-11	1.64926718175451e-09	40.8414838175644	50.2797629026975	31.4725567198396	141.795695244128	150.373126035127	173.193881751095	3650	ENSMUSG00000101969	Gm20125	lncRNA	16906427	17095807	10	-1	chromosome	predicted gene, 20125 [Source:MGI Symbol;Acc:MGI:5012310]	Gm20125	NA
312	321	ENSMUSG00000038894.7	831.473098000466	-1.9163931946947	0.289439006704326	6.62106056994721	3.56630791857364e-11	1.70027340765891e-09	1342.19967273178	1482.66835722373	1118.02511014287	568.103532244331	234.749157865949	243.092757794137	46005	ENSMUSG00000038894	Irs2	protein_coding	10984681	11008458	8	-1	chromosome	insulin receptor substrate 2 [Source:MGI Symbol;Acc:MGI:109334]	Irs2	384783
313	322	ENSMUSG00000036918.16	1381.8259242902	1.39513068434016	0.210834371415852	-6.61718805606128	3.66095660177117e-11	1.73997763458093e-09	642.325154585331	783.428863832729	860.249883675616	1666.55979475241	1711.7474180332	2626.64443086189	22276	ENSMUSG00000036918	Ttc7	protein_coding	87282886	87381769	17	1	chromosome	tetratricopeptide repeat domain 7 [Source:MGI Symbol;Acc:MGI:1920999]	Ttc7	225049
314	323	ENSMUSG00000097055.2	116.9316609096	1.69216426958965	0.255907011999677	-6.61241853580699	3.78091195270182e-11	1.7914265177755e-09	54.7647169371887	58.464840584532	52.4542611997327	161.131471868327	193.814251334164	180.960423533655	9420	ENSMUSG00000097055	Gm4419	lncRNA	21417323	21421064	12	1	chromosome	predicted gene 4419 [Source:MGI Symbol;Acc:MGI:3782604]	Gm4419	NA
315	324	ENSMUSG00000029428.13	1456.12575479107	1.10601169322222	0.167541281748806	-6.60142790885684	4.07216279852753e-11	1.9234685021193e-09	765.777821579333	956.484791962944	1052.08261034892	1924.37014974174	1935.63629457439	2102.40286053907	37301	ENSMUSG00000029428	Stx2	protein_coding	128984557	129008574	5	-1	chromosome	syntaxin 2 [Source:MGI Symbol;Acc:MGI:108059]	Stx2	13852
316	325	ENSMUSG00000070867.4	520.426778610455	-1.11341906110699	0.168744640966723	6.59824842275468	4.16043720952229e-11	1.9591178786009e-09	722.151691137843	636.097465559708	777.821758933179	321.342192468835	324.973033487025	340.174530076141	33423	ENSMUSG00000070867	Trabd2b	protein_coding	114406724	114615098	4	1	chromosome	TraB domain containing 2B [Source:MGI Symbol;Acc:MGI:3650152]	Trabd2b	666048
317	326	ENSMUSG00000034401.16	934.720801496342	1.08059682747524	0.164356415657179	-6.57471643655942	4.87459757764703e-11	2.28836936589909e-09	524.441780839179	686.377228462406	590.485111791276	1281.68576480407	1298.2213214366	1227.11360164453	33393	ENSMUSG00000034401	Spata6	protein_coding	111719984	111829184	4	1	chromosome	spermatogenesis associated 6 [Source:MGI Symbol;Acc:MGI:1915196]	Spata6	67946
318	327	ENSMUSG00000026535.9	1264.58666192709	1.57673771497589	0.240024122581643	-6.56908021584191	5.06270072405473e-11	2.36940586791846e-09	655.320172163647	746.011365858628	502.062214340298	2641.63538737275	1429.38010358946	1613.11072823777	3016	ENSMUSG00000026535	Ifi202b	protein_coding	173962568	173982744	1	-1	chromosome	interferon activated gene 202B [Source:MGI Symbol;Acc:MGI:1347083]	Ifi202b	26388
319	328	ENSMUSG00000026670.15	2074.52270432175	1.00783656142909	0.153629276810254	-6.56018554766653	5.37408663316336e-11	2.50216650739671e-09	1232.6702388574	1517.74726157445	1384.79249567294	2725.42375274428	2595.60723661745	2990.89524046397	2857	ENSMUSG00000026670	Uap1	protein_coding	170141938	170174957	1	-1	chromosome	UDP-N-acetylglucosamine pyrophosphorylase 1 [Source:MGI Symbol;Acc:MGI:1334459]	Uap1	107652
320	329	ENSMUSG00000066643.12	1027.18551113511	1.0591761834801	0.161458618574837	-6.56004735349054	5.3790693997224e-11	2.50216650739671e-09	709.156673559528	696.900899767621	590.485111791276	1497.14156147371	1403.48250966119	1265.94631055733	9165	ENSMUSG00000066643	Wdr35	protein_coding	8973892	9028847	12	1	chromosome	WD repeat domain 35 [Source:MGI Symbol;Acc:MGI:1921932]	Wdr35	74682
321	330	ENSMUSG00000044221.14	1281.80179924661	-1.01008679824288	0.154032489578812	6.55762171347664	5.46726835917024e-11	2.53548712026489e-09	1588.17679117847	1849.82755609459	1701.01675604847	906.019247533908	872.999537259489	772.770907364749	36253	ENSMUSG00000044221	Grsf1	protein_coding	88659448	88676171	5	-1	chromosome	G-rich RNA sequence binding factor 1 [Source:MGI Symbol;Acc:MGI:106479]	Grsf1	231413
322	331	ENSMUSG00000056220.14	943.531701864253	1.57795551362128	0.240757026583628	-6.55414106085567	5.5963048566698e-11	2.58748790110195e-09	417.696993588727	530.860752507551	472.088350797594	2024.73203793401	1093.54678877768	1122.26528757996	2430	ENSMUSG00000056220	Pla2g4a	protein_coding	149829618	149961290	1	-1	chromosome	phospholipase A2, group IVA (cytosolic, calcium-dependent) [Source:MGI Symbol;Acc:MGI:1195256]	Pla2g4a	18783
323	332	ENSMUSG00000020423.6	1244.28546468665	-1.60437602807363	0.244957579766874	6.54960760798056	5.76884601380579e-11	2.6512438256842e-09	2539.59772101946	1760.9609984061	1315.85260952472	771.589562432332	592.303035327251	485.408861410018	2194	ENSMUSG00000020423	Btg2	protein_coding	134075170	134079120	1	-1	chromosome	B cell translocation gene 2, anti-proliferative [Source:MGI Symbol;Acc:MGI:108384]	Btg2	12227
324	333	ENSMUSG00000039997.16	659.333171125386	1.42957465856631	0.218263573123284	-6.549762922459	5.76284965240904e-11	2.6512438256842e-09	355.506552321072	423.285445832012	290.746476364232	1205.26340957509	923.959318860282	757.237823799629	3014	ENSMUSG00000039997	Ifi203	protein_coding	173920407	173942672	1	-1	chromosome	interferon activated gene 203 [Source:MGI Symbol;Acc:MGI:96428]	Ifi203	15950
325	334	ENSMUSG00000086070.1	115.703896575058	2.10443206261158	0.321352366765238	-6.54867454002281	5.80499845744148e-11	2.65987114948157e-09	48.2672081480307	44.4332788442443	37.4673294283805	268.859370203152	144.525282244872	150.67091058167	31905	ENSMUSG00000086070	8430436N08Rik	lncRNA	7560688	7573801	4	1	chromosome	RIKEN cDNA 8430436N08 gene [Source:MGI Symbol;Acc:MGI:1918760]	8430436N08Rik	NA
326	335	ENSMUSG00000056749.7	1443.39900100552	-1.04639683348504	0.159817444004188	6.54745068665734	5.8527537388939e-11	2.67374755880693e-09	1994.7351982715	1791.36271551006	2048.71357314384	1018.35090220783	993.298038087591	813.933578812319	12702	ENSMUSG00000056749	Nfil3	protein_coding	52967209	52981073	13	-1	chromosome	nuclear factor, interleukin 3, regulated [Source:MGI Symbol;Acc:MGI:109495]	Nfil3	18030
327	336	ENSMUSG00000031015.8	1644.04913908766	-1.03854041228904	0.158646831894073	6.54624110604652	5.900329591001e-11	2.68745964466307e-09	2212.86585047894	2300.00682859549	2120.65084564633	1233.80669887748	1051.77647599014	945.188134937588	44919	ENSMUSG00000031015	Swap70	protein_coding	110221711	110283506	7	1	chromosome	SWA-70 protein [Source:MGI Symbol;Acc:MGI:1298390]	Swap70	20947
328	337	ENSMUSG00000054072.12	517.822448611685	1.90485953671265	0.291353224678668	-6.5379730696769	6.23581490831686e-11	2.83183713225167e-09	194.925263674739	335.588184955214	122.892840525088	718.18598889883	1009.17075694685	726.171656669387	23261	ENSMUSG00000054072	Iigp1	protein_coding	60376027	60392634	18	1	chromosome	interferon inducible GTPase 1 [Source:MGI Symbol;Acc:MGI:1926259]	Iigp1	60440
329	338	ENSMUSG00000101249.1	147.537183260993	-1.55245666825431	0.238040755412401	6.52181037471804	6.94638010925598e-11	3.14518938438028e-09	196.781694757356	219.82780059784	244.286987873041	63.5318374795119	77.6927817848158	83.1019970733951	332	ENSMUSG00000101249	Gm29216	unprocessed_pseudogene	24615706	24616197	1	-1	chromosome	predicted gene 29216 [Source:MGI Symbol;Acc:MGI:5579922]	Gm29216	NA
330	339	ENSMUSG00000084989.3	118.090878904531	2.15653084185839	0.331020181451249	-6.51480170303752	7.27857471848828e-11	3.28587927704261e-09	64.0468723502715	33.9096075390286	29.9738635427044	140.874943976309	223.053470285439	216.686515733432	1663	ENSMUSG00000084989	Crocc2	protein_coding	93168725	93231072	1	1	chromosome	ciliary rootlet coiled-coil, rootletin family member 2 [Source:MGI Symbol;Acc:MGI:3045962]	Crocc2	381284
331	340	ENSMUSG00000019943.10	2735.39819359169	1.19817467262106	0.184028245002386	-6.51081942668924	7.47419489668842e-11	3.36426702055646e-09	1698.63444059416	1859.18193058812	1422.25982510132	4532.858491473	3109.38208390413	3790.07238988942	5366	ENSMUSG00000019943	Atp2b1	protein_coding	98914406	99026143	10	1	chromosome	ATPase, Ca++ transporting, plasma membrane 1 [Source:MGI Symbol;Acc:MGI:104653]	Atp2b1	67972
332	341	ENSMUSG00000068794.7	5981.64971543264	1.39734415332471	0.215392258871224	-6.48743905954455	8.73076349497954e-11	3.91834617381721e-09	2586.00849808487	4184.9132890408	3105.29226302417	10844.6084323723	6949.74464159013	8219.33116848356	38074	ENSMUSG00000068794	Col28a1	protein_coding	7997808	8192617	6	-1	chromosome	collagen, type XXVIII, alpha 1 [Source:MGI Symbol;Acc:MGI:2685312]	Col28a1	213945
333	342	ENSMUSG00000027654.2	449.969666591907	1.45118818461612	0.224457154391887	-6.46532381000627	1.010821182303e-10	4.52327700993134e-09	188.427754885581	279.461937994063	256.276533290122	824.993135965835	591.467629071501	559.191008344341	28424	ENSMUSG00000027654	Fam83d	protein_coding	158768093	158786637	2	1	chromosome	family with sequence similarity 83, member D [Source:MGI Symbol;Acc:MGI:1919128]	Fam83d	71878
334	343	ENSMUSG00000031789.17	61.0419611179808	3.22865297952942	0.499620409352113	-6.46221194950023	1.03183434866002e-10	4.60384631833612e-09	2.78464662392485	18.7087489870502	14.9869317713522	67.2148425507879	111.109032014844	151.447564759926	47654	ENSMUSG00000031789	Cngb1	protein_coding	95239045	95306585	8	-1	chromosome	cyclic nucleotide gated channel beta 1 [Source:MGI Symbol;Acc:MGI:2664102]	Cngb1	333329
335	344	ENSMUSG00000022836.11	426.782549389791	-1.29591185263029	0.200560247782376	6.46145917229053	1.03698135455683e-10	4.61336123550515e-09	743.500648587934	561.262469611507	514.05175975738	225.584060615658	251.457282980963	264.839074785306	19143	ENSMUSG00000022836	Mylk	protein_coding	34745210	35002420	16	1	chromosome	myosin, light polypeptide kinase [Source:MGI Symbol;Acc:MGI:894806]	Mylk	107589
336	345	ENSMUSG00000061119.7	1006.31835036666	1.14699485371406	0.17763960911064	-6.45686431903634	1.06894652830736e-10	4.74178483165676e-09	577.350066693752	666.499182663665	635.445907105333	1130.68255688175	1564.71591702107	1463.21647183436	44270	ENSMUSG00000061119	Prcp	protein_coding	92874470	92934583	7	1	chromosome	prolylcarboxypeptidase (angiotensinase C) [Source:MGI Symbol;Acc:MGI:1919711]	Prcp	72461
337	346	ENSMUSG00000030282.14	560.303100936929	-1.08296690346539	0.167779488429748	6.45470381153798	1.0843076029175e-10	4.79602414885822e-09	813.116814186055	680.530744403952	789.81130435026	371.983512198881	370.084971297563	336.291259184861	40965	ENSMUSG00000030282	Cmas	protein_coding	142756686	142775714	6	1	chromosome	cytidine monophospho-N-acetylneuraminic acid synthetase [Source:MGI Symbol;Acc:MGI:1337124]	Cmas	12764
338	347	ENSMUSG00000024799.16	441.092147535354	1.40336256060946	0.217956432264235	-6.43872973158287	1.20477505569817e-10	5.31350935227804e-09	222.771729913988	213.981316539387	290.746476364232	801.97435427036	544.684878749461	572.394129374694	23976	ENSMUSG00000024799	Tm7sf2	protein_coding	6062821	6068373	19	-1	chromosome	transmembrane 7 superfamily member 2 [Source:MGI Symbol;Acc:MGI:1920416]	Tm7sf2	73166
339	348	ENSMUSG00000006289.14	1938.86772250032	-1.12490728028024	0.174783175496582	6.43601580692322	1.22650266356483e-10	5.39379217333221e-09	2989.78225855398	2288.31386047858	2697.64771884339	1096.61475997244	1427.70929107796	1133.13844607555	15211	ENSMUSG00000006289	Osgep	protein_coding	50906478	50924893	14	-1	chromosome	O-sialoglycoprotein endopeptidase [Source:MGI Symbol;Acc:MGI:1913496]	Osgep	66246
340	349	ENSMUSG00000048572.5	769.083627022141	-1.19436049369391	0.185851989664428	6.42640681894467	1.30655449187293e-10	5.72937247668288e-09	1159.34121109404	1142.40298502176	908.208065343943	499.047187157905	517.951878565439	387.550434949759	24497	ENSMUSG00000048572	Tmem252	protein_coding	24674008	24682233	19	1	chromosome	transmembrane protein 252 [Source:MGI Symbol;Acc:MGI:3583948]	Tmem252	226040
341	350	ENSMUSG00000041734.15	4442.34331298318	-1.04462799638848	0.162567263424049	6.42582014598856	1.31160407227617e-10	5.7350824920327e-09	5212.85847998731	6953.80813912424	5784.95566374195	3185.79938665378	2717.57654995705	2799.06165843473	30149	ENSMUSG00000041734	Kirrel	protein_coding	87078593	87174747	3	-1	chromosome	kirre like nephrin family adhesion molecule 1 [Source:MGI Symbol;Acc:MGI:1891396]	Kirrel	170643
342	351	ENSMUSG00000026687.14	930.217025613835	-1.15474436732163	0.180061345949994	6.4130608445097	1.42626561815439e-10	6.21868063254553e-09	1432.23658023868	1304.93524184675	1113.52903061147	507.333948568276	674.172848390821	549.094504027013	2831	ENSMUSG00000026687	Aldh9a1	protein_coding	167349991	167368532	1	1	chromosome	aldehyde dehydrogenase 9, subfamily A1 [Source:MGI Symbol;Acc:MGI:1861622]	Aldh9a1	56752
343	352	ENSMUSG00000026675.12	1264.32307709439	1.71065963309902	0.267119281605696	-6.40410390001042	1.51255086749637e-10	6.57615865800126e-09	674.812698531121	632.589575124636	466.093578089053	2933.51353927137	1367.56004066391	1511.36903088623	2854	ENSMUSG00000026675	Hsd17b7	protein_coding	169949535	169969241	1	-1	chromosome	hydroxysteroid (17-beta) dehydrogenase 7 [Source:MGI Symbol;Acc:MGI:1330808]	Hsd17b7	15490
344	353	ENSMUSG00000024304.14	5290.19096913623	1.2750636438794	0.199355364814872	-6.39593343807662	1.59569508747739e-10	6.91799365970369e-09	3093.7423991805	3606.11136725393	2579.25095784971	9539.90388587279	6562.11613892181	6360.02106573862	22585	ENSMUSG00000024304	Cdh2	protein_coding	16588877	16809246	18	-1	chromosome	cadherin 2 [Source:MGI Symbol;Acc:MGI:88355]	Cdh2	12558
345	354	ENSMUSG00000002808.7	3743.39852171333	1.0456508394321	0.163562208162197	-6.39298558744804	1.62677600648838e-10	7.03281920997125e-09	2364.16498371219	2761.87906921329	2203.07897038877	4334.89696889191	5456.87366256362	5339.4974755102	11865	ENSMUSG00000002808	Epdr1	protein_coding	19591706	19619927	13	-1	chromosome	ependymin related protein 1 (zebrafish) [Source:MGI Symbol;Acc:MGI:2145369]	Epdr1	105298
346	355	ENSMUSG00000023055.10	3639.85768154781	-1.15626854792113	0.181124573258476	6.38383035012629	1.72712424536639e-10	7.4456082960809e-09	5440.27128760784	4926.24746765267	4708.89396255886	1739.29914491011	2654.08567452	2370.3485520374	18378	ENSMUSG00000023055	Calcoco1	protein_coding	102706777	102722178	15	-1	chromosome	calcium binding and coiled coil domain 1 [Source:MGI Symbol;Acc:MGI:1914738]	Calcoco1	67488
347	356	ENSMUSG00000002289.16	368.223298491888	-1.75931246342919	0.27581774784845	6.3785324807882	1.78792928214682e-10	7.68608700392553e-09	608.909395098233	530.860752507551	566.506020957113	114.173157209558	129.48796964136	259.402495537514	21033	ENSMUSG00000002289	Angptl4	protein_coding	33773750	33781830	17	-1	chromosome	angiopoietin-like 4 [Source:MGI Symbol;Acc:MGI:1888999]	Angptl4	57875
348	357	ENSMUSG00000031029.6	8259.95756295109	-1.05517275643197	0.165441184641949	6.37793279052974	1.79494247032283e-10	7.69462172712062e-09	12279.3633959673	9312.27980830426	11866.6525765567	5025.46041975617	6042.49344784486	5033.49572927733	44882	ENSMUSG00000031029	Eif3f	protein_coding	108934417	108942951	7	1	chromosome	eukaryotic translation initiation factor 3, subunit F [Source:MGI Symbol;Acc:MGI:1913335]	Eif3f	66085
349	358	ENSMUSG00000100215.1	99.94761128486	-2.35261236109806	0.369207627856326	6.37205784386871	1.86508511281145e-10	7.97297837052134e-09	211.633143418288	88.8665576884886	200.824885736119	34.0677969093035	41.7703127875354	22.5229711694249	845	ENSMUSG00000100215	Gm8292	processed_pseudogene	55335401	55335796	1	1	chromosome	predicted gene 8292 [Source:MGI Symbol;Acc:MGI:3648460]	Gm8292	NA
350	360	ENSMUSG00000020689.4	577.240654313198	1.95608325558112	0.307335566308512	-6.36464981608262	1.95735787721307e-10	8.32094582024135e-09	245.977118446695	170.717334506833	293.743862718503	1205.26340957509	461.979659430141	1085.76254120193	8580	ENSMUSG00000020689	Itgb3	protein_coding	104608000	104670476	11	1	chromosome	integrin beta 3 [Source:MGI Symbol;Acc:MGI:96612]	Itgb3	16416
351	361	ENSMUSG00000031385.14	52.0471017035719	2.61346940198991	0.410779287696142	-6.3622229266903	1.98854540906413e-10	8.40682291168989e-09	8.35393987177454	19.8780457987409	16.4856249484874	87.4713704428062	76.0219692733144	104.071659886308	53276	ENSMUSG00000031385	Plxnb3	protein_coding	73757090	73772514	X	1	chromosome	plexin B3 [Source:MGI Symbol;Acc:MGI:2154240]	Plxnb3	140571
352	362	ENSMUSG00000075028.12	431.992569836184	-1.08890073600645	0.171142934458274	6.36252229432198	1.98467219688267e-10	8.40682291168989e-09	581.062928858985	574.124734540104	608.469429916899	248.602842311133	291.556783256997	288.138700132987	27156	ENSMUSG00000075028	Prdm11	protein_coding	92972018	93046167	2	-1	chromosome	PR domain containing 11 [Source:MGI Symbol;Acc:MGI:2685553]	Prdm11	100042784
353	365	ENSMUSG00000028378.6	1002.40193340829	1.24130415647048	0.19603082088535	-6.33218873881299	2.41707555346388e-10	1.01344998000579e-08	703.587380311678	446.671382065825	636.944600282468	1411.51169356655	1539.65372934855	1276.04281487466	32675	ENSMUSG00000028378	Ptgr1	protein_coding	58965439	58987119	4	-1	chromosome	prostaglandin reductase 1 [Source:MGI Symbol;Acc:MGI:1914353]	Ptgr1	67103
354	366	ENSMUSG00000035896.5	26.6850309597392	-4.34046474110616	0.686164957582981	6.3256869840679	2.52108411741827e-10	1.05417134789533e-08	68.6879500568129	37.4174979741005	46.4594884911918	0.920751267819012	5.84784379025495	0.776654178256029	15231	ENSMUSG00000035896	Rnase1	protein_coding	51144998	51146785	14	-1	chromosome	ribonuclease, RNase A family, 1 (pancreatic) [Source:MGI Symbol;Acc:MGI:97919]	Rnase1	19752
355	369	ENSMUSG00000012428.9	447.853593537982	-2.07824988302667	0.328892343343967	6.3189366523293	2.63369201542134e-10	1.09230413560998e-08	804.762874314281	777.582379774276	590.485111791276	78.263857764616	280.696501932238	155.330835651206	34806	ENSMUSG00000012428	Steap4	protein_coding	7960457	7982213	5	1	chromosome	STEAP family member 4 [Source:MGI Symbol;Acc:MGI:1923560]	Steap4	117167
356	370	ENSMUSG00000079029.2	185.182451576055	2.16746091205838	0.343739738313023	-6.30552906886954	2.87211089865079e-10	1.18796716737707e-08	66.8315189741963	72.4964023248197	62.9451134396792	139.033441440671	399.324190248838	370.464043028126	10602	ENSMUSG00000079029	Gm5662	protein_coding	88270640	88274500	12	-1	chromosome	predicted gene 5662 [Source:MGI Symbol;Acc:MGI:3648257]	Gm5662	435337
357	372	ENSMUSG00000009687.14	759.946319677578	1.31074554160443	0.208072285168824	-6.29947203463894	2.98661177139571e-10	1.22868565993118e-08	457.610261864983	339.096075390286	514.05175975738	1314.83281044555	974.919100461075	959.167910146196	42512	ENSMUSG00000009687	Fxyd5	protein_coding	31032722	31042481	7	-1	chromosome	FXYD domain-containing ion transport regulator 5 [Source:MGI Symbol;Acc:MGI:1201785]	Fxyd5	18301
358	374	ENSMUSG00000029108.14	1159.83869850402	1.14387293208819	0.181635431337962	-6.29763104952708	3.02228819578995e-10	1.23723328201425e-08	676.669129613738	764.720114845679	726.866190910581	1962.12095172232	1392.62222833643	1436.0335755954	35737	ENSMUSG00000029108	Pcdh7	protein_coding	57717967	58133230	5	1	chromosome	protocadherin 7 [Source:MGI Symbol;Acc:MGI:1860487]	Pcdh7	54216
359	376	ENSMUSG00000029560.12	976.773627154721	-1.38603335994856	0.220628286290449	6.28221060523443	3.33792234802882e-10	1.35860541527216e-08	1734.83484670518	1112.0012679178	1390.78726838148	687.801197060802	498.737534683172	436.479648179888	37663	ENSMUSG00000029560	Snx8	protein_coding	140340299	140389262	5	-1	chromosome	sorting nexin 8 [Source:MGI Symbol;Acc:MGI:2443816]	Snx8	231834
360	378	ENSMUSG00000059743.12	74.4191587769055	2.17923042253415	0.348004205976347	-6.26208070221504	3.7987424239436e-10	1.53798820254055e-08	21.3489574500905	31.5710139156473	28.4751703655692	104.044893263548	101.084156945836	159.990760720742	30243	ENSMUSG00000059743	Fdps	protein_coding	89093588	89101959	3	-1	chromosome	farnesyl diphosphate synthetase [Source:MGI Symbol;Acc:MGI:104888]	Fdps	110196
361	379	ENSMUSG00000058135.12	11834.8400970223	-1.27711386148049	0.204077806663601	6.25797524169623	3.90007715566525e-10	1.57484909736942e-08	20416.1008310757	14240.8658695803	15610.3881330404	5296.16129249496	8495.24621472894	6950.27824121321	30994	ENSMUSG00000058135	Gstm1	protein_coding	108012255	108017973	3	-1	chromosome	glutathione S-transferase, mu 1 [Source:MGI Symbol;Acc:MGI:95860]	Gstm1	14862
362	380	ENSMUSG00000032578.7	74.2265557996771	1.95272463725593	0.312216417712526	-6.25439447279132	3.99061183953996e-10	1.6071664103242e-08	31.5593284044816	33.9096075390286	25.4777840112987	108.648649602643	115.286063293598	130.477901947013	50689	ENSMUSG00000032578	Cish	protein_coding	107296026	107302784	9	1	chromosome	cytokine inducible SH2-containing protein [Source:MGI Symbol;Acc:MGI:103159]	Cish	12700
363	381	ENSMUSG00000027221.5	899.146095761427	1.02593954906827	0.164073037261558	-6.25294421430597	4.02786044824845e-10	1.61791013910746e-08	561.570402491511	582.309812221939	633.947213928198	1338.77234340884	1065.14297608215	1213.13382643592	27151	ENSMUSG00000027221	Chst1	protein_coding	92599707	92615250	2	1	chromosome	carbohydrate sulfotransferase 1 [Source:MGI Symbol;Acc:MGI:1924219]	Chst1	76969
364	382	ENSMUSG00000026536.9	123.655264048591	1.90210977152027	0.304429234352772	-6.24811797580552	4.15427851753988e-10	1.66432142493273e-08	53.8365013958804	71.327105513129	29.9738635427044	221.901055544382	163.739626127139	201.153432168312	3013	ENSMUSG00000026536	Ifi211	protein_coding	173896345	173913046	1	-1	chromosome	interferon activated gene 211 [Source:MGI Symbol;Acc:MGI:3041120]	Ifi211	381308
365	383	ENSMUSG00000027656.7	24799.2035036677	-1.06555374916879	0.17057885069994	6.24669321429052	4.19233338128409e-10	1.67518198608804e-08	31929.6864054636	32449.155821227	36310.3382956321	12994.5626427297	16108.3034233851	19003.1744335685	28497	ENSMUSG00000027656	Ccn5	protein_coding	163820861	163833146	2	1	chromosome	cellular communication network factor 5 [Source:MGI Symbol;Acc:MGI:1328326]	Ccn5	22403
366	384	ENSMUSG00000034413.14	394.397086621437	1.40524252988636	0.225026178669154	-6.24479577530589	4.24354201812302e-10	1.69122830847278e-08	219.058867748755	184.748896247121	245.785681050176	423.545583196746	609.011160442266	684.232331043562	20717	ENSMUSG00000034413	Neurl1b	protein_coding	26414829	26446349	17	1	chromosome	neuralized E3 ubiquitin protein ligase 1B [Source:MGI Symbol;Acc:MGI:3643092]	Neurl1b	240055
367	385	ENSMUSG00000037465.10	345.093606440516	2.00368878421173	0.321535087028975	-6.23163338945702	4.61596709275713e-10	1.83487689318325e-08	135.519469031009	154.347179143164	122.892840525088	910.623003873003	320.796002208272	426.38314386256	17027	ENSMUSG00000037465	Klf10	protein_coding	38291463	38300706	15	-1	chromosome	Kruppel-like factor 10 [Source:MGI Symbol;Acc:MGI:1101353]	Klf10	21847
368	386	ENSMUSG00000032911.6	4624.6559442356	1.4944678142234	0.239857338356793	-6.23065287250185	4.64495310543296e-10	1.84161560428876e-08	1615.09504187641	2305.85331265394	3351.07794407435	7761.93318771427	5468.56935014413	7245.4068289505	49599	ENSMUSG00000032911	Cspg4	protein_coding	56865033	56899870	9	1	chromosome	chondroitin sulfate proteoglycan 4 [Source:MGI Symbol;Acc:MGI:2153093]	Cspg4	121021
369	387	ENSMUSG00000020277.10	4553.4575876009	-1.06020296257111	0.170249400857696	6.22735209187186	4.7438422796574e-10	1.87596284878235e-08	6636.74112035422	5040.83855519835	6787.58139924541	3216.18417849181	3027.51227084056	2611.88800147503	4752	ENSMUSG00000020277	Pfkl	protein_coding	77986947	78010083	10	-1	chromosome	phosphofructokinase, liver, B-type [Source:MGI Symbol;Acc:MGI:97547]	Pfkl	18641
370	388	ENSMUSG00000025026.15	3027.9189858027	1.2038938571939	0.193809454542097	-6.2117395667733	5.24012242761686e-10	2.06687715547032e-08	1805.37922784461	2170.21488249783	1522.67226796938	3318.38756921972	4582.20331279263	4768.65665449202	25020	ENSMUSG00000025026	Add3	protein_coding	53140443	53247399	19	1	chromosome	adducin 3 (gamma) [Source:MGI Symbol;Acc:MGI:1351615]	Add3	27360
371	389	ENSMUSG00000033105.12	1503.23417203853	1.56778211625544	0.25254899838005	-6.20783343553855	5.37200431003273e-10	2.11344868793678e-08	860.455806792778	636.097465559708	777.821758933179	3316.54606668408	1583.93026090334	1844.55367335807	4689	ENSMUSG00000033105	Lss	protein_coding	76531588	76557138	10	1	chromosome	lanosterol synthase [Source:MGI Symbol;Acc:MGI:1336155]	Lss	16987
372	390	ENSMUSG00000055421.8	237.452910428979	1.89716166160625	0.306111932653815	-6.19760766971397	5.7327821297185e-10	2.24960250546697e-08	109.529433874377	115.760384357373	74.9346588567609	569.02428351215	267.330001840226	288.138700132987	16255	ENSMUSG00000055421	Pcdh9	protein_coding	93013410	93890679	14	-1	chromosome	protocadherin 9 [Source:MGI Symbol;Acc:MGI:1306801]	Pcdh9	211712
373	392	ENSMUSG00000030539.13	446.708532814781	1.21492516944823	0.196070956589844	-6.19635457784654	5.77858691150026e-10	2.25600750238775e-08	260.828567107627	272.446157123919	274.260851415745	580.994049993797	532.153784913201	759.567786334397	43957	ENSMUSG00000030539	Sema4b	protein_coding	80186841	80226527	7	1	chromosome	sema domain, immunoglobulin domain (Ig), transmembrane domain (TM) and short cytoplasmic domain, (semaphorin) 4B [Source:MGI Symbol;Acc:MGI:107559]	Sema4b	20352
374	393	ENSMUSG00000021835.15	9563.01877764378	-1.04542089328876	0.168887689340004	6.1900360966164	6.0150439039658e-10	2.34234686784459e-08	12891.0574376894	13098.4628845586	12660.9599604383	7667.09580712892	5369.99141196555	5690.54516408193	15051	ENSMUSG00000021835	Bmp4	protein_coding	46383520	46390669	14	-1	chromosome	bone morphogenetic protein 4 [Source:MGI Symbol;Acc:MGI:88180]	Bmp4	12159
375	394	ENSMUSG00000014303.13	2199.17962183491	1.34333487165466	0.217105537147919	-6.1874740243931	6.11359169051439e-10	2.37468038658965e-08	868.809746664552	1365.73867605467	1498.69317713522	3047.68669648093	2669.12298712351	3745.02644755057	18484	ENSMUSG00000014303	Glis2	protein_coding	4594713	4624924	16	1	chromosome	GLIS family zinc finger 2 [Source:MGI Symbol;Acc:MGI:1932535]	Glis2	83396
376	395	ENSMUSG00000019158.9	1444.50015855234	-1.33838218533144	0.216445725590796	6.18345398911566	6.27140186055094e-10	2.42981098921194e-08	2387.3703722449	1444.08156243794	2379.92476529073	676.752181846974	877.176568538243	901.69550095525	41757	ENSMUSG00000019158	Tmem160	protein_coding	16452779	16455494	7	1	chromosome	transmembrane protein 160 [Source:MGI Symbol;Acc:MGI:1916344]	Tmem160	69094
377	397	ENSMUSG00000020241.13	61002.9356416764	1.50798584630357	0.244250136099105	-6.17394065930715	6.66085494387102e-10	2.55828492863136e-08	35061.4856418377	27669.0704550356	32484.1746144059	52175.2913422322	106936.177767369	111691.414029178	4694	ENSMUSG00000020241	Col6a2	protein_coding	76595762	76623630	10	-1	chromosome	collagen, type VI, alpha 2 [Source:MGI Symbol;Acc:MGI:88460]	Col6a2	12834
378	398	ENSMUSG00000021751.13	35.6581350747725	-2.94923112593374	0.477727037017299	6.17346496515529	6.68093599320204e-10	2.55828492863136e-08	69.6161655981212	76.0042927598916	43.4621021369214	11.9697664816472	6.68325004600566	6.21323342604823	14232	ENSMUSG00000021751	Acox2	protein_coding	8225511	8259353	14	-1	chromosome	acyl-Coenzyme A oxidase 2, branched chain [Source:MGI Symbol;Acc:MGI:1934852]	Acox2	93732
379	400	ENSMUSG00000056481.7	11146.7122544398	1.23718895100261	0.200388178139083	-6.1739617700597	6.65996513624593e-10	2.55828492863136e-08	6840.94853944204	5874.54718193378	7205.71679566613	11203.7014268217	16683.0629273416	19072.2966554333	23887	ENSMUSG00000056481	Cd248	protein_coding	5068078	5070682	19	1	chromosome	CD248 antigen, endosialin [Source:MGI Symbol;Acc:MGI:1917695]	Cd248	70445
380	401	ENSMUSG00000006205.13	152.408765531956	1.41573735218957	0.229443739218329	-6.17030282461711	6.81593248734135e-10	2.60127258818633e-08	90.9651230482117	78.3428863832729	79.4307383881666	210.852040330554	217.205626495184	237.656178546345	45429	ENSMUSG00000006205	Htra1	protein_coding	130936111	130985660	7	1	chromosome	HtrA serine peptidase 1 [Source:MGI Symbol;Acc:MGI:1929076]	Htra1	56213
381	402	ENSMUSG00000029298.15	249.256000077783	1.46361025497381	0.237235805033328	-6.16943237032959	6.85355819865707e-10	2.60912573811562e-08	118.81158928746	176.563818565287	101.911136045195	331.470456414844	367.578752530311	399.200247623599	36585	ENSMUSG00000029298	Gbp9	protein_coding	105077630	105139539	5	-1	chromosome	guanylate-binding protein 9 [Source:MGI Symbol;Acc:MGI:3605620]	Gbp9	236573
382	404	ENSMUSG00000034974.13	1500.73976144782	-1.21192535689458	0.197252766578983	6.14402209871824	8.04576412804083e-10	3.04783104493903e-08	2241.6405322595	1531.77882331474	2516.30584441003	931.800283032841	945.679881509801	837.23320416	4938	ENSMUSG00000034974	Dapk3	protein_coding	81183005	81193197	10	1	chromosome	death-associated protein kinase 3 [Source:MGI Symbol;Acc:MGI:1203520]	Dapk3	13144
383	406	ENSMUSG00000027602.9	4640.58710526032	-1.00575425799684	0.164376126480307	6.11861515131478	9.43920607754645e-10	3.55806920716184e-08	6594.97142099535	5181.15417260123	6811.56049007957	2753.96704204667	3309.04417902855	3192.82532681054	28286	ENSMUSG00000027602	Map1lc3a	protein_coding	155276297	155278073	2	1	chromosome	microtubule-associated protein 1 light chain 3 alpha [Source:MGI Symbol;Acc:MGI:1915661]	Map1lc3a	66734
384	407	ENSMUSG00000046562.5	1318.80166676743	1.02393320195954	0.167412152411127	-6.11624178539312	9.58079270824366e-10	3.60256637854941e-08	718.43882897261	909.712919495318	983.142724200704	1778.89144942633	1696.71010542969	1825.91397307992	36908	ENSMUSG00000046562	Unc119b	protein_coding	115122550	115134975	5	-1	chromosome	unc-119 lipid binding chaperone B [Source:MGI Symbol;Acc:MGI:2147162]	Unc119b	106840
385	408	ENSMUSG00000047842.7	70.3973315378742	2.16920374573266	0.354877891308559	-6.1125356041033	9.80604203125744e-10	3.67822713839127e-08	29.702897321865	26.8938266688847	19.4830113027578	92.9958780497202	101.084156945836	152.224218938182	12697	ENSMUSG00000047842	Diras2	protein_coding	52504380	52531279	13	-1	chromosome	DIRAS family, GTP-binding RAS-like 2 [Source:MGI Symbol;Acc:MGI:1915453]	Diras2	68203
386	409	ENSMUSG00000022594.14	1329.40055859033	-1.12559142346154	0.184478450495583	6.10147917243317	1.05091335958806e-09	3.9323173728938e-08	1899.12899751675	1779.66974739315	1790.93834667659	680.43518691825	1042.58700717688	783.644065860334	17438	ENSMUSG00000022594	Lynx1	protein_coding	74747852	74753046	15	-1	chromosome	Ly6/neurotoxin 1 [Source:MGI Symbol;Acc:MGI:1345180]	Lynx1	23936
387	410	ENSMUSG00000036564.17	450.566904150244	1.06927308041518	0.175379550547286	-6.09690854537162	1.08139344515414e-09	4.03649884991193e-08	283.105740099026	325.064513649998	263.769999175799	602.171329153634	583.113566513994	646.176276309016	47672	ENSMUSG00000036564	Ndrg4	protein_coding	95676980	95715119	8	1	chromosome	N-myc downstream regulated gene 4 [Source:MGI Symbol;Acc:MGI:2384590]	Ndrg4	234593
388	411	ENSMUSG00000031349.4	2105.70169865911	1.17517492100909	0.1927982554496	-6.0953607607528	1.09190919238793e-09	4.06583413146104e-08	1228.02916115086	1351.70711431438	1297.8682913991	3784.28771073614	2520.42067359988	2451.89724075428	53233	ENSMUSG00000031349	Nsdhl	protein_coding	72918557	72958514	X	1	chromosome	NAD(P) dependent steroid dehydrogenase-like [Source:MGI Symbol;Acc:MGI:1099438]	Nsdhl	18194
389	412	ENSMUSG00000037370.13	247.07864865915	-1.50162099389966	0.246456691257838	6.09283921745382	1.10925460127352e-09	4.12039621793446e-08	352.721905697147	405.745993656652	337.205964855424	134.429685101576	87.7176568538243	164.650685790278	3811	ENSMUSG00000037370	Enpp1	protein_coding	24637914	24712159	10	-1	chromosome	ectonucleotide pyrophosphatase/phosphodiesterase 1 [Source:MGI Symbol;Acc:MGI:97370]	Enpp1	18605
390	413	ENSMUSG00000049871.14	141.241825748056	-1.8530413227127	0.30423825969131	6.09075704217103	1.12377990098089e-09	4.16424397206091e-08	200.494556922589	213.981316539387	248.783067404446	93.9166293175393	46.7827503220396	43.4926339823376	18469	ENSMUSG00000049871	Nlrc3	protein_coding	3945007	3976632	16	-1	chromosome	NLR family, CARD domain containing 3 [Source:MGI Symbol;Acc:MGI:2444070]	Nlrc3	268857
391	415	ENSMUSG00000032363.15	371.794028800371	-1.05004855158107	0.172821169900248	6.07592549099834	1.23274642876288e-09	4.54601237247883e-08	504.949254471706	473.565208734709	526.041305174462	233.870822026029	253.128095492464	239.209486902857	50325	ENSMUSG00000032363	Adamts7	protein_coding	90163069	90208071	9	1	chromosome	a disintegrin-like and metallopeptidase (reprolysin type) with thrombospondin type 1 motif, 7 [Source:MGI Symbol;Acc:MGI:1347346]	Adamts7	108153
392	416	ENSMUSG00000021948.17	2914.03163102939	1.02516256542852	0.168879351019384	-6.07038432609119	1.27604501007289e-09	4.69437327744123e-08	1711.62945817247	2115.25793234837	1934.81289168157	3612.10722365399	3508.70627415297	4601.67600616697	14604	ENSMUSG00000021948	Prkcd	protein_coding	30595354	30626210	14	-1	chromosome	protein kinase C, delta [Source:MGI Symbol;Acc:MGI:97598]	Prkcd	18753
393	417	ENSMUSG00000036533.9	1635.3853909094	-1.33951566637851	0.220698245879885	6.06944410019255	1.28353757669681e-09	4.71061368675492e-08	2314.96956002286	2668.33532427804	2048.71357314384	1269.71599832242	717.613973689858	792.963915999406	22141	ENSMUSG00000036533	Cdc42ep3	protein_coding	79333727	79355091	17	-1	chromosome	CDC42 effector protein (Rho GTPase binding) 3 [Source:MGI Symbol;Acc:MGI:2384718]	Cdc42ep3	260409
394	419	ENSMUSG00000053199.13	418.659978099321	1.82714371523762	0.301185154620824	-6.06651319696648	1.30716990242993e-09	4.77767988170824e-08	153.155564315867	213.981316539387	185.837953964767	329.628953879206	860.468443423228	768.887636473469	49499	ENSMUSG00000053199	Arhgap20	protein_coding	51765337	51853856	9	1	chromosome	Rho GTPase activating protein 20 [Source:MGI Symbol;Acc:MGI:2445175]	Arhgap20	244867
395	420	ENSMUSG00000031980.10	31.7686973223372	-3.4050641118367	0.56160809728732	6.06306092857964	1.33555041444731e-09	4.86649131969087e-08	59.4057946437301	59.6341373962226	55.4516475540031	0	8.35406255750707	7.76654178256029	48296	ENSMUSG00000031980	Agt	protein_coding	124556534	124569706	8	-1	chromosome	angiotensinogen (serpin peptidase inhibitor, clade A, member 8) [Source:MGI Symbol;Acc:MGI:87963]	Agt	11606
396	421	ENSMUSG00000031146.6	2044.17085356026	1.17530396744869	0.193967353778286	-6.05928752728216	1.36725800086664e-09	4.97019392999123e-08	1052.59642384359	1268.68704068434	1444.74022275835	3508.06233039044	2586.41776780419	2404.52133588067	52260	ENSMUSG00000031146	Plp2	protein_coding	7667941	7671390	X	-1	chromosome	proteolipid protein 2 [Source:MGI Symbol;Acc:MGI:1298382]	Plp2	18824
397	423	ENSMUSG00000032232.14	279.463534720555	-1.20361569966385	0.199010505197632	6.04800082522568	1.46654205762416e-09	5.30590062644922e-08	395.419820597328	380.021463799458	394.156305586563	139.033441440671	187.966407543909	180.183769355399	49914	ENSMUSG00000032232	Cgnl1	protein_coding	71626509	71771602	9	-1	chromosome	cingulin-like 1 [Source:MGI Symbol;Acc:MGI:1915428]	Cgnl1	68178
398	424	ENSMUSG00000021803.10	121.147374450827	1.50926485919817	0.249662983488922	-6.04520877747636	1.49216649574426e-09	5.385876427092e-08	70.5443811394294	61.9727310196039	55.4516475540031	185.99175609944	181.283157497903	171.640573394582	14764	ENSMUSG00000021803	Cdhr1	protein_coding	37077857	37098347	14	-1	chromosome	cadherin-related family member 1 [Source:MGI Symbol;Acc:MGI:2157782]	Cdhr1	170677
399	425	ENSMUSG00000062980.15	739.122428493165	-1.19010903490707	0.197023650923365	6.04043742631678	1.536969812871e-09	5.53453788615947e-08	1103.64827861555	1211.3914969115	767.330906693232	430.911593339298	468.662909476147	452.789385923265	38210	ENSMUSG00000062980	Cped1	protein_coding	21985916	22256404	6	1	chromosome	cadherin-like and PC-esterase domain containing 1 [Source:MGI Symbol;Acc:MGI:2444814]	Cped1	214642
400	426	ENSMUSG00000021252.11	1711.20360934108	1.0824295935612	0.179368346748438	-6.0346745297223	1.59283395319528e-09	5.72223728161986e-08	1179.76195300283	1083.93814443722	1028.10351951476	2861.69494038149	2095.19888942277	2018.52420928742	10479	ENSMUSG00000021252	Erg28	protein_coding	85815448	85824550	12	-1	chromosome	ergosterol biosynthesis 28 [Source:MGI Symbol;Acc:MGI:1915571]	Erg28	58520
401	428	ENSMUSG00000034947.13	410.745145711421	1.15055253872808	0.190799596980621	-6.03016231132258	1.63795087687126e-09	5.85682248122379e-08	265.469644814169	231.520768714747	268.266078707204	649.129643812404	563.899222631727	486.185515588274	8459	ENSMUSG00000034947	Tmem106a	protein_coding	101582242	101591788	11	1	chromosome	transmembrane protein 106A [Source:MGI Symbol;Acc:MGI:1922056]	Tmem106a	217203
402	429	ENSMUSG00000041347.5	425.468141478369	-1.77702813490674	0.294733761887731	6.02926561085201	1.64706401430422e-09	5.87568011070206e-08	717.510613431302	605.695748455752	653.430225230955	95.7581318531773	282.367314443739	198.046815455287	10919	ENSMUSG00000041347	Bdkrb1	protein_coding	105603085	105605428	12	1	chromosome	bradykinin receptor, beta 1 [Source:MGI Symbol;Acc:MGI:88144]	Bdkrb1	12061
403	430	ENSMUSG00000093847.2	62.4852979074132	3.36457656921322	0.558097472330228	-6.02865401838334	1.6533079311988e-09	5.88423827420149e-08	5.56929324784969	17.5394521753596	10.4908522399465	34.0677969093035	161.233407359886	146.010985512134	10608	ENSMUSG00000093847	Gm5039	protein_coding	88320122	88324026	12	-1	chromosome	predicted gene 5039 [Source:MGI Symbol;Acc:MGI:3648085]	Gm5039	NA
404	431	ENSMUSG00000056596.8	929.064168372317	-1.21983502098097	0.202517616869428	6.02335263389682	1.70840661360391e-09	6.0662308154511e-08	1395.10795858635	1140.06439139837	1365.30948437018	420.783329393289	690.045567250084	563.074279235621	34008	ENSMUSG00000056596	Trnp1	protein_coding	133491100	133498550	4	-1	chromosome	TMF1-regulated nuclear protein 1 [Source:MGI Symbol;Acc:MGI:1916789]	Trnp1	69539
405	432	ENSMUSG00000048537.16	4975.78573671634	1.09960420834588	0.182578992810613	-6.02262172344488	1.71614214100036e-09	6.07959243654388e-08	2513.60768586283	3277.53896316886	3710.7643065868	7208.56167575505	5821.94619632668	7322.29559259784	49332	ENSMUSG00000048537	Phldb1	protein_coding	44686304	44735198	9	-1	chromosome	pleckstrin homology like domain, family B, member 1 [Source:MGI Symbol;Acc:MGI:2143230]	Phldb1	102693
406	433	ENSMUSG00000022687.12	4028.85709530762	-1.32524025359913	0.220106084002274	6.02091604876053	1.73432699849035e-09	6.12982456926011e-08	5812.48571967246	6082.68201441471	5383.30589226971	1468.59827217132	2766.03011279059	2660.0405605269	19328	ENSMUSG00000022687	Boc	protein_coding	44485049	44558897	16	-1	chromosome	biregional cell adhesion molecule-related/down-regulated by oncogenes (Cdon) binding protein [Source:MGI Symbol;Acc:MGI:2151153]	Boc	117606
407	434	ENSMUSG00000107476.3	703.593073508822	-1.11895938026223	0.185864415132222	6.02029914906633	1.74095012986016e-09	6.1390554809631e-08	974.626318373696	963.500572833087	953.168860657999	344.360974164311	479.523190800906	506.378524222931	38745	ENSMUSG00000107476	Zfp862-ps	transcribed_unitary_pseudogene	48504337	48534832	6	1	chromosome	zinc finger protein 862, pseudogene [Source:MGI Symbol;Acc:MGI:1889827]	Zfp862-ps	NA
408	435	ENSMUSG00000048402.14	196.774002213911	-1.30391881292374	0.217011858613432	6.00851410266221	1.87231332429219e-09	6.58709956665923e-08	271.038938062018	302.847874227876	266.767385530069	98.5203856566343	109.438219503343	132.031210303525	1925	ENSMUSG00000048402	Gli2	protein_coding	118834132	119053619	1	-1	chromosome	GLI-Kruppel family member GLI2 [Source:MGI Symbol;Acc:MGI:95728]	Gli2	14633
409	436	ENSMUSG00000036617.17	47.8493419307331	2.38687390477294	0.397503693996938	-6.00465842410844	1.91735120612062e-09	6.73007863726374e-08	18.5643108261656	17.5394521753596	8.99215906281131	74.58085269334	83.5406255750707	83.8786512516512	25550	ENSMUSG00000036617	Etl4	protein_coding	19909780	20810713	2	1	chromosome	enhancer trap locus 4 [Source:MGI Symbol;Acc:MGI:95454]	Etl4	208618
410	437	ENSMUSG00000052516.19	88.2092325613168	1.99102275563468	0.331696919377573	-6.00253616877365	1.94258969515983e-09	6.80306468986864e-08	35.2721905697147	33.9096075390286	37.4673294283805	92.0751267819012	172.093688684646	158.43745236423	19639	ENSMUSG00000052516	Robo2	protein_coding	73891839	74411825	16	-1	chromosome	roundabout guidance receptor 2 [Source:MGI Symbol;Acc:MGI:1890110]	Robo2	268902
411	438	ENSMUSG00000027784.10	517.246466532319	1.05364000873329	0.175566915863556	-6.00135853358695	1.95673381322869e-09	6.83695303142735e-08	361.075845568922	319.218029591545	328.213805792613	614.141095635281	714.272348666855	766.557673938701	29932	ENSMUSG00000027784	Ppm1l	protein_coding	69316861	69560802	3	1	chromosome	protein phosphatase 1 (formerly 2C)-like [Source:MGI Symbol;Acc:MGI:2139740]	Ppm1l	242083
412	441	ENSMUSG00000110841.1	681.889897363173	-1.28546232121017	0.215221229344618	5.97274871593569	2.33289092927557e-09	8.09581922486016e-08	1052.59642384359	699.239493391003	1149.49766686271	399.606050233451	449.44856559388	340.951184254397	4190	ENSMUSG00000110841	Gpx4-ps2	transcribed_processed_pseudogene	45875291	45876086	10	1	chromosome	glutathione peroxidase 4, pseudogene 2 [Source:MGI Symbol;Acc:MGI:3779731]	Gpx4-ps2	NA
413	442	ENSMUSG00000023019.12	62.0143751754957	2.49140971371436	0.417163441712746	-5.9722628221816	2.33985174697283e-09	8.10160432933761e-08	17.6360952848574	15.2008585519783	23.9790908341635	69.0563450864259	88.553063109575	157.660798185974	18221	ENSMUSG00000023019	Gpd1	protein_coding	99717515	99725005	15	1	chromosome	glycerol-3-phosphate dehydrogenase 1 (soluble) [Source:MGI Symbol;Acc:MGI:95679]	Gpd1	14555
414	446	ENSMUSG00000020010.7	146.85420295403	-2.18976880053957	0.367762244605035	5.9543056218055	2.61178335706922e-09	8.96204764497475e-08	240.407825198845	249.060220890106	233.796135633094	17.4942740885612	74.3511567618129	66.0156051517625	3782	ENSMUSG00000020010	Vnn3	protein_coding	23851462	23869843	10	1	chromosome	vanin 3 [Source:MGI Symbol;Acc:MGI:1347055]	Vnn3	26464
415	447	ENSMUSG00000005102.13	1862.76538559714	-1.25147383963759	0.210199596068162	5.95374045929074	2.62082316390668e-09	8.96216688323282e-08	2298.26168027931	2931.42710690843	2640.69737811226	1441.89648540457	822.039755658696	1042.26990721959	27517	ENSMUSG00000005102	Eif2ak4	protein_coding	118388618	118475234	2	1	chromosome	eukaryotic translation initiation factor 2 alpha kinase 4 [Source:MGI Symbol;Acc:MGI:1353427]	Eif2ak4	27103
416	448	ENSMUSG00000019256.17	2106.41012061344	1.12944849037324	0.189709399655263	-5.95357158066838	2.62353029514395e-09	8.96216688323282e-08	1430.38014915606	1520.08585519783	1011.61789456627	3191.3238942607	2500.37092346187	2984.68200703792	9659	ENSMUSG00000019256	Ahr	protein_coding	35497974	35535038	12	-1	chromosome	aryl-hydrocarbon receptor [Source:MGI Symbol;Acc:MGI:105043]	Ahr	11622
417	450	ENSMUSG00000087408.10	96.6605175524266	-1.88345135802217	0.316702026106656	5.94707707170739	2.72972903063917e-09	9.28350512997818e-08	156.8684264811	170.717334506833	128.887613233629	24.8602842311133	55.1368128795467	43.4926339823376	47051	ENSMUSG00000087408	Cers1	protein_coding	70315775	70331592	8	1	chromosome	ceramide synthase 1 [Source:MGI Symbol;Acc:MGI:2136690]	Cers1	14559
418	451	ENSMUSG00000067038.6	79.1418957853009	-1.7221609685135	0.289606440960923	5.9465561705027	2.73842592532048e-09	9.2924324525731e-08	106.744787250452	127.45335247428	130.386306410764	36.8300507127605	39.2640940202832	34.1727838432653	25120	ENSMUSG00000067038	Rps12-ps3	processed_pseudogene	59322371	59322766	19	1	chromosome	ribosomal protein S12, pseudogene 3 [Source:MGI Symbol;Acc:MGI:3704503]	Rps12-ps3	NA
419	452	ENSMUSG00000040268.17	588.258554115922	1.10835255095748	0.186553814650572	-5.94119478625241	2.82952156555336e-09	9.5803093007143e-08	321.162577292666	422.116149020321	376.17198746094	796.449846663446	703.412067342095	910.238696916066	45427	ENSMUSG00000040268	Plekha1	protein_coding	130865756	130913312	7	1	chromosome	pleckstrin homology domain containing, family A (phosphoinositide binding specific) member 1 [Source:MGI Symbol;Acc:MGI:2442213]	Plekha1	101476
420	453	ENSMUSG00000015405.15	74.5981929817726	1.808805706157	0.305474816892629	-5.92129238199289	3.19421381236099e-09	1.07645094072017e-07	35.2721905697147	35.0789043507192	28.4751703655692	112.33165467392	126.146344618357	110.284893312356	54737	ENSMUSG00000015405	Ace2	protein_coding	164139332	164188420	X	1	chromosome	angiotensin I converting enzyme (peptidyl-dipeptidase A) 2 [Source:MGI Symbol;Acc:MGI:1917258]	Ace2	70008
421	455	ENSMUSG00000043953.12	36.0782099738956	-3.06944871309396	0.518402527662189	5.92097559195184	3.2003736149221e-09	1.07645094072017e-07	73.3290277633543	64.3113246429852	55.4516475540031	10.1282639460091	11.6956875805099	1.55330835651206	50899	ENSMUSG00000043953	Ccrl2	protein_coding	111054486	111057519	9	-1	chromosome	chemokine (C-C motif) receptor-like 2 [Source:MGI Symbol;Acc:MGI:1920904]	Ccrl2	54199
422	456	ENSMUSG00000053702.16	47.5246424304674	3.0189828679028	0.510086207714199	-5.91857380624243	3.24745270378199e-09	1.0898907056728e-07	18.5643108261656	8.18507768183448	2.99738635427044	114.173157209558	53.4660003680453	87.7619221429313	25503	ENSMUSG00000053702	Nebl	protein_coding	17343909	17731464	2	-1	chromosome	nebulette [Source:MGI Symbol;Acc:MGI:1921353]	Nebl	74103
423	457	ENSMUSG00000060419.8	215.226750227059	-1.29211576181936	0.218368423539242	5.91713646541556	3.27594881036911e-09	1.09704859067591e-07	303.526482007808	258.414595383631	355.190282981047	135.350436369395	127.817157129858	111.061547490612	37304	ENSMUSG00000060419	Rps16-ps2	processed_pseudogene	129128077	129128517	5	-1	chromosome	ribosomal protein S16, pseudogene 2 [Source:MGI Symbol;Acc:MGI:3704259]	Rps16-ps2	NA
424	459	ENSMUSG00000037126.16	519.743532009562	-1.04576166142653	0.177596695833072	5.88840719429524	3.8993541273692e-09	1.30012452211892e-07	730.505631009618	655.975511358449	714.876645493499	293.719654434265	335.833314811784	387.550434949759	24930	ENSMUSG00000037126	Psd	protein_coding	46312087	46327156	19	-1	chromosome	pleckstrin and Sec7 domain containing [Source:MGI Symbol;Acc:MGI:1920978]	Psd	73728
425	460	ENSMUSG00000031737.11	733.818991787295	-1.06379462572499	0.180703132444351	5.8869739076194	3.93330781731431e-09	1.30859440948214e-07	1060.02214817406	1121.35564241132	795.806077058801	456.69262883823	493.725097148668	475.31235709269	47565	ENSMUSG00000031737	Irx5	protein_coding	92357625	92376286	8	1	chromosome	Iroquois homeobox 5 [Source:MGI Symbol;Acc:MGI:1859086]	Irx5	54352
426	461	ENSMUSG00000037892.13	662.495305636563	1.15672279822277	0.196529151830576	-5.88575683275707	3.96236536455759e-09	1.3154021592015e-07	405.630191551719	485.258176851616	338.70465803256	955.739815996135	765.232130267648	1024.4068611197	29557	ENSMUSG00000037892	Pcdh18	protein_coding	49743296	49757325	3	-1	chromosome	protocadherin 18 [Source:MGI Symbol;Acc:MGI:1920423]	Pcdh18	73173
427	462	ENSMUSG00000049577.15	775.616671739977	-1.14066486410805	0.19383971478664	5.88457770567599	3.99071612752983e-09	1.32194631202849e-07	867.881531123244	1037.1662719696	1297.8682913991	514.699958710828	422.715565409858	513.368411827235	48151	ENSMUSG00000049577	Zfpm1	protein_coding	122282141	122337251	8	1	chromosome	zinc finger protein, multitype 1 [Source:MGI Symbol;Acc:MGI:1095400]	Zfpm1	22761
428	463	ENSMUSG00000047139.9	73.8709563249408	1.92453122707135	0.327685770268008	-5.87309978549668	4.27720835531542e-09	1.41378826500534e-07	24.1336040740153	37.4174979741005	31.4725567198396	94.8373805853583	130.32337589711	125.041322699221	4135	ENSMUSG00000047139	Cd24a	protein_coding	43578284	43584265	10	1	chromosome	CD24a antigen [Source:MGI Symbol;Acc:MGI:88323]	Cd24a	12484
429	464	ENSMUSG00000006782.16	1395.8073334987	1.08260696408607	0.184719895512178	-5.86080325069639	4.60633495387456e-09	1.51569590917298e-07	1006.18564677818	720.286836001434	959.16363336654	2181.25975346324	1830.3751063498	1677.57302503302	8394	ENSMUSG00000006782	Cnp	protein_coding	100574904	100591729	11	1	chromosome	2',3'-cyclic nucleotide 3' phosphodiesterase [Source:MGI Symbol;Acc:MGI:88437]	Cnp	12799
430	465	ENSMUSG00000028626.5	66.3788864001521	-2.0093527817048	0.342864703691603	5.86048304205777	4.61522669677605e-09	1.51569590917298e-07	119.739804828768	91.2051513118699	107.905908753736	24.8602842311133	35.9224689972804	18.6397002781447	33661	ENSMUSG00000028626	Col9a2	protein_coding	121039385	121055322	4	1	chromosome	collagen, type IX, alpha 2 [Source:MGI Symbol;Acc:MGI:88466]	Col9a2	12840
431	466	ENSMUSG00000032633.12	1043.27931473718	-1.2126373750402	0.20690760447147	5.86076755437671	4.60732536418494e-09	1.51569590917298e-07	1305.07105107944	1613.62960013308	1455.2310749983	451.168121231316	675.008254646571	759.567786334397	7073	ENSMUSG00000032633	Flcn	protein_coding	59791408	59810016	11	-1	chromosome	folliculin [Source:MGI Symbol;Acc:MGI:2442184]	Flcn	216805
432	467	ENSMUSG00000028047.11	428.501840370631	1.4099827442441	0.24076694980353	-5.85621384245084	4.73538414084762e-09	1.55182695699212e-07	232.982100868379	223.335691032912	247.284374227311	412.496567982918	654.958504508554	799.95380360371	30256	ENSMUSG00000028047	Thbs3	protein_coding	89215180	89226837	3	1	chromosome	thrombospondin 3 [Source:MGI Symbol;Acc:MGI:98739]	Thbs3	21827
433	468	ENSMUSG00000027007.16	2765.80002777433	1.04528744169109	0.178784949517252	-5.84661877027978	5.01665419185798e-09	1.64048879812381e-07	1665.21868110706	2227.51042627067	1522.67226796938	4045.78107079674	3435.19052364691	3698.42719685521	26647	ENSMUSG00000027007	Itprid2	protein_coding	79635352	79672966	2	1	chromosome	ITPR interacting domain containing 2 [Source:MGI Symbol;Acc:MGI:1917849]	Itprid2	70599
434	470	ENSMUSG00000015312.9	2524.43224781272	-1.08464727970352	0.185669619053542	5.84181346001865	5.16356078936437e-09	1.67777355245079e-07	3502.15723735615	3289.23193128577	3500.94726178787	2046.83006836166	1510.41451039728	1297.01247768757	4921	ENSMUSG00000015312	Gadd45b	protein_coding	80930073	80932204	10	1	chromosome	growth arrest and DNA-damage-inducible 45 beta [Source:MGI Symbol;Acc:MGI:107776]	Gadd45b	17873
435	471	ENSMUSG00000074604.9	33.2187260216968	-3.29603658661275	0.564187710211902	5.84209213875785	5.15492795654861e-09	1.67777355245079e-07	77.0418899285874	40.9253884091724	62.9451134396792	2.76225380345704	12.5310938362606	3.10661671302412	29598	ENSMUSG00000074604	Mgst2	protein_coding	51660360	51682677	3	1	chromosome	microsomal glutathione S-transferase 2 [Source:MGI Symbol;Acc:MGI:2448481]	Mgst2	211666
436	472	ENSMUSG00000074264.12	146.037402574134	1.90960847808237	0.326936538152795	-5.84091484198046	5.19149384612345e-09	1.68327588603969e-07	39.9132682762561	79.5121831949635	65.9424997939496	143.637197779766	271.50703311898	275.71223328089	31087	ENSMUSG00000074264	Amy1	protein_coding	113555710	113606699	3	-1	chromosome	amylase 1, salivary [Source:MGI Symbol;Acc:MGI:88019]	Amy1	11722
437	473	ENSMUSG00000039116.7	714.092155121569	1.5037767972596	0.258166061710977	-5.82484307694601	5.71662885589935e-09	1.84962553933792e-07	336.942241494906	406.915290468343	373.17460110667	1577.24692177397	768.573755290651	821.700120594879	3621	ENSMUSG00000039116	Adgrg6	protein_coding	14402583	14545659	10	-1	chromosome	adhesion G protein-coupled receptor G6 [Source:MGI Symbol;Acc:MGI:1916151]	Adgrg6	215798
438	475	ENSMUSG00000020467.15	158.032045190098	1.79960420313403	0.309262060324449	-5.81902675435213	5.91912603896928e-09	1.90708010316602e-07	88.1804764242868	59.6341373962226	62.9451134396792	148.240954118861	294.063002024249	295.128587737291	6472	ENSMUSG00000020467	Efemp1	protein_coding	28853204	28926743	11	1	chromosome	epidermal growth factor-containing fibulin-like extracellular matrix protein 1 [Source:MGI Symbol;Acc:MGI:1339998]	Efemp1	216616
439	476	ENSMUSG00000075122.5	343.338981766854	1.03583659691198	0.178200968981283	-5.81274390837223	6.14570430656073e-09	1.97592140142028e-07	240.407825198845	219.82780059784	214.313124330336	441.039857285307	475.346159522152	469.099123666642	19264	ENSMUSG00000075122	Cd80	protein_coding	38455561	38496335	16	1	chromosome	CD80 antigen [Source:MGI Symbol;Acc:MGI:101775]	Cd80	12519
440	477	ENSMUSG00000033022.8	1704.58428034344	-1.18775152729585	0.204382745702597	5.81140801887541	6.19495683858943e-09	1.98758112070802e-07	2911.81215308408	2190.09292829657	2003.75277782979	1289.97252621444	968.23585041507	863.639446220705	23100	ENSMUSG00000033022	Cdo1	protein_coding	46713193	46728395	18	-1	chromosome	cysteine dioxygenase 1, cytosolic [Source:MGI Symbol;Acc:MGI:105925]	Cdo1	12583
441	478	ENSMUSG00000054752.16	212.420085065343	1.27563063643241	0.219618443434445	-5.80839485283565	6.3074622019317e-09	2.01944354682767e-07	129.021960241851	126.284055662589	116.898067816547	274.383877810066	270.671626863229	357.260921997773	32590	ENSMUSG00000054752	Fsd1l	protein_coding	53631471	53707009	4	1	chromosome	fibronectin type III and SPRY domain containing 1-like [Source:MGI Symbol;Acc:MGI:2442443]	Fsd1l	319636
442	479	ENSMUSG00000072849.10	48.221809899967	3.16471661923157	0.544999494787267	-5.80682486773108	6.36686716835673e-09	2.03420741429084e-07	11.1385864956994	4.67718724676256	13.488238594217	38.6715532483985	143.689875989122	77.6654178256029	10866	ENSMUSG00000072849	Serpina1e	protein_coding	103946931	103958975	12	-1	chromosome	serine (or cysteine) peptidase inhibitor, clade A, member 1E [Source:MGI Symbol;Acc:MGI:891967]	Serpina1e	20704
443	480	ENSMUSG00000017969.13	1351.17344639878	-1.09059884146934	0.187890207241182	5.80444748815149	6.45785950908502e-09	2.05898087347994e-07	1890.77505764497	1530.60952650305	2095.17306163504	1034.00367376075	751.865630175637	804.613728673246	28621	ENSMUSG00000017969	Ptgis	protein_coding	167191805	167240604	2	-1	chromosome	prostaglandin I2 (prostacyclin) synthase [Source:MGI Symbol;Acc:MGI:1097156]	Ptgis	19223
444	481	ENSMUSG00000032902.1	775.804586209794	1.05368760353455	0.181650410505298	-5.8006343096253	6.60645338736347e-09	2.10197843326841e-07	442.758813204051	551.908095117982	520.046532465921	872.872201892424	1151.18982042447	1116.05205415391	30884	ENSMUSG00000032902	Slc16a1	protein_coding	104638668	104658462	3	1	chromosome	solute carrier family 16 (monocarboxylic acid transporters), member 1 [Source:MGI Symbol;Acc:MGI:106013]	Slc16a1	20501
445	483	ENSMUSG00000022565.15	18005.6982822037	1.00679369224531	0.173938219033094	-5.78822583007913	7.11337359782348e-09	2.25389377931865e-07	9998.73781097282	11508.2192206593	14394.9479663838	21872.4463670406	23448.1827864108	26811.6555417546	17516	ENSMUSG00000022565	Plec	protein_coding	76170974	76232574	15	-1	chromosome	plectin [Source:MGI Symbol;Acc:MGI:1277961]	Plec	18810
446	484	ENSMUSG00000026643.16	1127.86243046332	1.02070159216982	0.176391022827405	-5.78658469013218	7.18318793542854e-09	2.27131215214459e-07	651.607309998414	743.672772235247	840.766872372858	1754.95191646304	1364.2184156409	1411.95729606946	25168	ENSMUSG00000026643	Nmt2	protein_coding	3284212	3328877	2	1	chromosome	N-myristoyltransferase 2 [Source:MGI Symbol;Acc:MGI:1202298]	Nmt2	18108
447	485	ENSMUSG00000027605.18	234.676866531178	1.2337651684375	0.213503413665199	-5.77866717565557	7.5294705335652e-09	2.37589725867385e-07	152.227348774558	119.268274792445	148.370624536387	359.092994449415	342.51656485779	286.585391776475	28294	ENSMUSG00000027605	Acss2	protein_coding	155517948	155585724	2	1	chromosome	acyl-CoA synthetase short-chain family member 2 [Source:MGI Symbol;Acc:MGI:1890410]	Acss2	60525
448	486	ENSMUSG00000024998.17	659.294987609251	-1.05902958770508	0.183329706593624	5.7766392985757	7.62074134535679e-09	2.39974949690001e-07	804.762874314281	956.484791962944	912.704144875348	348.043979235587	456.131815639886	477.642319627458	24738	ENSMUSG00000024998	Plce1	protein_coding	38481109	38785030	19	1	chromosome	phospholipase C, epsilon 1 [Source:MGI Symbol;Acc:MGI:1921305]	Plce1	74055
449	487	ENSMUSG00000042379.8	3629.26581156564	-2.82578823531151	0.489872416757498	5.7684167114687	8.00197431074173e-09	2.51462453494028e-07	7882.40637678993	6755.02768113683	4446.62265656019	418.021075589832	1350.85191554889	922.665163768163	13919	ENSMUSG00000042379	Esm1	protein_coding	113209659	113218098	13	1	chromosome	endothelial cell-specific molecule 1 [Source:MGI Symbol;Acc:MGI:1918940]	Esm1	71690
450	488	ENSMUSG00000027555.8	4101.87458939693	1.06000783250057	0.183840312546772	-5.76591617918888	8.12154193516087e-09	2.54696880687914e-07	2729.88190698766	3014.44718053847	2231.55414075434	6714.11824493624	5116.86331647308	4804.3827466918	29098	ENSMUSG00000027555	Car13	protein_coding	14641727	14663002	3	1	chromosome	carbonic anhydrase 13 [Source:MGI Symbol;Acc:MGI:1931322]	Car13	71934
451	489	ENSMUSG00000031765.8	2418.7209168664	-1.29588360265837	0.224791372327738	5.76482802359966	8.1741149248651e-09	2.55821379979827e-07	4171.40064263942	2635.5950135507	3505.44334131928	1005.46038445836	1723.44310561371	1470.98301361692	47609	ENSMUSG00000031765	Mt1	protein_coding	94179082	94180327	8	1	chromosome	metallothionein 1 [Source:MGI Symbol;Acc:MGI:97171]	Mt1	17748
452	491	ENSMUSG00000068105.11	25.478257153914	4.69345883467527	0.814767806001433	-5.76048636200902	8.38719072040034e-09	2.61420706283109e-07	1.85643108261656	3.50789043507192	0	57.0865786047788	26.7330001840226	63.6856426169944	17804	ENSMUSG00000068105	Tnfrsf13c	protein_coding	82221743	82224369	15	-1	chromosome	tumor necrosis factor receptor superfamily, member 13c [Source:MGI Symbol;Acc:MGI:1919299]	Tnfrsf13c	72049
453	494	ENSMUSG00000031709.15	200.172881767331	1.3549376584433	0.235354784833635	-5.75700068898563	8.56215615119631e-09	2.65253517688073e-07	110.457649415686	127.45335247428	98.9137496909245	352.647735574682	261.482158049971	250.082645398441	47324	ENSMUSG00000031709	Tbc1d9	protein_coding	83165352	83272934	8	1	chromosome	TBC1 domain family, member 9 [Source:MGI Symbol;Acc:MGI:1918560]	Tbc1d9	71310
454	495	ENSMUSG00000009097.10	1462.4559063422	-1.16925241130286	0.203220385449925	5.75361772252405	8.73535680162408e-09	2.70072526246576e-07	2096.83890781541	1716.52771956186	2261.52800429705	662.02016156187	1058.45972603615	979.360918780853	18785	ENSMUSG00000009097	Tbx1	protein_coding	18580979	18590671	16	-1	chromosome	T-box 1 [Source:MGI Symbol;Acc:MGI:98493]	Tbx1	21380
455	496	ENSMUSG00000025931.15	629.879297048255	-1.16529479440685	0.202848614016882	5.74465248409274	9.21099587116834e-09	2.84203791960404e-07	998.759922447712	876.97260876798	737.357043150528	332.391207682663	481.194003312407	352.600996928237	272	ENSMUSG00000025931	Paqr8	protein_coding	20890606	20939650	1	1	chromosome	progestin and adipoQ receptor family member VIII [Source:MGI Symbol;Acc:MGI:1921479]	Paqr8	74229
456	498	ENSMUSG00000046447.3	136.143086686518	-1.39992341603024	0.244272487422631	5.7309909552284	9.98455912657293e-09	3.06834724644723e-07	233.910316409687	182.41030262374	175.347101724821	80.1053603002541	75.1865630175636	69.8988760430426	34178	ENSMUSG00000046447	Camk2n1	protein_coding	138454314	138460123	4	1	chromosome	calcium/calmodulin-dependent protein kinase II inhibitor 1 [Source:MGI Symbol;Acc:MGI:1913509]	Camk2n1	66259
457	502	ENSMUSG00000100862.1	186.566911461765	-1.31043948033926	0.229187868759274	5.71775237246818	1.0794228910276e-08	3.2907346462722e-07	243.19247182277	314.540842344782	239.790908341635	119.697664816472	91.8946881325778	110.284893312356	330	ENSMUSG00000100862	Gm10925	unprocessed_pseudogene	24613974	24614651	1	-1	chromosome	predicted gene 10925 [Source:MGI Symbol;Acc:MGI:3809095]	Gm10925	NA
458	503	ENSMUSG00000041762.16	188.311053746765	1.18243069745462	0.206885790184627	-5.71537898470169	1.09459795601748e-08	3.33036324431242e-07	116.026942663535	116.929681169064	112.401988285141	265.176365131876	261.482158049971	257.849187181002	26532	ENSMUSG00000041762	Gpr155	protein_coding	73341506	73386572	2	-1	chromosome	G protein-coupled receptor 155 [Source:MGI Symbol;Acc:MGI:1915776]	Gpr155	68526
459	504	ENSMUSG00000031609.3	195.181494579214	1.24529224160293	0.217926329455157	-5.71428080634553	1.10168950209994e-08	3.34528891669395e-07	125.309098076618	120.437571604136	100.41244286806	306.610172183731	258.140533026969	260.17914971577	46841	ENSMUSG00000031609	Sap30	protein_coding	57482707	57487860	8	-1	chromosome	sin3 associated polypeptide [Source:MGI Symbol;Acc:MGI:1929129]	Sap30	60406
460	505	ENSMUSG00000002885.14	376.171458138145	1.16907748870254	0.204693422965145	-5.71135834150181	1.12077968640549e-08	3.39651729123756e-07	191.212401509506	254.90670494856	250.281760581582	495.364182086629	459.473440662889	605.790259039703	47346	ENSMUSG00000002885	Adgre5	protein_coding	83723251	83741326	8	-1	chromosome	adhesion G protein-coupled receptor E5 [Source:MGI Symbol;Acc:MGI:1347095]	Adgre5	26364
461	506	ENSMUSG00000031093.14	334.150675945416	1.2560989166392	0.219988675809875	-5.70983443586334	1.13086130103339e-08	3.42029670968675e-07	168.007012976799	210.473426104315	214.313124330336	556.133765762683	365.90794001881	490.068786479555	52666	ENSMUSG00000031093	Dock11	protein_coding	35888832	36076562	X	1	chromosome	dedicator of cytokinesis 11 [Source:MGI Symbol;Acc:MGI:1923224]	Dock11	75974
462	507	ENSMUSG00000032348.6	4450.05754579251	-1.0954486698626	0.191921198610256	5.70780444158846	1.14442799880223e-08	3.45450218810045e-07	7381.16998448346	4799.96341199008	6006.76225395796	2487.86992564697	3314.05661656306	2710.52308211354	50085	ENSMUSG00000032348	Gsta4	protein_coding	78182774	78209349	9	1	chromosome	glutathione S-transferase, alpha 4 [Source:MGI Symbol;Acc:MGI:1309515]	Gsta4	14860
463	508	ENSMUSG00000039518.7	4516.74490659315	1.2885027498265	0.225973762891795	-5.70200156574588	1.18408740459827e-08	3.56717985038818e-07	2156.24470245914	2404.07424483596	3313.61061464597	8592.45083128702	5424.29281858934	5209.79622774145	21218	ENSMUSG00000039518	Cdsn	protein_coding	35552128	35557180	17	1	chromosome	corneodesmosin [Source:MGI Symbol;Acc:MGI:3505689]	Cdsn	386463
464	509	ENSMUSG00000036390.8	197.332502000631	-1.585779683104	0.278706458418311	5.68978448545279	1.27199807992933e-08	3.82449088708026e-07	395.419820597328	250.229517701797	241.28960151877	129.825928762481	91.8946881325778	75.3354552908348	39132	ENSMUSG00000036390	Gadd45a	protein_coding	67035096	67037457	6	-1	chromosome	growth arrest and DNA-damage-inducible 45 alpha [Source:MGI Symbol;Acc:MGI:107799]	Gadd45a	13197
465	510	ENSMUSG00000028716.15	105.311198207983	1.64213978934051	0.289112070539572	-5.6799419902316	1.34740432077364e-08	4.0432697500235e-07	59.4057946437301	46.7718724676256	46.4594884911918	126.142923691205	194.649657589915	158.43745236423	33436	ENSMUSG00000028716	Pdzk1ip1	protein_coding	115088708	115093899	4	1	chromosome	PDZK1 interacting protein 1 [Source:MGI Symbol;Acc:MGI:1914432]	Pdzk1ip1	67182
466	511	ENSMUSG00000053626.5	289.070907954317	1.75351832339739	0.308790356818904	-5.67866931293381	1.35746624024288e-08	4.06549184749062e-07	102.103709543911	177.733115376977	116.898067816547	677.672933114793	318.289783441019	341.727838432653	46923	ENSMUSG00000053626	Tll1	protein_coding	64014931	64206271	8	-1	chromosome	tolloid-like [Source:MGI Symbol;Acc:MGI:106923]	Tll1	21892
467	512	ENSMUSG00000061451.13	768.009441230337	1.05608658685731	0.186065156997783	-5.67589657245658	1.37964122328082e-08	4.12383384396281e-07	408.414838175644	478.242395981472	612.965509448305	1028.47916615384	994.968850599092	1084.98588702367	23888	ENSMUSG00000061451	Tmem151a	protein_coding	5070859	5085531	19	-1	chromosome	transmembrane protein 151A [Source:MGI Symbol;Acc:MGI:2147713]	Tmem151a	381199
468	513	ENSMUSG00000098557.1	249.82272854933	1.23631897779005	0.217897562236186	-5.67385410420501	1.39620053799552e-08	4.16519552309619e-07	162.437719728949	149.669991896402	133.383692765034	353.568486842501	410.184471573597	289.692008489499	16351	ENSMUSG00000098557	Kctd12	protein_coding	102976581	102982637	14	-1	chromosome	potassium channel tetramerisation domain containing 12 [Source:MGI Symbol;Acc:MGI:2145823]	Kctd12	239217
469	514	ENSMUSG00000044350.14	460.125782992304	1.07889801339148	0.190255819590214	-5.67077535770149	1.42152693052599e-08	4.23249963906027e-07	297.957188759959	334.418888143523	253.279146935852	711.740730024097	562.228410120226	601.130333970167	16106	ENSMUSG00000044350	Lacc1	protein_coding	77024200	77036904	14	-1	chromosome	laccase domain containing 1 [Source:MGI Symbol;Acc:MGI:2445077]	Lacc1	210808
470	515	ENSMUSG00000022548.14	1975.95409261037	-1.52001644158644	0.268151025127127	5.66850878480074	1.44045686313755e-08	4.28053433659361e-07	3504.01366843877	2694.05985413523	2592.73919644393	555.213014494864	1385.10357203467	1124.59525011473	19055	ENSMUSG00000022548	Apod	protein_coding	31296192	31314808	16	-1	chromosome	apolipoprotein D [Source:MGI Symbol;Acc:MGI:88056]	Apod	11815
471	516	ENSMUSG00000029403.14	205.959654280465	1.50375456799915	0.265744812292884	-5.65864129208976	1.52576076056034e-08	4.52524082938284e-07	74.2572433046626	143.823507837949	104.908522399465	361.855248252872	279.861095676487	271.052308211354	36316	ENSMUSG00000029403	Cdkl2	protein_coding	92006074	92043883	5	-1	chromosome	cyclin-dependent kinase-like 2 (CDC2-related kinase) [Source:MGI Symbol;Acc:MGI:1858227]	Cdkl2	53886
472	517	ENSMUSG00000029861.17	877.602521229145	1.00559849823269	0.177945787479489	-5.65115090655687	1.59377092224218e-08	4.71780854816138e-07	476.174572691149	622.06590381942	654.928918408091	1081.88273968734	1264.80507120657	1165.7579215623	38619	ENSMUSG00000029861	Fam131b	protein_coding	42315312	42324643	6	-1	chromosome	family with sequence similarity 131, member B [Source:MGI Symbol;Acc:MGI:1923406]	Fam131b	76156
473	519	ENSMUSG00000025558.19	447.349955983926	1.21205533849497	0.214530150851831	-5.64981348161217	1.6062202081644e-08	4.73633797027899e-07	242.264256281462	323.895216838307	242.788294695905	760.540547218504	509.597816007931	605.013604861447	16530	ENSMUSG00000025558	Dock9	protein_coding	121542046	121797837	14	-1	chromosome	dedicator of cytokinesis 9 [Source:MGI Symbol;Acc:MGI:106321]	Dock9	105445
474	522	ENSMUSG00000023908.8	546.609942973698	1.16410005852651	0.206322961750927	-5.64212557171319	1.67963521984076e-08	4.92435582460595e-07	298.885404301267	308.694358286329	406.145851003644	921.672019086831	660.806348298809	683.455676865306	20524	ENSMUSG00000023908	Pkmyt1	protein_coding	23726336	23736735	17	1	chromosome	protein kinase, membrane associated tyrosine/threonine 1 [Source:MGI Symbol;Acc:MGI:2137630]	Pkmyt1	268930
475	523	ENSMUSG00000020400.17	2752.20909314982	-1.01087885507258	0.179375041668115	5.63556025226149	1.74490121637603e-08	5.10487034692862e-07	4434.08564082966	3075.25061474638	3526.42504579917	1646.30326686039	2053.42857663524	1777.76141402805	6927	ENSMUSG00000020400	Tnip1	protein_coding	54910785	54962917	11	-1	chromosome	TNFAIP3 interacting protein 1 [Source:MGI Symbol;Acc:MGI:1926194]	Tnip1	57783
476	524	ENSMUSG00000022982.10	7417.33342419045	-1.04194554768095	0.184897295969801	5.63526655279551	1.74787771941362e-08	5.10487034692862e-07	11225.8387565824	7969.9270684834	10759.1183186537	5346.802612225	5208.75800460566	3993.5557845925	19856	ENSMUSG00000022982	Sod1	protein_coding	90220754	90226329	16	1	chromosome	superoxide dismutase 1, soluble [Source:MGI Symbol;Acc:MGI:98351]	Sod1	20655
477	525	ENSMUSG00000022708.16	1493.23632146895	-1.01122265643774	0.179498043919982	5.63361379519283	1.76471979106462e-08	5.14424222522914e-07	2434.70936485162	1764.46888884118	1787.94096032232	957.581318531773	1094.38219503343	920.335201233395	19300	ENSMUSG00000022708	Zbtb20	protein_coding	42875881	43642602	16	1	chromosome	zinc finger and BTB domain containing 20 [Source:MGI Symbol;Acc:MGI:1929213]	Zbtb20	56490
478	528	ENSMUSG00000036611.5	92.9526674650256	-1.89950038927747	0.33767930496205	5.62516080009981	1.85335249549433e-08	5.3719141270919e-07	178.21738393119	113.421790733992	148.370624536387	23.0187816954753	54.301406623796	40.3860172693135	48810	ENSMUSG00000036611	Eepd1	protein_coding	25481547	25604110	9	1	chromosome	endonuclease/exonuclease/phosphatase family domain containing 1 [Source:MGI Symbol;Acc:MGI:1914734]	Eepd1	67484
479	529	ENSMUSG00000001995.9	1143.8395461389	1.67887049566726	0.298650127056283	-5.62152948741544	1.89274183138785e-08	5.47571285209066e-07	557.857540326278	562.431766423198	512.553066580245	2820.26113332963	927.300943883285	1482.63282629076	48317	ENSMUSG00000001995	Sipa1l2	protein_coding	125418063	125569808	8	-1	chromosome	signal-induced proliferation-associated 1 like 2 [Source:MGI Symbol;Acc:MGI:2676970]	Sipa1l2	244668
480	532	ENSMUSG00000098702.1	116.455935043058	1.55000082735857	0.276233889946834	-5.61118995086697	2.00940049196023e-08	5.78042577612019e-07	48.2672081480307	76.0042927598916	53.9529543768679	151.923959190137	172.093688684646	196.493507098775	23306	ENSMUSG00000098702	1500015A07Rik	lncRNA	61726390	61735917	18	1	chromosome	RIKEN cDNA 1500015A07 gene [Source:MGI Symbol;Acc:MGI:1916232]	1500015A07Rik	NA
481	535	ENSMUSG00000036957.8	396.681601908002	-1.07951844462216	0.19279257164765	5.59937779446761	2.15122519191839e-08	6.15371034338674e-07	552.288247078428	473.565208734709	590.485111791276	213.614294134011	279.861095676487	270.275654033098	42452	ENSMUSG00000036957	Lrfn3	protein_coding	30355489	30362772	7	-1	chromosome	leucine rich repeat and fibronectin type III domain containing 3 [Source:MGI Symbol;Acc:MGI:2442512]	Lrfn3	233067
482	536	ENSMUSG00000030554.16	942.283564234098	-1.32458427497117	0.236601974042725	5.59836527286108	2.16382464393123e-08	6.17820379677679e-07	1479.5755728454	1329.49047489226	1231.92579160515	340.677969093035	561.393003864475	710.638573104267	43738	ENSMUSG00000030554	Synm	protein_coding	67730160	67759742	7	-1	chromosome	synemin, intermediate filament protein [Source:MGI Symbol;Acc:MGI:2661187]	Synm	233335
483	538	ENSMUSG00000050234.7	46.9114363429642	2.15042961953721	0.384399691706554	-5.59425427733907	2.21572026479376e-08	6.30285928111593e-07	16.7078797435491	19.8780457987409	14.9869317713522	79.1846090324351	66.8325004600566	83.8786512516512	33828	ENSMUSG00000050234	Gja4	protein_coding	127311421	127314039	4	-1	chromosome	gap junction protein, alpha 4 [Source:MGI Symbol;Acc:MGI:95715]	Gja4	14612
484	539	ENSMUSG00000020121.15	340.153338950776	1.37660527105566	0.246101330626388	-5.59365228766485	2.223420248394e-08	6.3130284752174e-07	175.432737307265	213.981316539387	178.344488079091	346.202476699949	475.346159522152	651.612855556809	5774	ENSMUSG00000020121	Srgap1	protein_coding	121780991	122047315	10	-1	chromosome	SLIT-ROBO Rho GTPase activating protein 1 [Source:MGI Symbol;Acc:MGI:2152936]	Srgap1	117600
485	540	ENSMUSG00000000244.17	240.953742666313	1.26758013127849	0.226691842220408	-5.59164422884722	2.24929339709141e-08	6.37466410168277e-07	174.504521765957	130.961242909352	116.898067816547	297.402659505541	383.451471389575	342.504492610909	45760	ENSMUSG00000000244	Tspan32	protein_coding	143005046	143019644	7	1	chromosome	tetraspanin 32 [Source:MGI Symbol;Acc:MGI:1350360]	Tspan32	27027
486	541	ENSMUSG00000042608.15	792.620656005292	1.06641509864567	0.190936903123605	-5.58517018554195	2.33471469606868e-08	6.60452379087525e-07	437.189519956201	520.337081202335	581.492952728465	1117.79203913228	878.011974793993	1220.90036821848	33782	ENSMUSG00000042608	Stk40	protein_coding	126103957	126141029	4	1	chromosome	serine/threonine kinase 40 [Source:MGI Symbol;Acc:MGI:1921428]	Stk40	74178
487	543	ENSMUSG00000036687.13	84.2638358933335	1.67282684227792	0.299848393392115	-5.57890880572551	2.42032081557896e-08	6.82147141097981e-07	36.200406111023	37.4174979741005	47.958181668327	113.252405941739	150.373126035127	120.381397629685	37647	ENSMUSG00000036687	Tmem184a	protein_coding	139802485	139819917	5	-1	chromosome	transmembrane protein 184a [Source:MGI Symbol;Acc:MGI:2385897]	Tmem184a	231832
488	545	ENSMUSG00000031274.16	4349.56642548715	1.18680643007659	0.212922451484652	-5.57389050239326	2.49112345750274e-08	6.99525750341688e-07	2176.66544436792	3499.70535739009	2288.50448148548	7171.73162504229	4945.60503404419	6015.18661059295	54340	ENSMUSG00000031274	Col4a5	protein_coding	141475385	141689234	X	1	chromosome	collagen, type IV, alpha 5 [Source:MGI Symbol;Acc:MGI:88456]	Col4a5	12830
489	549	ENSMUSG00000068587.10	77.1686675317444	1.81772314547608	0.327195023196539	-5.55547308671689	2.76860872687046e-08	7.717812013848e-07	41.7696993588727	33.9096075390286	25.4777840112987	111.4109034061	148.702313523626	101.74169735154	38513	ENSMUSG00000068587	Mgam	protein_coding	40628831	40769123	6	1	chromosome	maltase-glucoamylase [Source:MGI Symbol;Acc:MGI:1203495]	Mgam	232714
490	552	ENSMUSG00000028085.12	1414.46597614487	-1.12271235103687	0.202209454881089	5.5522248042115	2.82056538402009e-08	7.81991533279774e-07	2258.34841200305	1513.07007432769	2044.21749361244	830.517643572749	1081.85110119717	758.791132156141	30112	ENSMUSG00000028085	Gatb	protein_coding	85574119	85655622	3	1	chromosome	glutamyl-tRNA(Gln) amidotransferase, subunit B [Source:MGI Symbol;Acc:MGI:2442496]	Gatb	229487
491	554	ENSMUSG00000086583.3	228.001956638564	-1.242784736074	0.2240012298529	5.54811568173142	2.8876480040128e-08	7.97699730205992e-07	308.16755971435	270.107563500538	383.665453346616	157.448466797051	122.804719595354	125.817976877477	44989	ENSMUSG00000086583	Gm15500	transcribed_processed_pseudogene	114705217	114706235	7	-1	chromosome	predicted pseudogene 15500 [Source:MGI Symbol;Acc:MGI:3782947]	Gm15500	NA
492	556	ENSMUSG00000038065.13	1889.74530656916	-1.10793804429495	0.200002539346629	5.53961988639936	3.0312887244156e-08	8.34367673353533e-07	2666.76325017869	2698.737041382	2379.92476529073	852.615674000405	1430.21550984521	1310.21559871792	38921	ENSMUSG00000038065	Mturn	protein_coding	54681624	54703851	6	1	chromosome	maturin, neural progenitor differentiation regulator homolog (Xenopus) [Source:MGI Symbol;Acc:MGI:1915485]	Mturn	68235
493	557	ENSMUSG00000068744.12	577.545400950438	1.18375540121243	0.213833713864411	-5.53586887595769	3.09689199968194e-08	8.50894706698966e-07	300.741835383883	394.053025539746	365.681135220993	609.537339296186	812.014880589687	983.244189672133	31020	ENSMUSG00000068744	Psrc1	protein_coding	108383839	108388231	3	1	chromosome	proline/serine-rich coiled-coil 1 [Source:MGI Symbol;Acc:MGI:1913099]	Psrc1	56742
494	559	ENSMUSG00000092035.8	491.88985394075	1.15152449708552	0.208140340210295	-5.53244265826642	3.15801699027894e-08	8.64584830397655e-07	357.362983403689	294.662796546041	262.271305998663	736.60101425521	534.660003680453	765.781019760445	38019	ENSMUSG00000092035	Peg10	protein_coding	4747306	4760517	6	1	chromosome	paternally expressed 10 [Source:MGI Symbol;Acc:MGI:2157785]	Peg10	170676
495	560	ENSMUSG00000041695.2	303.661786657014	1.32395346067451	0.239378879207591	-5.53078644639474	3.18798246828943e-08	8.71230065976812e-07	185.643108261656	173.055928130215	160.360169953468	583.756303797254	375.097408832068	344.057800967421	8720	ENSMUSG00000041695	Kcnj2	protein_coding	111066164	111076821	11	1	chromosome	potassium inwardly-rectifying channel, subfamily J, member 2 [Source:MGI Symbol;Acc:MGI:104744]	Kcnj2	16518
496	561	ENSMUSG00000050359.7	32.4603673064342	2.89918783774485	0.524249783218622	-5.53016506739467	3.19929594609748e-08	8.72763371819533e-07	3.71286216523313	7.01578087014384	13.488238594217	46.9583146587696	67.6679067158073	55.9191008344341	30389	ENSMUSG00000050359	Sprr1a	protein_coding	92483952	92485895	3	-1	chromosome	small proline-rich protein 1A [Source:MGI Symbol;Acc:MGI:106660]	Sprr1a	20753
497	562	ENSMUSG00000026930.15	1638.41809690945	-1.51313908934094	0.273735135570594	5.52774888100075	3.24365888447437e-08	8.83291024341561e-07	1773.81989944013	2740.83172660286	2766.58760499161	630.714618456023	621.542254278526	1297.01247768757	25730	ENSMUSG00000026930	Gpsm1	protein_coding	26315515	26348237	2	1	chromosome	G-protein signalling modulator 1 (AGS3-like, C. elegans) [Source:MGI Symbol;Acc:MGI:1915089]	Gpsm1	67839
498	563	ENSMUSG00000006457.4	175.645717859981	-1.32059251227839	0.238935048581503	5.52699371698883	3.2576462300867e-08	8.85524296718415e-07	288.675033346876	195.272567552337	268.266078707204	112.33165467392	96.907125667082	92.4218472124675	23872	ENSMUSG00000006457	Actn3	protein_coding	4861216	4877909	19	-1	chromosome	actinin alpha 3 [Source:MGI Symbol;Acc:MGI:99678]	Actn3	11474
499	564	ENSMUSG00000031278.12	1823.43458793155	1.00975731326426	0.182778572882793	-5.52448406472551	3.3045522582734e-08	8.96682052493193e-07	1305.07105107944	1318.96680358704	1004.1244286806	2870.90245305968	2085.17401435376	2356.36877682879	54358	ENSMUSG00000031278	Acsl4	protein_coding	142317993	142390535	X	-1	chromosome	acyl-CoA synthetase long-chain family member 4 [Source:MGI Symbol;Acc:MGI:1354713]	Acsl4	50790
500	565	ENSMUSG00000050299.8	222.06254696714	-1.4226973084843	0.257628510310974	5.52228209046823	3.34624676510189e-08	9.06388681294147e-07	264.54142927286	285.308422052516	421.132782774997	125.222172423386	144.525282244872	91.6451930342115	19669	ENSMUSG00000050299	Gm9843	processed_pseudogene	76403251	76403652	16	-1	chromosome	predicted gene 9843 [Source:MGI Symbol;Acc:MGI:3708621]	Gm9843	NA
501	566	ENSMUSG00000061718.12	99.6315405133106	1.72796295938785	0.312942200099115	-5.52166808707987	3.35796364562463e-08	9.06965033541575e-07	57.5493635611135	39.7560915974818	40.4647157826509	108.648649602643	181.283157497903	170.08726503807	8242	ENSMUSG00000061718	Ppp1r1b	protein_coding	98348404	98357796	11	1	chromosome	protein phosphatase 1, regulatory inhibitor subunit 1B [Source:MGI Symbol;Acc:MGI:94860]	Ppp1r1b	19049
502	567	ENSMUSG00000084319.3	485.88033391519	-1.00866130675779	0.182677212041326	5.52154970774132	3.3602272217595e-08	9.06965033541575e-07	630.258352548324	584.64840584532	732.860963619122	338.836466557397	347.529002392294	281.148812528683	39979	ENSMUSG00000084319	Tpt1-ps3	processed_pseudogene	99877816	99878334	6	-1	chromosome	tumor protein, translationally-controlled, pseudogene 3 [Source:MGI Symbol;Acc:MGI:2664997]	Tpt1-ps3	NA
503	568	ENSMUSG00000015217.11	392.354172019358	1.33158673142107	0.241392259504492	-5.51627767250876	3.46255035997205e-08	9.31298254991428e-07	170.791659600724	252.568111325178	247.284374227311	736.60101425521	487.877253358413	459.002619349313	53209	ENSMUSG00000015217	Hmgb3	protein_coding	71555918	71560676	X	1	chromosome	high mobility group box 3 [Source:MGI Symbol;Acc:MGI:1098219]	Hmgb3	15354
504	569	ENSMUSG00000039481.5	22.2753866502761	-3.61353195748442	0.655064591168292	5.51629870733782	3.46213615900432e-08	9.31298254991428e-07	43.6261304414893	24.5552330455034	55.4516475540031	1.84150253563802	5.84784379025495	2.32996253476809	21825	ENSMUSG00000039481	Nrtn	protein_coding	56751325	56757530	17	-1	chromosome	neurturin [Source:MGI Symbol;Acc:MGI:108417]	Nrtn	18188
505	570	ENSMUSG00000031442.21	295.69571773775	1.12327306126793	0.203695662027658	-5.51446726987937	3.49838001591061e-08	9.39284346728e-07	194.925263674739	180.071709000359	182.840567610497	431.832344607117	332.491689788781	452.012731745009	46058	ENSMUSG00000031442	Mcf2l	protein_coding	12873806	13020905	8	1	chromosome	mcf.2 transforming sequence-like [Source:MGI Symbol;Acc:MGI:103263]	Mcf2l	17207
506	573	ENSMUSG00000039316.14	115.146461043411	-1.38457118366296	0.251450018893422	5.50634750299946	3.66355025921552e-08	9.7677653601105e-07	145.7298399854	168.378740883452	185.837953964767	67.2148425507879	58.4784379025495	65.2389509735065	21691	ENSMUSG00000039316	Rftn1	protein_coding	49992257	50190674	17	-1	chromosome	raftlin lipid raft linker 1 [Source:MGI Symbol;Acc:MGI:1923688]	Rftn1	76438
507	575	ENSMUSG00000022629.17	531.781604104226	1.09938072750498	0.199706545542288	-5.50498094351238	3.69208204225906e-08	9.82671714343177e-07	363.860492192847	369.497792494242	280.255624124286	783.559328913979	588.126004048498	805.390382851502	18029	ENSMUSG00000022629	Kif21a	protein_coding	90933276	91049948	15	-1	chromosome	kinesin family member 21A [Source:MGI Symbol;Acc:MGI:109188]	Kif21a	16564
508	577	ENSMUSG00000044447.5	632.259081911273	1.14867739214077	0.208844260869362	-5.50016259656423	3.79441180676418e-08	1.00640690278542e-06	319.306146210049	363.651308435789	499.064827986028	919.830516551193	730.980473781869	960.721218502708	15933	ENSMUSG00000044447	Dock5	protein_coding	67752135	67933442	14	-1	chromosome	dedicator of cytokinesis 5 [Source:MGI Symbol;Acc:MGI:2652871]	Dock5	68813
509	579	ENSMUSG00000043747.12	362.886926856189	5.14008919724297	0.935008826102108	-5.4973697079108	3.8549794442036e-08	1.01893964445755e-06	27.8464662392485	19.8780457987409	11.9895454170818	107.727898334824	992.46263183184	1017.4169735154	20523	ENSMUSG00000043747	1520401A03Rik	protein_coding	23704488	23722783	17	-1	chromosome	RIKEN cDNA 1520401A03 gene [Source:MGI Symbol;Acc:MGI:2443785]	1520401A03Rik	320309
510	580	ENSMUSG00000048442.15	39.0401754691709	3.87051574788121	0.704860377389822	-5.49118076719559	3.99255451296535e-08	1.05348369424865e-06	5.56929324784969	3.50789043507192	5.99477270854088	13.8112690172852	81.8698130635693	123.488014342709	8816	ENSMUSG00000048442	Smim5	protein_coding	115899966	115906269	11	1	chromosome	small integral membrane protein 5 [Source:MGI Symbol;Acc:MGI:1913778]	Smim5	66528
511	581	ENSMUSG00000040253.15	118.186422195781	1.75468176696672	0.319780166456477	-5.4871500831667	4.08470073397919e-08	1.07594251347362e-06	64.0468723502715	67.8192150780571	28.4751703655692	150.082456654499	224.72428279694	173.970535929351	31582	ENSMUSG00000040253	Gbp7	protein_coding	142530342	142550149	3	1	chromosome	guanylate binding protein 7 [Source:MGI Symbol;Acc:MGI:2444421]	Gbp7	229900
512	583	ENSMUSG00000021294.7	37.9001392482201	3.5207923834712	0.642659311847399	-5.47847408193662	4.29009412167771e-08	1.12423973353006e-06	1.85643108261656	8.18507768183448	8.99215906281131	24.8602842311133	69.3387192273087	114.168164203636	11172	ENSMUSG00000021294	Kif26a	protein_coding	112146208	112181747	12	1	chromosome	kinesin family member 26A [Source:MGI Symbol;Acc:MGI:2447072]	Kif26a	668303
513	586	ENSMUSG00000020901.13	90.4938345619534	1.73513021284411	0.317241791565022	-5.46942508515143	4.51497708135028e-08	1.1771245187902e-06	49.195423689339	26.8938266688847	49.4568748454622	139.033441440671	115.286063293598	163.097377433766	7272	ENSMUSG00000020901	Pik3r5	protein_coding	68432121	68497849	11	1	chromosome	phosphoinositide-3-kinase regulatory subunit 5 [Source:MGI Symbol;Acc:MGI:2443588]	Pik3r5	320207
514	588	ENSMUSG00000027134.4	534.08621159359	-1.00467125491636	0.183744871074595	5.46775128492428	4.55780803353509e-08	1.18627030859219e-06	667.386974200655	705.085977449456	767.330906693232	290.957400630808	378.43903385507	395.316976732319	27431	ENSMUSG00000027134	Lpcat4	protein_coding	112239468	112247111	2	1	chromosome	lysophosphatidylcholine acyltransferase 4 [Source:MGI Symbol;Acc:MGI:2138993]	Lpcat4	99010
515	589	ENSMUSG00000113722.1	118.779754876246	1.37296942077597	0.251234143213785	-5.46489980706028	4.63168337493299e-08	1.20345131358191e-06	75.1854588459709	59.6341373962226	62.9451134396792	179.546497224707	174.599907451898	160.767414898998	10901	ENSMUSG00000113722	Snhg10	lncRNA	105030617	105032279	12	-1	chromosome	small nucleolar RNA host gene 10 [Source:MGI Symbol;Acc:MGI:1916684]	Snhg10	NA
516	590	ENSMUSG00000045817.8	7113.50635511579	1.53407979860594	0.280800796415592	-5.4632316510081	4.6754383117301e-08	1.2127611512325e-06	3383.34564806869	4336.92187456058	3234.1798762578	16815.6804041786	6359.94782503013	8550.96250259888	22213	ENSMUSG00000045817	Zfp36l2	protein_coding	84183931	84187947	17	-1	chromosome	zinc finger protein 36, C3H type-like 2 [Source:MGI Symbol;Acc:MGI:107945]	Zfp36l2	12193
517	591	ENSMUSG00000022037.15	22720.907008209	-1.29253275282937	0.236684830261387	5.46098688032494	4.73495043241039e-08	1.22425893770818e-06	36034.2555291288	28307.5065142187	32464.6916031031	8043.68307566689	17214.3813059991	14260.9240211372	15894	ENSMUSG00000022037	Clu	protein_coding	65968483	65981547	14	1	chromosome	clusterin [Source:MGI Symbol;Acc:MGI:88423]	Clu	12759
518	592	ENSMUSG00000026413.12	53.4867214157231	2.56258275217694	0.469255304186327	-5.46095639050979	4.73576379458469e-08	1.22425893770818e-06	8.35393987177454	22.2166394221222	16.4856249484874	125.222172423386	48.453562833541	100.188388995028	2254	ENSMUSG00000026413	Pkp1	protein_coding	135871395	135919207	1	-1	chromosome	plakophilin 1 [Source:MGI Symbol;Acc:MGI:1328359]	Pkp1	18772
519	594	ENSMUSG00000053469.14	81.2607370697237	-2.22470493113345	0.407960634780038	5.45323431103335	4.94618257828234e-08	1.27434980097699e-06	126.237313617926	130.961242909352	143.874545004981	49.7205684622267	25.8975939282719	10.8731584955844	17350	ENSMUSG00000053469	Tg	protein_coding	66670753	66850721	15	1	chromosome	thyroglobulin [Source:MGI Symbol;Acc:MGI:98733]	Tg	21819
520	595	ENSMUSG00000015337.5	190.744188616798	-1.27310567609986	0.23362266212053	5.44941002103232	5.05371829504043e-08	1.29986730734956e-06	286.818602264259	228.012878279675	295.242555895638	88.3921217106252	118.6276883166	127.371285233989	25858	ENSMUSG00000015337	Endog	protein_coding	30171493	30174069	2	1	chromosome	endonuclease G [Source:MGI Symbol;Acc:MGI:1261433]	Endog	13804
521	597	ENSMUSG00000026278.14	389.580809395316	1.61996566080229	0.297418951475447	-5.44674659353717	5.1299466170157e-08	1.31505365204034e-06	155.011995398483	150.839288708093	269.764771884339	861.823186678596	484.53562833541	415.509985366976	1683	ENSMUSG00000026278	Bok	protein_coding	93685660	93695764	1	1	chromosome	BCL2-related ovarian killer [Source:MGI Symbol;Acc:MGI:1858494]	Bok	51800
522	598	ENSMUSG00000086181.1	39.0248891978006	-2.45634119832421	0.451040022872784	5.44594952500927	5.15297487194374e-08	1.31874795050547e-06	93.7497696721365	45.602575655935	58.4490339082735	14.7320202851042	9.18946881325778	12.4264668520965	29452	ENSMUSG00000086181	C230034O21Rik	lncRNA	38874570	38888259	3	-1	chromosome	RIKEN cDNA C230034O21 gene [Source:MGI Symbol;Acc:MGI:2441892]	C230034O21Rik	NA
523	600	ENSMUSG00000072872.3	402.852014853567	1.50650526829082	0.276777698285185	-5.44301537885669	5.23861222650307e-08	1.33619535857338e-06	188.427754885581	289.985609299279	149.869317713522	769.748059896694	410.184471573597	608.896875752727	39985	ENSMUSG00000072872	Rybp	protein_coding	100228565	100287485	6	-1	chromosome	RING1 and YY1 binding protein [Source:MGI Symbol;Acc:MGI:1929059]	Rybp	56353
524	601	ENSMUSG00000009654.4	25.4130991713492	-3.03250820241715	0.557298513818718	5.44144318928434	5.28506479818839e-08	1.34580085975832e-06	49.195423689339	37.4174979741005	49.4568748454622	1.84150253563802	8.35406255750707	6.21323342604823	4379	ENSMUSG00000009654	Oit3	protein_coding	59422958	59441778	10	-1	chromosome	oncoprotein induced transcript 3 [Source:MGI Symbol;Acc:MGI:1201782]	Oit3	18302
525	602	ENSMUSG00000032717.14	57.5697778808104	-1.95746754299	0.359931355859756	5.43844683471452	5.37470425840307e-08	1.36574304333418e-06	104.888356167836	88.8665576884886	80.9294315653018	23.0187816954753	15.8727188592634	31.8428213084972	21643	ENSMUSG00000032717	Mdfi	protein_coding	47815328	47834691	17	-1	chromosome	MyoD family inhibitor [Source:MGI Symbol;Acc:MGI:107687]	Mdfi	17240
526	603	ENSMUSG00000037071.3	2394.23892396163	1.00124868517665	0.184112948551658	-5.43823067879293	5.38122749039801e-08	1.36574304333418e-06	1548.26352290221	1654.55498854226	1582.61999505479	4046.70182206456	2678.31245593677	2854.98075926916	24871	ENSMUSG00000037071	Scd1	protein_coding	44394455	44407879	19	-1	chromosome	stearoyl-Coenzyme A desaturase 1 [Source:MGI Symbol;Acc:MGI:98239]	Scd1	20249
527	607	ENSMUSG00000027694.9	106.67993948958	1.49291953025309	0.275025348849583	-5.42829792416551	5.68940131496607e-08	1.43444147815883e-06	50.1236392306472	59.6341373962226	58.4490339082735	183.229502295983	128.652563385609	159.990760720742	29789	ENSMUSG00000027694	Gm8325	transcribed_processed_pseudogene	60877014	60877587	3	1	chromosome	predicted pseudogene 8325 [Source:MGI Symbol;Acc:MGI:3644852]	Gm8325	NA
528	608	ENSMUSG00000020023.18	305.195916095163	-1.43484768662956	0.265157650519593	5.41130034836969	6.25687270460242e-08	1.57492072156637e-06	457.610261864983	512.1520035205	367.179828398129	100.361888192272	211.357782704929	182.513731890167	5279	ENSMUSG00000020023	Tmcc3	protein_coding	94311949	94590956	10	1	chromosome	transmembrane and coiled coil domains 3 [Source:MGI Symbol;Acc:MGI:2442900]	Tmcc3	319880
529	613	ENSMUSG00000000402.2	29.2301434373466	-2.86803830894583	0.53132294890388	5.39791912783477	6.74182421459132e-08	1.68314645644544e-06	53.8365013958804	70.1578087014384	29.9738635427044	10.1282639460091	5.84784379025495	5.43657924779221	54765	ENSMUSG00000000402	Egfl6	protein_coding	166523007	166585720	X	-1	chromosome	EGF-like-domain, multiple 6 [Source:MGI Symbol;Acc:MGI:1858599]	Egfl6	54156
530	615	ENSMUSG00000105388.1	106.408486129349	-1.44724590876463	0.268287931462048	5.39437573981728	6.87621930183059e-08	1.71111642593846e-06	159.653073105025	126.284055662589	181.341874433362	58.9280811404168	60.9846566698016	51.2591757648979	31655	ENSMUSG00000105388	Rpl36a-ps2	processed_pseudogene	145879020	145879340	3	1	chromosome	ribosomal protein L36A, pseudogene 2 [Source:MGI Symbol;Acc:MGI:3780887]	Rpl36a-ps2	NA
531	620	ENSMUSG00000020614.13	1026.99554928897	-1.09990689407966	0.204873272614648	5.36871833032368	7.92981530095759e-08	1.95738537686863e-06	1324.56357744692	1310.78172590521	1567.63306328344	467.741644052058	741.005348850877	750.247936195324	8706	ENSMUSG00000020614	Fam20a	protein_coding	109669749	109722279	11	-1	chromosome	family with sequence similarity 20, member A [Source:MGI Symbol;Acc:MGI:2388266]	Fam20a	208659
532	621	ENSMUSG00000016918.15	445.633926350129	-1.25389552050355	0.233648326676772	5.36659319729769	8.02377489377989e-08	1.97738890457983e-06	473.389926067224	748.34995948201	662.422384293767	320.421441201016	200.49750138017	268.722345676586	152	ENSMUSG00000016918	Sulf1	protein_coding	12692277	12861192	1	1	chromosome	sulfatase 1 [Source:MGI Symbol;Acc:MGI:2138563]	Sulf1	240725
533	622	ENSMUSG00000045948.8	2150.81594284499	-1.07634812235307	0.200602715765611	5.36557104047734	8.06935114948001e-08	1.98542363330614e-06	3290.52409393786	2433.30666512822	3028.85891099028	1696.94458659044	1395.12844710368	1060.13295331948	42358	ENSMUSG00000045948	Mrps12	protein_coding	28739641	28741820	7	-1	chromosome	mitochondrial ribosomal protein S12 [Source:MGI Symbol;Acc:MGI:1346333]	Mrps12	24030
534	623	ENSMUSG00000029413.14	986.912546500566	1.03711841177497	0.193347146151332	-5.36402234229628	8.13888301140773e-08	1.99931726495319e-06	695.233440439903	709.763164696218	533.534771060138	1067.15071940224	1516.26235418753	1399.53082921736	36326	ENSMUSG00000029413	Naaa	protein_coding	92257659	92278170	5	-1	chromosome	N-acylethanolamine acid amidase [Source:MGI Symbol;Acc:MGI:1914361]	Naaa	67111
535	624	ENSMUSG00000074971.4	325.091709430751	1.29247791272262	0.241124347343602	-5.36021321347879	8.31237876834524e-08	2.03866417741595e-06	188.427754885581	171.886631318524	205.320965267525	627.031613384747	362.566314995807	395.316976732319	27366	ENSMUSG00000074971	Fibin	protein_coding	110360917	110363183	2	-1	chromosome	fin bud initiation factor homolog (zebrafish) [Source:MGI Symbol;Acc:MGI:1914856]	Fibin	67606
536	626	ENSMUSG00000054484.14	296.902781353099	1.07752622862773	0.201063540686658	-5.35913286390875	8.36223422059505e-08	2.04433917750777e-06	194.925263674739	191.764677117265	185.837953964767	406.051309108184	339.174939834787	463.66254441885	27601	ENSMUSG00000054484	Tmem62	protein_coding	120977017	121007852	2	1	chromosome	transmembrane protein 62 [Source:MGI Symbol;Acc:MGI:2139461]	Tmem62	96957
537	628	ENSMUSG00000059645.6	76.0772982773839	1.82654460150092	0.341079636927562	-5.3551851349274	8.54688596299404e-08	2.08282711429396e-06	46.4107770654141	32.7403107273379	19.4830113027578	103.124141995729	131.994188408612	122.711360164453	35161	ENSMUSG00000059645	Gm7361	protein_coding	26257691	26264308	5	1	chromosome	predicted gene 7361 [Source:MGI Symbol;Acc:MGI:3805965]	Gm7361	664837
538	629	ENSMUSG00000048240.14	260.660716023531	-1.20513149216705	0.225355932064817	5.34768036112946	8.90886175803117e-08	2.16758696891747e-06	452.040968617133	288.816312487588	349.195510272506	162.972974403965	169.587469917394	141.351060442597	4922	ENSMUSG00000048240	Gng7	protein_coding	80948624	81014945	10	-1	chromosome	guanine nucleotide binding protein (G protein), gamma 7 [Source:MGI Symbol;Acc:MGI:95787]	Gng7	14708
539	630	ENSMUSG00000035258.15	5368.685733493	-1.44891996963093	0.271025274336171	5.34606956188791	8.98846755577191e-08	2.18348424561164e-06	7048.86882069509	10762.2078548007	5765.47265243919	1721.80487082155	3489.4919302707	3424.26827193083	19459	ENSMUSG00000035258	Abi3bp	protein_coding	56477878	56690135	16	1	chromosome	ABI gene family, member 3 (NESH) binding protein [Source:MGI Symbol;Acc:MGI:2444583]	Abi3bp	320712
540	633	ENSMUSG00000052353.13	3663.47805783319	-1.07843629207873	0.202182743068967	5.33396805142197	9.60894368468293e-08	2.32314809084341e-06	4600.23622272385	5307.43822826382	5008.6325979859	3088.19975226497	2207.14332769337	1769.21821806723	44075	ENSMUSG00000052353	Cemip	protein_coding	83932857	84086502	7	-1	chromosome	cell migration inducing protein, hyaluronan binding [Source:MGI Symbol;Acc:MGI:2443629]	Cemip	80982
541	635	ENSMUSG00000029470.15	4458.17324532694	-1.10473645864385	0.207424326686502	5.32597345881002	1.00413793848734e-07	2.41674645463966e-06	6622.81788723459	5839.46827758306	5796.94520915903	1932.65691115211	3443.54458620442	3113.60660062842	37140	ENSMUSG00000029470	P2rx4	protein_coding	122707544	122729738	5	1	chromosome	purinergic receptor P2X, ligand-gated ion channel 4 [Source:MGI Symbol;Acc:MGI:1338859]	P2rx4	18438
542	636	ENSMUSG00000029869.7	1532.2495604685	1.24728816559808	0.234191361078428	-5.32593584944571	1.00434575611005e-07	2.41674645463966e-06	1003.40100015425	838.385813982189	882.730281332644	1356.26661749741	2771.87795658085	2340.83569326367	38599	ENSMUSG00000029869	Ephb6	protein_coding	41605482	41620509	6	1	chromosome	Eph receptor B6 [Source:MGI Symbol;Acc:MGI:1096338]	Ephb6	13848
543	639	ENSMUSG00000024924.14	374.406837996221	1.01726920884737	0.191297765357068	-5.31772656595638	1.05071808690184e-07	2.51646159654862e-06	209.776712335672	261.922485818703	272.76215823861	540.48099420976	452.790190616883	508.708486757699	24533	ENSMUSG00000024924	Vldlr	protein_coding	27216484	27254231	19	1	chromosome	very low density lipoprotein receptor [Source:MGI Symbol;Acc:MGI:98935]	Vldlr	22359
544	640	ENSMUSG00000050621.7	95.6187418043766	-1.41146528899578	0.265496019957819	5.31633313832738	1.05879225556738e-07	2.53183698112551e-06	146.658055526709	126.284055662589	143.874545004981	54.3243248013217	55.9722191352974	46.5992506953618	50959	ENSMUSG00000050621	Rps27rt	protein_coding	114982366	114982739	9	-1	chromosome	ribosomal protein S27, retrogene [Source:MGI Symbol;Acc:MGI:3704345]	Rps27rt	100043813
545	641	ENSMUSG00000035783.9	123898.560075819	-1.07280370906068	0.201826496449411	5.31547506364996	1.06379418028792e-07	2.53982935025372e-06	155148.443083055	155928.06843257	192782.898147612	105057.719658149	63262.8095292338	71211.4216042953	24647	ENSMUSG00000035783	Acta2	protein_coding	34241090	34255590	19	-1	chromosome	actin, alpha 2, smooth muscle, aorta [Source:MGI Symbol;Acc:MGI:87909]	Acta2	11475
546	642	ENSMUSG00000027220.2	32.3888026410625	-2.49942862115839	0.470264092332556	5.3149467754618	1.06688506610572e-07	2.5432412853087e-06	67.7597345155046	53.7876533377694	43.4621021369214	11.0490152138281	5.84784379025495	12.4264668520965	27155	ENSMUSG00000027220	Syt13	protein_coding	92915098	92956058	2	1	chromosome	synaptotagmin XIII [Source:MGI Symbol;Acc:MGI:1933945]	Syt13	80976
547	645	ENSMUSG00000057036.7	240.70166986218	-1.20252791744389	0.226615793622176	5.30646120565101	1.1177393582463e-07	2.65207490520951e-06	304.454697549117	275.954047558991	427.127555483537	156.527715529232	140.348250966119	139.797752086085	29201	ENSMUSG00000057036	Gm7536	processed_pseudogene	24333068	24333511	3	1	chromosome	predicted gene 7536 [Source:MGI Symbol;Acc:MGI:3645137]	Gm7536	NA
548	646	ENSMUSG00000014158.12	163.406184400851	1.22739367776378	0.231435218810213	-5.30340059768647	1.13665109144801e-07	2.69277218320747e-06	94.6779852134448	90.0358545001793	109.404601930871	247.682091043314	196.320470101416	242.316103615881	36879	ENSMUSG00000014158	Trpv4	protein_coding	114622152	114658421	5	-1	chromosome	transient receptor potential cation channel, subfamily V, member 4 [Source:MGI Symbol;Acc:MGI:1926945]	Trpv4	63873
549	647	ENSMUSG00000055493.4	323.778363872896	-1.22639405456684	0.23133514698089	5.30137365883336	1.14934574610781e-07	2.71863791320463e-06	497.523530141239	495.781848156831	367.179828398129	158.36921806487	250.621876725212	173.193881751095	3572	ENSMUSG00000055493	Epm2a	protein_coding	11343404	11459644	10	1	chromosome	epilepsy, progressive myoclonic epilepsy, type 2 gene alpha [Source:MGI Symbol;Acc:MGI:1341085]	Epm2a	13853
550	650	ENSMUSG00000091119.2	83.2301723771451	-1.64316856128559	0.310618377498804	5.28999145033497	1.22322077743512e-07	2.88002627351801e-06	116.955158204844	152.008585519783	109.404601930871	30.3847918380274	51.7951878565438	38.8327089128015	16582	ENSMUSG00000091119	Ccdc152	protein_coding	3280070	3303526	15	-1	chromosome	coiled-coil domain containing 152 [Source:MGI Symbol;Acc:MGI:3641617]	Ccdc152	100039139
551	652	ENSMUSG00000003227.4	24.3733547097592	-2.89471978287491	0.547704474279608	5.28518556778693	1.25577394962121e-07	2.94760192101272e-06	49.195423689339	40.9253884091724	38.9660226055157	2.76225380345704	5.84784379025495	8.54319596081632	4364	ENSMUSG00000003227	Edar	protein_coding	58600789	58675654	10	-1	chromosome	ectodysplasin-A receptor [Source:MGI Symbol;Acc:MGI:1343498]	Edar	13608
552	654	ENSMUSG00000058454.15	911.541035288704	1.13889924618684	0.216086680711261	-5.27056661909051	1.36003250715315e-07	3.18255924915471e-06	725.864553303077	452.517866124278	527.539998351597	1527.52635331174	1167.89794553949	1067.89949510204	45799	ENSMUSG00000058454	Dhcr7	protein_coding	143823145	143848410	7	1	chromosome	7-dehydrocholesterol reductase [Source:MGI Symbol;Acc:MGI:1298378]	Dhcr7	13360
553	655	ENSMUSG00000031906.9	101.763683800779	1.65129073875032	0.313439746888171	-5.26828762192521	1.37702232999056e-07	3.21739690659168e-06	57.5493635611135	44.4332788442443	44.9607953140566	116.935411013015	137.006625943116	209.696628129128	47870	ENSMUSG00000031906	Smpd3	protein_coding	106252548	106337988	8	-1	chromosome	sphingomyelin phosphodiesterase 3, neutral [Source:MGI Symbol;Acc:MGI:1927578]	Smpd3	58994
554	656	ENSMUSG00000005237.14	59.4389427984947	2.43900019645664	0.463009081022123	-5.26771568080778	1.38131824566891e-07	3.22251439507881e-06	30.6311128631733	11.6929681169064	11.9895454170818	53.4035735335027	126.981750874107	121.934705986197	7319	ENSMUSG00000005237	Dnah2	protein_coding	69420809	69549110	11	-1	chromosome	dynein, axonemal, heavy chain 2 [Source:MGI Symbol;Acc:MGI:107731]	Dnah2	327954
555	657	ENSMUSG00000079261.2	59.8810099532179	-1.80330552098337	0.342560517934737	5.26419545327442	1.40804592508476e-07	3.27986831620963e-06	102.103709543911	67.8192150780571	109.404601930871	26.7017867667514	28.403812695524	24.8529337041929	15050	ENSMUSG00000079261	Gm15217	protein_coding	46379414	46383608	14	1	chromosome	predicted gene 15217 [Source:MGI Symbol;Acc:MGI:3705233]	Gm15217	NA
556	659	ENSMUSG00000097141.2	162.120716768616	1.14485379340782	0.217745490874853	-5.2577612000508	1.45819698379567e-07	3.38638037025931e-06	101.175494002603	104.067416240467	97.4150565137892	232.95007075821	218.876439006685	218.239824089944	23668	ENSMUSG00000097141	Gm10524	TEC	82692284	82694176	18	1	chromosome	predicted gene 10524 [Source:MGI Symbol;Acc:MGI:3642791]	Gm10524	NA
557	663	ENSMUSG00000023031.8	164.110902789433	-1.49203835845209	0.284312999225223	5.24787245928966	1.53865754440267e-07	3.5516764795684e-06	294.244326594725	177.733115376977	254.777840112987	59.8488324082358	88.553063109575	109.5082391341	18268	ENSMUSG00000023031	Cela1	protein_coding	100674421	100687921	15	-1	chromosome	chymotrypsin-like elastase family, member 1 [Source:MGI Symbol;Acc:MGI:95314]	Cela1	109901
558	665	ENSMUSG00000051279.2	67.5940404856245	-1.64505354189969	0.313863872671573	5.24129625973574	1.59452469213239e-07	3.66956479524723e-06	90.9651230482117	114.591087545683	101.911136045195	28.5432893023894	39.2640940202832	30.2895129519851	31927	ENSMUSG00000051279	Gdf6	protein_coding	9844372	9862345	4	1	chromosome	growth differentiation factor 6 [Source:MGI Symbol;Acc:MGI:95689]	Gdf6	242316
559	668	ENSMUSG00000035107.13	992.55099087525	1.27546798388042	0.243950204715317	-5.22839480855883	1.70988072957403e-07	3.9173674678744e-06	470.605279443299	724.964023248197	545.52431647722	1926.21165227737	1026.71428831762	1261.28638548779	19491	ENSMUSG00000035107	Dcbld2	protein_coding	58408443	58469727	16	1	chromosome	discoidin, CUB and LCCL domain containing 2 [Source:MGI Symbol;Acc:MGI:1920629]	Dcbld2	73379
560	670	ENSMUSG00000062480.12	103.298586426862	-1.39464037211994	0.266900112881292	5.22532702239894	1.73847576983725e-07	3.97099002710287e-06	149.442702150633	149.669991896402	149.869317713522	52.4828222656837	70.1741254830594	48.1525590518738	20221	ENSMUSG00000062480	Acat3	protein_coding	12923813	12940600	17	-1	chromosome	acetyl-Coenzyme A acetyltransferase 3 [Source:MGI Symbol;Acc:MGI:109182]	Acat3	224530
561	671	ENSMUSG00000038860.15	849.86836979703	-1.15955173497515	0.221968998693074	5.22393551262765	1.75159802693047e-07	3.98905598275951e-06	1162.12585771797	1124.8635328464	1236.42187113656	346.202476699949	576.430316467988	653.166163913321	25978	ENSMUSG00000038860	Garnl3	protein_coding	32986224	33131654	2	-1	chromosome	GTPase activating RANGAP domain-like 3 [Source:MGI Symbol;Acc:MGI:2139309]	Garnl3	99326
562	674	ENSMUSG00000024812.11	248.083869191113	1.20726056248292	0.231241367947149	-5.22078109639465	1.78170044522029e-07	4.04610643878875e-06	142.945193361475	161.362960013308	145.373238182116	432.753095874936	269.000814351728	337.067913363117	24488	ENSMUSG00000024812	Tjp2	protein_coding	24094505	24225030	19	-1	chromosome	tight junction protein 2 [Source:MGI Symbol;Acc:MGI:1341872]	Tjp2	21873
563	679	ENSMUSG00000105052.4	15.5385974280609	-4.43011325367093	0.851581693550855	5.20221757609491	1.96924484066508e-07	4.43848645678033e-06	36.200406111023	24.5552330455034	28.4751703655692	0	1.67081251150141	2.32996253476809	35146	ENSMUSG00000105052	Gm21655	lncRNA	25919632	25926290	5	-1	chromosome	predicted gene, 21655 [Source:MGI Symbol;Acc:MGI:5435010]	Gm21655	NA
564	681	ENSMUSG00000042129.8	37.5565173168025	-2.42894201162172	0.467270743909537	5.19814699139812	2.01284937026258e-07	4.5234429900879e-06	49.195423689339	70.1578087014384	70.4385793253553	18.4150253563802	11.6956875805099	5.43657924779221	40232	ENSMUSG00000042129	Rassf4	protein_coding	116633008	116673952	6	-1	chromosome	Ras association (RalGDS/AF-6) domain family member 4 [Source:MGI Symbol;Acc:MGI:2386853]	Rassf4	213391
565	684	ENSMUSG00000044017.16	287.700839182699	-1.5923792485223	0.307212433333252	5.18331641478504	2.17974777515663e-07	4.8770263086253e-06	353.650121238456	459.533646994422	484.077896214676	68.1355938186069	182.953970009405	177.853806820631	37303	ENSMUSG00000044017	Adgrd1	protein_coding	129096750	129204599	5	1	chromosome	adhesion G protein-coupled receptor D1 [Source:MGI Symbol;Acc:MGI:3041203]	Adgrd1	243277
566	685	ENSMUSG00000062997.6	1139.08449140214	-1.23109787141247	0.237637416658793	5.18057252398145	2.21205901268981e-07	4.94209505550436e-06	2014.22772463897	1050.02853689819	1727.99323323691	719.106740166649	780.269442871161	542.881270600965	26152	ENSMUSG00000062997	Rpl35	protein_coding	39001580	39005624	2	-1	chromosome	ribosomal protein L35 [Source:MGI Symbol;Acc:MGI:1913739]	Rpl35	66489
567	686	ENSMUSG00000113061.1	155.900622647804	-1.30293934784684	0.251668583986492	5.1772029993095	2.25237100404907e-07	5.02482300961618e-06	213.489574500905	192.933973928956	259.273919644393	99.4411369244533	101.919563201586	68.3455676865306	12198	ENSMUSG00000113061	Gm11361	protein_coding	28257528	28258134	13	1	chromosome	predicted pseudogene 11361 [Source:MGI Symbol;Acc:MGI:3649931]	Gm11361	NA
568	690	ENSMUSG00000051375.15	93.1775263414214	1.8120798804528	0.350963052353117	-5.16316423709924	2.42809920655297e-07	5.38022247963021e-06	48.2672081480307	29.232420292266	46.4594884911918	93.9166293175393	202.168313891671	139.021097907829	22956	ENSMUSG00000051375	Pcdh1	protein_coding	38185914	38212053	18	-1	chromosome	protocadherin 1 [Source:MGI Symbol;Acc:MGI:104692]	Pcdh1	75599
569	691	ENSMUSG00000052688.12	487.332720693725	1.00002181392452	0.193687249369194	-5.16307509751632	2.42925622936779e-07	5.38022247963021e-06	256.187489401086	369.497792494242	350.694203449641	700.691714810268	624.048473045778	622.876650961336	2120	ENSMUSG00000052688	Rab7b	protein_coding	131688695	131715439	1	1	chromosome	RAB7B, member RAS oncogene family [Source:MGI Symbol;Acc:MGI:2442295]	Rab7b	226421
570	694	ENSMUSG00000027523.20	307.094298621435	-1.26599793222839	0.245577328824582	5.15519058004212	2.5337310247076e-07	5.58735152768374e-06	384.281234101629	519.167784390644	398.652385117968	131.667431298119	169.587469917394	239.209486902857	28752	ENSMUSG00000027523	Gnas	protein_coding	174284320	174346744	2	1	chromosome	GNAS (guanine nucleotide binding protein, alpha stimulating) complex locus [Source:MGI Symbol;Acc:MGI:95777]	Gnas	14683
571	695	ENSMUSG00000024127.15	1029.81471396175	1.08231933015725	0.209968216698204	-5.15468172839184	2.54062068954461e-07	5.59448331407061e-06	501.236392306472	853.586672534167	627.952441219657	1600.26570346944	1284.85482134459	1310.99225289618	22233	ENSMUSG00000024127	Prepl	protein_coding	85063470	85090241	17	-1	chromosome	prolyl endopeptidase-like [Source:MGI Symbol;Acc:MGI:2441932]	Prepl	213760
572	699	ENSMUSG00000032172.8	585.403335310908	-1.45027915872591	0.28209873395495	5.14103391530113	2.73230722594517e-07	5.98215018395777e-06	999.68813798902	755.365740352153	816.787781538694	160.210720600508	395.147158970084	385.220472414991	48665	ENSMUSG00000032172	Olfm2	protein_coding	20667690	20746349	9	-1	chromosome	olfactomedin 2 [Source:MGI Symbol;Acc:MGI:3045350]	Olfm2	244723
573	700	ENSMUSG00000102101.1	154.827681483028	-1.65900399242194	0.322851128863147	5.13860366003298	2.76787493825607e-07	6.05136543643869e-06	299.813619842575	150.839288708093	254.777840112987	59.8488324082358	107.767406991841	55.9191008344341	19448	ENSMUSG00000102101	Zbtb11os1	lncRNA	55973268	55974617	16	-1	chromosome	zinc finger and BTB domain containing 11, opposite strand 1 [Source:MGI Symbol;Acc:MGI:1913641]	Zbtb11os1	NA
574	702	ENSMUSG00000081087.1	573.721307851246	-1.20577271793997	0.234690103219509	5.13772290096183	2.78087524572093e-07	6.06246649010159e-06	1026.60638868696	565.93965685827	807.795622475883	405.130557840365	353.376846182549	283.478775063451	28176	ENSMUSG00000081087	Rps15a-ps7	processed_pseudogene	152185291	152185682	2	-1	chromosome	ribosomal protein S15A, pseudogene 7 [Source:MGI Symbol;Acc:MGI:3650538]	Rps15a-ps7	NA
575	703	ENSMUSG00000038764.14	470.269639844251	1.05370818238492	0.205166979766006	-5.13585657685598	2.80861799029866e-07	6.11423751401574e-06	262.684998190244	325.064513649998	331.211192146883	528.511227728113	599.821691629008	774.324215721261	32648	ENSMUSG00000038764	Ptpn3	protein_coding	57190841	57301837	4	-1	chromosome	protein tyrosine phosphatase, non-receptor type 3 [Source:MGI Symbol;Acc:MGI:105307]	Ptpn3	545622
576	707	ENSMUSG00000040254.11	31.7895142030544	3.04593746961738	0.594205130752704	-5.12607063112863	2.95851655781656e-07	6.40412127310108e-06	12.0668020370077	5.8464840584532	1.49869317713522	88.3921217106252	41.7703127875354	41.1626714475696	34902	ENSMUSG00000040254	Sema3d	protein_coding	12383385	12588948	5	1	chromosome	sema domain, immunoglobulin domain (Ig), short basic domain, secreted, (semaphorin) 3D [Source:MGI Symbol;Acc:MGI:1860118]	Sema3d	108151
577	710	ENSMUSG00000069806.5	70.475486419691	-1.61276301412867	0.315349950581331	5.11420094138472	3.15071822201293e-07	6.79135093939237e-06	122.524451452693	108.74460348723	86.9242042738427	34.9885481771225	40.9349065317847	28.7362045954731	41129	ENSMUSG00000069806	Cacng7	protein_coding	3332955	3368221	7	1	chromosome	calcium channel, voltage-dependent, gamma subunit 7 [Source:MGI Symbol;Acc:MGI:1932374]	Cacng7	81904
578	712	ENSMUSG00000084106.4	166.198284865317	-1.15872300763238	0.227330206048297	5.09709214527435	3.44910465994606e-07	7.42147078482657e-06	225.556376537913	218.65850378615	244.286987873041	120.618416084291	101.084156945836	86.9852679646753	1484	ENSMUSG00000084106	Gm6136	processed_pseudogene	86908793	86909683	1	-1	chromosome	predicted pseudogene 6136 [Source:MGI Symbol;Acc:MGI:3646897]	Gm6136	NA
579	713	ENSMUSG00000079043.3	94.3489065088226	-1.42370381017859	0.27957146979985	5.09245028184687	3.53465420916374e-07	7.58686507952902e-06	129.021960241851	127.45335247428	155.864090422063	61.6903349438738	50.1243753450424	41.9393256258256	27833	ENSMUSG00000079043	Fastkd5	protein_coding	130613840	130630027	2	-1	chromosome	FAST kinase domains 5 [Source:MGI Symbol;Acc:MGI:2139469]	Fastkd5	380601
580	716	ENSMUSG00000025227.14	47.654225573972	2.44342947174229	0.480617116704845	-5.08394184646327	3.69681167103358e-07	7.90732833898214e-06	16.7078797435491	14.0315617402877	13.488238594217	34.9885481771225	101.084156945836	105.62496824282	24933	ENSMUSG00000025227	Mfsd13a	protein_coding	46341121	46375252	19	1	chromosome	major facilitator superfamily domain containing 13a [Source:MGI Symbol;Acc:MGI:1922396]	Mfsd13a	75146
581	718	ENSMUSG00000019936.10	19.4525493921893	3.98479265587146	0.784152087095551	-5.08165790979512	3.74154786840438e-07	7.9750206933232e-06	1.85643108261656	3.50789043507192	1.49869317713522	54.3243248013217	27.5684064397733	27.9595504172171	5355	ENSMUSG00000019936	Epyc	protein_coding	97644068	97682454	10	1	chromosome	epiphycan [Source:MGI Symbol;Acc:MGI:107942]	Epyc	13516
582	719	ENSMUSG00000027412.12	148.775307272589	-1.23085910159039	0.242251092577737	5.08092280820328	3.75605735134803e-07	7.99481247636026e-06	223.699945455296	177.733115376977	224.803976570283	84.7091166393491	76.8573755290651	104.848314064564	28446	ENSMUSG00000027412	Lpin3	protein_coding	160880670	160906002	2	1	chromosome	lipin 3 [Source:MGI Symbol;Acc:MGI:1891342]	Lpin3	64899
583	720	ENSMUSG00000051335.6	450.166674215869	-1.11535190281203	0.21954920735978	5.08019097962073	3.77055616322547e-07	8.01452660027814e-06	543.934307206653	724.964023248197	578.495566374195	362.775999520691	264.823783072974	226.006365872505	12511	ENSMUSG00000051335	Gfod1	protein_coding	43195245	43304172	13	-1	chromosome	glucose-fructose oxidoreductase domain containing 1 [Source:MGI Symbol;Acc:MGI:2145304]	Gfod1	328232
584	721	ENSMUSG00000003863.18	79.1827120906792	-1.59169320139269	0.313363315522953	5.07938588387863	3.7865689189627e-07	8.0373995472684e-06	95.6062007547531	113.421790733992	148.370624536387	31.3055431058464	46.7827503220396	39.6093630910575	43092	ENSMUSG00000003863	Ppfia3	protein_coding	45339122	45367019	7	-1	chromosome	protein tyrosine phosphatase, receptor type, f polypeptide (PTPRF), interacting protein (liprin), alpha 3 [Source:MGI Symbol;Acc:MGI:1924037]	Ppfia3	76787
585	723	ENSMUSG00000021701.8	3484.25608596389	1.12007566456089	0.221025188823094	-5.06763808471345	4.02782297506871e-07	8.5057745904774e-06	2387.3703722449	2377.18041816707	1820.91221021929	6533.65099644371	4092.65524692271	3693.76727178568	13850	ENSMUSG00000021701	Plk2	protein_coding	110395046	110400844	13	1	chromosome	polo like kinase 2 [Source:MGI Symbol;Acc:MGI:1099790]	Plk2	20620
586	727	ENSMUSG00000039774.12	35.8485809441829	2.41509951189246	0.477307766906074	-5.05983702621733	4.19614975254157e-07	8.83327040067347e-06	8.35393987177454	14.0315617402877	11.9895454170818	40.5130557840365	60.9846566698016	79.218726182115	32503	ENSMUSG00000039774	Galnt12	protein_coding	47091909	47123070	4	1	chromosome	polypeptide N-acetylgalactosaminyltransferase 12 [Source:MGI Symbol;Acc:MGI:2444664]	Galnt12	230145
587	728	ENSMUSG00000071793.12	347.948083379832	1.13251742624555	0.223859030843164	-5.05906517141579	4.21316863347177e-07	8.85691384157306e-06	170.791659600724	282.969828429135	200.824885736119	453.009623766954	441.094503036373	538.997999709684	46204	ENSMUSG00000071793	2610005L07Rik	transcribed_unprocessed_pseudogene	20385782	20424814	8	-1	chromosome	RIKEN cDNA 2610005L07 gene [Source:MGI Symbol;Acc:MGI:1914283]	2610005L07Rik	NA
588	729	ENSMUSG00000069682.6	370.341632059272	-1.04588397829669	0.206873508412794	5.05566897531289	4.28884691855444e-07	9.00363693299824e-06	534.652151793571	404.576696844961	557.513861894301	279.90838541698	237.255376633201	208.143319772616	3897	ENSMUSG00000069682	Gm10275	transcribed_processed_pseudogene	29698746	29699380	10	-1	chromosome	predicted pseudogene 10275 [Source:MGI Symbol;Acc:MGI:3704354]	Gm10275	NA
589	732	ENSMUSG00000112133.1	36.2796212598463	-2.33633007643311	0.462866300785068	5.04752683976012	4.47565911459824e-07	9.35730697948245e-06	60.3340101850383	43.2639820325537	77.9320452110314	18.4150253563802	9.18946881325778	8.54319596081632	5047	ENSMUSG00000112133	Gm47247	processed_pseudogene	83901852	83902128	10	1	chromosome	predicted gene, 47247 [Source:MGI Symbol;Acc:MGI:6096072]	Gm47247	NA
590	735	ENSMUSG00000029851.5	149.86770969335	1.34456105009207	0.26712847104627	-5.03338728674553	4.81888196439661e-07	1.00337645691327e-05	98.3908473786779	98.2209321820138	55.4516475540031	240.316080900762	218.876439006685	187.950311137959	38635	ENSMUSG00000029851	Tcaf2	protein_coding	42623016	42645254	6	-1	chromosome	TRPM8 channel-associated factor 2 [Source:MGI Symbol;Acc:MGI:2385258]	Tcaf2	232748
591	737	ENSMUSG00000026888.14	775.614631290935	-1.095899221968	0.217883656845337	5.02974494661576	4.91132709765416e-07	1.01985006651967e-05	1063.73501033929	1033.65838153453	1073.06431482882	418.941826857651	677.514473413824	386.773780771503	26382	ENSMUSG00000026888	Grb14	protein_coding	64912476	65024987	2	-1	chromosome	growth factor receptor bound protein 14 [Source:MGI Symbol;Acc:MGI:1355324]	Grb14	50915
592	738	ENSMUSG00000050708.16	7319.81642705665	-1.06941074414742	0.212714612978102	5.02744371519748	4.97061311978616e-07	1.0307623737833e-05	12107.6435208252	7299.91999538467	10336.4868427016	5507.01333282551	4974.84425299546	3692.99061760742	43104	ENSMUSG00000050708	Ftl1	protein_coding	45457944	45459884	7	-1	chromosome	ferritin light polypeptide 1 [Source:MGI Symbol;Acc:MGI:95589]	Ftl1	14325
593	741	ENSMUSG00000021728.8	387.784982353231	1.16417031465401	0.231839261324395	-5.02145455434778	5.12816381657151e-07	1.05770106534785e-05	293.316111053417	228.012878279675	194.830113027578	400.52680150127	607.340347930764	602.683642326679	13975	ENSMUSG00000021728	Emb	protein_coding	117208536	117274415	13	1	chromosome	embigin [Source:MGI Symbol;Acc:MGI:95321]	Emb	13723
594	742	ENSMUSG00000047793.13	4448.82181218295	2.60023967949543	0.517815467425178	-5.02155660282813	5.12543944471588e-07	1.05770106534785e-05	1273.51172267496	1508.39288708093	996.630962794921	3139.76182326283	7656.49833395523	12118.1351433288	1664	ENSMUSG00000047793	Sned1	protein_coding	93235841	93301065	1	1	chromosome	sushi, nidogen and EGF-like domains 1 [Source:MGI Symbol;Acc:MGI:3045960]	Sned1	208777
595	743	ENSMUSG00000042190.12	531.203130957249	1.02844640634614	0.204831429323732	-5.0209404374204	5.14191036630857e-07	1.05910896697155e-05	293.316111053417	361.312714812408	395.654998763698	755.936790879409	564.734628887478	816.263541347087	36844	ENSMUSG00000042190	Cmklr1	protein_coding	113612354	113650426	5	-1	chromosome	chemokine-like receptor 1 [Source:MGI Symbol;Acc:MGI:109603]	Cmklr1	14747
596	746	ENSMUSG00000071047.5	18.4980336231092	-3.21188264388115	0.6403633859354	5.01571875348471	5.28355704112389e-07	1.0839082702059e-05	42.697914900181	24.5552330455034	32.9712498969748	2.76225380345704	3.34162502300283	4.65992506953618	47577	ENSMUSG00000071047	Ces1a	protein_coding	93020214	93048192	8	-1	chromosome	carboxylesterase 1A [Source:MGI Symbol;Acc:MGI:3648919]	Ces1a	244595
597	747	ENSMUSG00000027637.3	783.275968260828	-1.09042526737975	0.217523448045744	5.01290907796955	5.36132342225407e-07	1.09838947328215e-05	923.574463601741	1190.34415430107	1085.0538602459	393.160791358718	441.929909292124	665.592630765417	28361	ENSMUSG00000027637	Rab5if	protein_coding	156863128	156873563	2	1	chromosome	RAB5 interacting factor [Source:MGI Symbol;Acc:MGI:1914638]	Rab5if	67388
598	749	ENSMUSG00000039115.13	382.206139804398	-1.31634560863322	0.262683072027324	5.01115507167626	5.41042922021978e-07	1.10549010395519e-05	593.129730895992	541.384423812766	502.062214340298	125.222172423386	279.025689420736	252.41260793321	51003	ENSMUSG00000039115	Itga9	protein_coding	118606690	118901003	9	1	chromosome	integrin alpha 9 [Source:MGI Symbol;Acc:MGI:104756]	Itga9	104099
599	750	ENSMUSG00000025324.8	476.182732735153	1.22535360296347	0.244942380565476	-5.00261980035717	5.65564133321368e-07	1.15405246618003e-05	232.982100868379	318.048732779854	305.733408135585	882.079714570614	461.979659430141	656.272780626345	43361	ENSMUSG00000025324	Atp10a	protein_coding	58656166	58829420	7	1	chromosome	ATPase, class V, type 10A [Source:MGI Symbol;Acc:MGI:1330809]	Atp10a	11982
600	751	ENSMUSG00000056832.14	119.655498129817	1.33049455878773	0.266078505561504	-5.00038346194101	5.72164035445258e-07	1.16596516623891e-05	58.4775791024218	68.9885118897478	77.9320452110314	138.112690172852	188.80181379966	185.620348603191	38457	ENSMUSG00000056832	Ttc26	protein_coding	38381469	38427647	6	1	chromosome	tetratricopeptide repeat domain 26 [Source:MGI Symbol;Acc:MGI:2444853]	Ttc26	264134
601	754	ENSMUSG00000079033.10	37.6828690907718	-2.34363135267101	0.469638503362601	4.99028792548027	6.02893592739959e-07	1.22369808266477e-05	88.1804764242868	46.7718724676256	53.9529543768679	6.44525887473309	17.5435313707648	13.2031210303525	47042	ENSMUSG00000079033	Mef2b	protein_coding	70139711	70167488	8	1	chromosome	myocyte enhancer factor 2B [Source:MGI Symbol;Acc:MGI:104526]	Mef2b	17259
602	756	ENSMUSG00000058600.13	2682.4682078393	-1.00968082802153	0.202485252236783	4.98644131791299	6.15015747362869e-07	1.24500013196314e-05	4303.2072495052	2704.58352544045	3745.23424966091	1959.35869791886	1933.96548206289	1448.46004244749	16930	ENSMUSG00000058600	Rpl30	protein_coding	34440505	34443640	15	-1	chromosome	ribosomal protein L30 [Source:MGI Symbol;Acc:MGI:98037]	Rpl30	19946
603	757	ENSMUSG00000054074.9	212.591813124922	1.02307428443822	0.20519527106106	-4.9858570285169	6.16877501035565e-07	1.24711932309753e-05	133.663037948393	132.130539721042	155.864090422063	267.938618935333	303.252470837507	282.702120885195	25511	ENSMUSG00000054074	Skida1	protein_coding	18040676	18049051	2	-1	chromosome	SKI/DACH domain containing 1 [Source:MGI Symbol;Acc:MGI:1919918]	Skida1	72668
604	759	ENSMUSG00000058665.8	242.231071793239	-1.10204051517836	0.221100167650032	4.98434952307555	6.21706071181314e-07	1.25356913219484e-05	360.147630027614	323.895216838307	307.23210131272	127.063674959024	192.143438822663	142.904368799109	1960	ENSMUSG00000058665	En1	protein_coding	120602418	120607992	1	1	chromosome	engrailed 1 [Source:MGI Symbol;Acc:MGI:95389]	En1	13798
605	761	ENSMUSG00000058420.8	283.829967712302	-1.08571236779066	0.218118975316396	4.97761538727094	6.43724077175923e-07	1.29455365007889e-05	346.224396907989	426.793336267084	385.164146523751	141.795695244128	219.711845262436	183.290386068423	45039	ENSMUSG00000058420	Syt17	protein_coding	118380717	118448222	7	-1	chromosome	synaptotagmin XVII [Source:MGI Symbol;Acc:MGI:104966]	Syt17	110058
606	763	ENSMUSG00000042256.5	197.476889481876	-1.09642485341739	0.22050571576503	4.97231942316513	6.61565835089798e-07	1.32694672873057e-05	265.469644814169	313.371545533092	227.801362924553	139.033441440671	121.133907083853	118.051435094916	21510	ENSMUSG00000042256	Ptchd4	protein_coding	42315947	42505077	17	1	chromosome	patched domain containing 4 [Source:MGI Symbol;Acc:MGI:1920485]	Ptchd4	627626
607	764	ENSMUSG00000030616.16	115.96960907599	-1.26908073077406	0.255351694106541	4.96993268525002	6.69761499259547e-07	1.34162696134399e-05	190.284185968198	166.040147260071	134.88238594217	65.3733400151499	69.3387192273087	69.8988760430426	44221	ENSMUSG00000030616	Sytl2	protein_coding	90302252	90410719	7	1	chromosome	synaptotagmin-like 2 [Source:MGI Symbol;Acc:MGI:1933366]	Sytl2	83671
608	765	ENSMUSG00000080921.4	563.904828701789	-1.07621892998577	0.216731892426091	4.96566941735528	6.84644943533042e-07	1.36964787135029e-05	954.205576464914	557.754579176435	782.317838464584	376.587268537976	391.805533947082	320.75817561974	40931	ENSMUSG00000080921	Rpl38-ps2	processed_pseudogene	140746960	140747172	6	-1	chromosome	ribosomal protein L38, pseudogene 2 [Source:MGI Symbol;Acc:MGI:3646625]	Rpl38-ps2	NA
609	766	ENSMUSG00000031309.15	985.099682363481	1.0965519614557	0.220857172449163	-4.96498234264095	6.87073208228397e-07	1.37271127659626e-05	441.830597662742	810.322690501614	632.448520751062	1527.52635331174	1181.2644456315	1317.20548632223	54661	ENSMUSG00000031309	Rps6ka3	protein_coding	159210307	159368244	X	1	chromosome	ribosomal protein S6 kinase polypeptide 3 [Source:MGI Symbol;Acc:MGI:104557]	Rps6ka3	110651
610	767	ENSMUSG00000113948.1	53.1171675248059	-1.77845822380268	0.358230706903767	4.96456107622407	6.8856615294658e-07	1.37390044389758e-05	78.898321011204	63.1420278312946	104.908522399465	25.7810354989323	24.2267814167705	21.7463169911688	10065	ENSMUSG00000113948	Rpl17-ps3	processed_pseudogene	67510756	67511311	12	1	chromosome	ribosomal protein L17, pseudogene 3 [Source:MGI Symbol;Acc:MGI:3642206]	Rpl17-ps3	NA
611	769	ENSMUSG00000037254.18	212.894547680701	-1.10433495651128	0.22310766285727	4.94978497093468	7.42955201669947e-07	1.47856780316734e-05	291.459679970801	309.86365509802	269.764771884339	167.57673074306	125.310938362606	113.39151002538	25272	ENSMUSG00000037254	Itih2	protein_coding	10094593	10131396	2	-1	chromosome	inter-alpha trypsin inhibitor, heavy chain 2 [Source:MGI Symbol;Acc:MGI:96619]	Itih2	16425
612	770	ENSMUSG00000037580.10	349.485503325514	1.249597272014	0.252713902278169	-4.9447112357061	7.62568145838667e-07	1.51562894856038e-05	190.284185968198	216.319910162768	214.313124330336	689.64269959644	436.082065501869	350.271034393469	15082	ENSMUSG00000037580	Gch1	protein_coding	47153895	47189413	14	-1	chromosome	GTP cyclohydrolase 1 [Source:MGI Symbol;Acc:MGI:95675]	Gch1	14528
613	771	ENSMUSG00000033501.5	172.241838065677	-1.99452992217057	0.403657615193873	4.94114280790321	7.766599445133e-07	1.54163473292238e-05	298.885404301267	216.319910162768	310.22948766699	133.508933833757	43.4411252990368	31.0661671302412	18928	ENSMUSG00000033501	Crygs	protein_coding	22805203	22811577	16	-1	chromosome	crystallin, gamma S [Source:MGI Symbol;Acc:MGI:1298216]	Crygs	12970
614	774	ENSMUSG00000073678.4	112.860833600553	1.31030909402453	0.265260598086653	-4.93970496740148	7.82408619914456e-07	1.54702603606858e-05	64.0468723502715	68.9885118897478	61.446420262544	139.033441440671	192.978845078413	150.67091058167	823	ENSMUSG00000073678	Pgap1	protein_coding	54472994	54557684	1	-1	chromosome	post-GPI attachment to proteins 1 [Source:MGI Symbol;Acc:MGI:2443342]	Pgap1	241062
615	777	ENSMUSG00000027500.10	13.2581754904298	6.93224722382806	1.40630382831926	-4.92940933831712	8.24785995627176e-07	1.62452057620055e-05	0	0	0	53.4035735335027	18.3789376265156	7.76654178256029	29017	ENSMUSG00000027500	Stmn2	protein_coding	8509360	8561606	3	1	chromosome	stathmin-like 2 [Source:MGI Symbol;Acc:MGI:98241]	Stmn2	20257
616	778	ENSMUSG00000024944.6	1567.74399319313	-1.05153241079999	0.2134550296035	4.92624799121973	8.38236000384989e-07	1.64888994214548e-05	2481.12014191704	1418.35703258075	2445.86726508468	972.313338816877	1087.69894498742	1001.10723577202	23986	ENSMUSG00000024944	Arl2	protein_coding	6134374	6141548	19	-1	chromosome	ADP-ribosylation factor-like 2 [Source:MGI Symbol;Acc:MGI:1928393]	Arl2	56327
617	779	ENSMUSG00000028834.13	8.80378353670177	-6.839114440667	1.39049363809045	4.9184794905348	8.72190534641057e-07	1.71347932505093e-05	24.1336040740153	15.2008585519783	13.488238594217	0	0	0	34048	ENSMUSG00000028834	Trim63	protein_coding	134315120	134329629	4	1	chromosome	tripartite motif-containing 63 [Source:MGI Symbol;Acc:MGI:2447992]	Trim63	433766
618	784	ENSMUSG00000055782.9	81.4643171129892	-1.40704011111091	0.286997645735496	4.90261900060211	9.45672912023895e-07	1.84776732548366e-05	121.596235911385	119.268274792445	113.900681462277	43.2753095874936	53.4660003680453	37.2794005562894	18033	ENSMUSG00000055782	Abcd2	protein_coding	91145871	91191799	15	-1	chromosome	ATP-binding cassette, sub-family D (ALD), member 2 [Source:MGI Symbol;Acc:MGI:1349467]	Abcd2	26874
619	786	ENSMUSG00000028687.17	112.391047967051	-1.19784453405203	0.244530878408619	4.89854100164149	9.65508930436303e-07	1.87991713376555e-05	161.509504187641	162.532256824999	145.373238182116	66.2940912829689	71.8449379945608	66.7922593300185	33499	ENSMUSG00000028687	Mutyh	protein_coding	116807723	116819440	4	1	chromosome	mutY DNA glycosylase [Source:MGI Symbol;Acc:MGI:1917853]	Mutyh	70603
620	789	ENSMUSG00000039382.12	136.398920371656	-1.39509235425749	0.285441991805958	4.88748114960557	1.02134270986026e-06	1.9810682929913e-05	206.992065711747	181.241005812049	205.320965267525	46.9583146587696	77.6927817848158	100.188388995028	52264	ENSMUSG00000039382	Wdr45	protein_coding	7714333	7728206	X	1	chromosome	WD repeat domain 45 [Source:MGI Symbol;Acc:MGI:1859606]	Wdr45	54636
621	794	ENSMUSG00000041073.10	173.811740638185	-1.08099558027473	0.221647852799687	4.87708573135457	1.07664649696149e-06	2.07518866366482e-05	229.269238703146	208.134832480934	271.263465061475	114.173157209558	102.754969457337	117.27478091666	6209	ENSMUSG00000041073	Nacad	protein_coding	6597823	6606053	11	-1	chromosome	NAC alpha domain containing [Source:MGI Symbol;Acc:MGI:3603030]	Nacad	192950
622	796	ENSMUSG00000090779.1	16.7689132416804	-3.30914145335244	0.679617517054858	4.86912324993137	1.12094479668404e-06	2.15514311161464e-05	25.9900351566319	28.0631234805754	37.4673294283805	2.76225380345704	1.67081251150141	4.65992506953618	14730	ENSMUSG00000090779	Gm17110	lncRNA	34501715	34502684	14	1	chromosome	predicted gene 17110 [Source:MGI Symbol;Acc:MGI:4937937]	Gm17110	NA
623	797	ENSMUSG00000024378.9	1402.22381944612	1.45446626155825	0.298886659535906	-4.86628029439877	1.13718209186919e-06	2.18361790890414e-05	931.928403473515	675.85355715719	639.941986636739	3369.94964021759	1299.05672769235	1496.61260149937	22749	ENSMUSG00000024378	Stard4	protein_coding	33199355	33213862	18	-1	chromosome	StAR-related lipid transfer (START) domain containing 4 [Source:MGI Symbol;Acc:MGI:2156764]	Stard4	170459
624	798	ENSMUSG00000071001.4	254.837761133889	-1.29472620508914	0.266284676730662	4.86218817013911	1.16095179750034e-06	2.22646695600818e-05	442.758813204051	231.520768714747	412.140623712185	120.618416084291	172.093688684646	149.894256403414	32413	ENSMUSG00000071001	Hrct1	protein_coding	43727188	43728639	4	1	chromosome	histidine rich carboxyl terminus 1 [Source:MGI Symbol;Acc:MGI:1917945]	Hrct1	100039781
625	799	ENSMUSG00000098470.1	367.10897057172	-1.59463028774031	0.328109633387344	4.86005324280681	1.17354187308266e-06	2.24779534739137e-05	731.433846550926	392.883728728055	530.537384705868	91.1543755140822	275.684064397733	180.960423533655	40432	ENSMUSG00000098470	C1rb	protein_coding	124570294	124581171	6	1	chromosome	complement component 1, r subcomponent B [Source:MGI Symbol;Acc:MGI:3779804]	C1rb	667277
626	800	ENSMUSG00000010311.15	31.2590163019695	-2.18527771428839	0.449758475583928	4.85878050758512	1.18110982781719e-06	2.25946310061428e-05	47.3389926067224	42.094685220863	64.4438066168144	11.0490152138281	12.5310938362606	10.0965043173284	2188	ENSMUSG00000010311	Optc	protein_coding	133897199	133907999	1	-1	chromosome	opticin [Source:MGI Symbol;Acc:MGI:2151113]	Optc	269120
627	804	ENSMUSG00000050953.10	893.250215347774	1.13703266701489	0.234560096294853	-4.84751108554112	1.25020048589241e-06	2.37973485523601e-05	560.642186950202	638.436059183089	475.085737151864	1616.83922629019	832.064630727704	1236.4334517836	4331	ENSMUSG00000050953	Gja1	protein_coding	56377330	56402513	10	1	chromosome	gap junction protein, alpha 1 [Source:MGI Symbol;Acc:MGI:95713]	Gja1	14609
628	805	ENSMUSG00000035735.10	246.341646500655	1.1252831197128	0.232179007562815	-4.84661869961846	1.25583462479796e-06	2.38748982582708e-05	136.447684572317	174.225224941905	154.365397244928	378.428771073614	254.798908003966	379.783893167198	24167	ENSMUSG00000035735	Dagla	protein_coding	10245265	10304877	19	-1	chromosome	diacylglycerol lipase, alpha [Source:MGI Symbol;Acc:MGI:2677061]	Dagla	269060
629	806	ENSMUSG00000022306.9	652.817393848818	1.05505793328749	0.217713692998984	-4.84607981590031	1.25924872319535e-06	2.39101023074214e-05	399.132682762561	548.40020468291	323.717726261207	1036.76592756421	790.294317940169	818.593503881855	17071	ENSMUSG00000022306	Zfpm2	protein_coding	40655035	41104592	15	1	chromosome	zinc finger protein, multitype 2 [Source:MGI Symbol;Acc:MGI:1334444]	Zfpm2	22762
630	807	ENSMUSG00000053093.16	14.1715875591461	-5.63309974396431	1.16304323294814	4.84341388555717	1.27627049007318e-06	2.42032758117472e-05	30.6311128631733	25.7245298571941	26.9764771884339	0.920751267819012	0	0.776654178256029	15583	ENSMUSG00000053093	Myh7	protein_coding	54970684	54994626	14	-1	chromosome	myosin, heavy polypeptide 7, cardiac muscle, beta [Source:MGI Symbol;Acc:MGI:2155600]	Myh7	140781
631	808	ENSMUSG00000040121.5	74.7878953153705	-1.68128441046253	0.347161263803594	4.8429493315064	1.27925918853767e-06	2.42299289868571e-05	113.24229603961	122.776165227517	106.407215576601	18.4150253563802	45.9473440662889	41.9393256258256	41042	ENSMUSG00000040121	Rep15	protein_coding	147032584	147034245	6	1	chromosome	RAB15 effector protein [Source:MGI Symbol;Acc:MGI:1913782]	Rep15	66532
632	810	ENSMUSG00000021670.14	1830.62568830125	1.03326093049001	0.213507981119723	-4.83944874131248	1.30199765816895e-06	2.45997187168118e-05	1296.71711120767	1232.43883952193	1074.56300800595	3334.04034077264	1927.28223201688	2118.71259828245	13632	ENSMUSG00000021670	Hmgcr	protein_coding	96648967	96670936	13	-1	chromosome	3-hydroxy-3-methylglutaryl-Coenzyme A reductase [Source:MGI Symbol;Acc:MGI:96159]	Hmgcr	15357
633	812	ENSMUSG00000029394.11	1029.1047475044	-1.27234487106867	0.26298454312694	4.83809753965092	1.31087811032399e-06	2.47065007394068e-05	1120.3561583591	1048.8592400865	2198.58289085737	707.136973685002	595.644660350254	504.048561688163	37218	ENSMUSG00000029394	Cdk2ap1	protein_coding	124345417	124363082	5	-1	chromosome	CDK2 (cyclin-dependent kinase 2)-associated protein 1 [Source:MGI Symbol;Acc:MGI:1202069]	Cdk2ap1	13445
634	813	ENSMUSG00000045573.9	20.3676021213381	4.34489315766095	0.89820101569737	-4.837328261411	1.31596000494672e-06	2.47717735740524e-05	0.928215541308282	4.67718724676256	0	18.4150253563802	26.7330001840226	71.4521843995547	31879	ENSMUSG00000045573	Penk	protein_coding	4133531	4138819	4	-1	chromosome	preproenkephalin [Source:MGI Symbol;Acc:MGI:104629]	Penk	18619
635	816	ENSMUSG00000027217.13	153.938278955116	-1.41638751653995	0.293325060398107	4.82872999196728	1.37406570476531e-06	2.57704675805494e-05	286.818602264259	197.611161175718	187.336647141902	53.4035735335027	105.261188224589	93.1985013907235	27160	ENSMUSG00000027217	Tspan18	protein_coding	93201760	93334505	2	-1	chromosome	tetraspanin 18 [Source:MGI Symbol;Acc:MGI:1917186]	Tspan18	241556
636	818	ENSMUSG00000020309.6	179.860109239075	1.11659550099886	0.23154842428904	-4.82229798983654	1.41913723755788e-06	2.65507045031611e-05	119.739804828768	112.252493922301	107.905908753736	294.640405702084	237.255376633201	207.36666559436	6516	ENSMUSG00000020309	Chac2	protein_coding	30976707	30986350	11	-1	chromosome	ChaC, cation transport regulator 2 [Source:MGI Symbol;Acc:MGI:1915294]	Chac2	68044
637	824	ENSMUSG00000024049.15	129.329215148259	-1.15984975902784	0.241216819395448	4.80832871412001	1.52197355630383e-06	2.82673341088275e-05	181.930246096423	162.532256824999	191.832726673308	81.0261115680731	69.3387192273087	89.3152304994434	22014	ENSMUSG00000024049	Myom1	protein_coding	71002633	71126856	17	1	chromosome	myomesin 1 [Source:MGI Symbol;Acc:MGI:1341430]	Myom1	17929
638	825	ENSMUSG00000060981.7	195.321426642685	-1.24811970696305	0.259664438540247	4.80666399288093	1.53469601521162e-06	2.84690761415741e-05	374.999078688546	210.473426104315	238.2922151645	127.063674959024	106.932000736091	114.168164203636	12069	ENSMUSG00000060981	Hist1h4h	protein_coding	23531050	23531519	13	1	chromosome	histone cluster 1, H4h [Source:MGI Symbol;Acc:MGI:2448427]	Hist1h4h	69386
639	832	ENSMUSG00000021950.15	458.076164593097	1.20426711036998	0.251813149291577	-4.78238373872822	1.73228580436793e-06	3.18640648438062e-05	218.130652207446	282.969828429135	332.709885324019	419.86257812547	735.992911316373	758.791132156141	14709	ENSMUSG00000021950	Anxa8	protein_coding	34085981	34100571	14	1	chromosome	annexin A8 [Source:MGI Symbol;Acc:MGI:1201374]	Anxa8	11752
640	833	ENSMUSG00000048915.12	60.8637490523582	1.82408672555253	0.381478920509621	-4.78161866222049	1.73889308758229e-06	3.19472026558936e-05	26.9182506979402	14.0315617402877	40.4647157826509	94.8373805853583	80.1990005520679	108.731584955844	21896	ENSMUSG00000048915	Efna5	protein_coding	62604184	62881317	17	-1	chromosome	ephrin A5 [Source:MGI Symbol;Acc:MGI:107444]	Efna5	13640
641	834	ENSMUSG00000039155.15	258.233169358677	-1.34973758705454	0.282333492509583	4.78064991530795	1.74729404460894e-06	3.20630552262532e-05	485.456728104232	334.418888143523	292.245169541368	115.093908477377	208.016157681926	114.168164203636	28863	ENSMUSG00000039155	Cdh26	protein_coding	178430531	178487366	2	1	chromosome	cadherin-like 26 [Source:MGI Symbol;Acc:MGI:2685856]	Cdh26	381409
642	838	ENSMUSG00000027508.15	201.065784492074	1.1634531856023	0.243829432023636	-4.77158633371841	1.82780602934358e-06	3.33803621397065e-05	158.724857563716	109.91390029892	101.911136045195	239.395329632943	319.960595952521	276.488887459146	29038	ENSMUSG00000027508	Pag1	protein_coding	9687479	9833679	3	-1	chromosome	phosphoprotein associated with glycosphingolipid microdomains 1 [Source:MGI Symbol;Acc:MGI:2443160]	Pag1	94212
643	839	ENSMUSG00000072294.5	156.088127460845	1.19165762798663	0.249776047983035	-4.77090432653323	1.83400642770159e-06	3.34536762449882e-05	99.3190629199862	116.929681169064	67.4411929710849	225.584060615658	222.218064029688	205.036703059592	16322	ENSMUSG00000072294	Klf12	protein_coding	99870632	100284679	14	-1	chromosome	Kruppel-like factor 12 [Source:MGI Symbol;Acc:MGI:1333796]	Klf12	16597
644	842	ENSMUSG00000071317.4	153.932684425964	-1.12207968245268	0.23532052167567	4.7683035651229	1.85783698523577e-06	3.37676214038577e-05	238.551394116229	198.780457987409	194.830113027578	101.282639460091	108.602813247592	81.5486887168831	4181	ENSMUSG00000071317	Bves	protein_coding	45335772	45372479	10	1	chromosome	blood vessel epicardial substance [Source:MGI Symbol;Acc:MGI:1346013]	Bves	23828
645	844	ENSMUSG00000054717.7	2925.11085461828	1.14143178777723	0.23950713668315	-4.76575271862259	1.88149901650917e-06	3.41166598917728e-05	1849.0053582861	1832.28810391923	1792.43703985372	5813.62350500924	3616.47368114481	2646.83743949655	46843	ENSMUSG00000054717	Hmgb2	protein_coding	57511907	57515999	8	1	chromosome	high mobility group box 2 [Source:MGI Symbol;Acc:MGI:96157]	Hmgb2	97165
646	845	ENSMUSG00000026773.19	778.016793309644	-1.15012173587041	0.241430281462784	4.7637840990866	1.89995790967609e-06	3.43699241722021e-05	1001.54456907164	1237.1160267687	980.145337846433	312.134679790645	487.877253358413	649.282893022041	25417	ENSMUSG00000026773	Pfkfb3	protein_coding	11471433	11554077	2	-1	chromosome	6-phosphofructo-2-kinase/fructose-2,6-biphosphatase 3 [Source:MGI Symbol;Acc:MGI:2181202]	Pfkfb3	170768
647	846	ENSMUSG00000037225.13	703.395731582245	-1.10120964475734	0.231157775671574	4.76388752901797	1.89898377674372e-06	3.43699241722021e-05	914.292308188658	1177.48188937247	786.81391799599	325.94594880793	573.924097700736	441.916227427681	29416	ENSMUSG00000037225	Fgf2	protein_coding	37348346	37410108	3	1	chromosome	fibroblast growth factor 2 [Source:MGI Symbol;Acc:MGI:95516]	Fgf2	14173
648	848	ENSMUSG00000045625.5	19.7262931469504	6.5402990271733	1.37324305575441	-4.76266673970565	1.9105121778204e-06	3.4479337699721e-05	0.928215541308282	0	0	6.44525887473309	65.1616879485552	45.8225965171057	19074	ENSMUSG00000045625	Pigz	protein_coding	31933851	31946046	16	1	chromosome	phosphatidylinositol glycan anchor biosynthesis, class Z [Source:MGI Symbol;Acc:MGI:2443822]	Pigz	239827
649	860	ENSMUSG00000037725.8	821.959508255062	1.17172104883723	0.247612341908274	-4.73207853779471	2.22232390100355e-06	3.9547029047626e-05	413.055915882186	599.849264397298	503.560907517434	1614.99772375455	949.856912788554	850.436325190352	46297	ENSMUSG00000037725	Ckap2	protein_coding	22168160	22185819	8	-1	chromosome	cytoskeleton associated protein 2 [Source:MGI Symbol;Acc:MGI:1931797]	Ckap2	80986
650	863	ENSMUSG00000038943.16	759.859224455096	1.44611131110388	0.306026992641994	-4.72543712114839	2.29620879899494e-06	4.07197907993263e-05	294.244326594725	528.522158884169	401.649771472239	1780.73295196197	771.915380313653	782.090757503822	43966	ENSMUSG00000038943	Prc1	protein_coding	80294450	80316259	7	1	chromosome	protein regulator of cytokinesis 1 [Source:MGI Symbol;Acc:MGI:1858961]	Prc1	233406
651	864	ENSMUSG00000041120.6	5010.72154406762	-1.02524191261901	0.217054832077709	4.72342358290349	2.31907123527803e-06	4.10776228989524e-05	7091.56673559528	5973.93741092748	7094.81350055813	2172.97299205287	3691.66024416237	4039.37838110961	34195	ENSMUSG00000041120	Nbl1	protein_coding	139082284	139092993	4	-1	chromosome	NBL1, DAN family BMP antagonist [Source:MGI Symbol;Acc:MGI:104591]	Nbl1	17965
652	865	ENSMUSG00000023914.16	37.6891580514601	-2.16638080644583	0.458752118910659	4.72233416946402	2.33153178014657e-06	4.11554352518605e-05	85.395829800362	61.9727310196039	37.4673294283805	10.1282639460091	12.5310938362606	18.6397002781447	21521	ENSMUSG00000023914	Mep1a	protein_coding	43474324	43502812	17	-1	chromosome	meprin 1 alpha [Source:MGI Symbol;Acc:MGI:96963]	Mep1a	17287
653	868	ENSMUSG00000036641.9	31.619652176644	2.37225661769787	0.502416689950071	-4.7216915065732	2.33891257977037e-06	4.12381545170573e-05	12.995017578316	7.01578087014384	10.4908522399465	36.8300507127605	72.6803442503115	49.7058674083859	26319	ENSMUSG00000036641	Ccdc148	protein_coding	58821070	59160683	2	-1	chromosome	coiled-coil domain containing 148 [Source:MGI Symbol;Acc:MGI:3039583]	Ccdc148	227933
654	869	ENSMUSG00000037408.10	149.256062122724	1.17085197902944	0.248101419201443	-4.71924740615362	2.36718779650113e-06	4.16886559696815e-05	75.1854588459709	112.252493922301	88.4228974509779	209.931289062735	227.230501564192	182.513731890167	513	ENSMUSG00000037408	Cnnm4	protein_coding	36471620	36508764	1	1	chromosome	cyclin M4 [Source:MGI Symbol;Acc:MGI:2151060]	Cnnm4	94220
655	871	ENSMUSG00000004098.7	3638.64517539872	1.33423289081362	0.283209273086181	-4.71112007129658	2.46359026917711e-06	4.3286780114221e-05	2053.21277737392	2015.86770335466	2131.14169788628	2486.02842311133	5918.85332199376	7226.76712867235	48666	ENSMUSG00000004098	Col5a3	protein_coding	20770050	20815067	9	-1	chromosome	collagen, type V, alpha 3 [Source:MGI Symbol;Acc:MGI:1858212]	Col5a3	53867
656	872	ENSMUSG00000035048.13	442.507869743874	-1.1204776405542	0.237861477758892	4.71063095677043	2.46951056696758e-06	4.33410432532935e-05	724.936337761768	429.131929890465	663.921077470902	332.391207682663	284.873533210991	219.793132446456	50559	ENSMUSG00000035048	Anapc13	protein_coding	102626296	102634425	9	1	chromosome	anaphase promoting complex subunit 13 [Source:MGI Symbol;Acc:MGI:1916260]	Anapc13	69010
657	873	ENSMUSG00000072945.3	8.02897591891414	-6.71116701731335	1.42615947468812	4.7057619687174	2.52919488292283e-06	4.43376844080768e-05	25.9900351566319	11.6929681169064	10.4908522399465	0	0	0	54309	ENSMUSG00000072945	Ripply1	protein_coding	139779549	139782353	X	-1	chromosome	ripply transcriptional repressor 1 [Source:MGI Symbol;Acc:MGI:3614797]	Ripply1	622473
658	874	ENSMUSG00000048096.7	1818.20803566278	-1.29567650027446	0.275684131485564	4.69985883225313	2.60341393231548e-06	4.5586552425808e-05	2857.04743614689	2227.51042627067	2666.17516212355	1674.84655616278	688.374754738583	795.293878534174	2238	ENSMUSG00000048096	Lmod1	protein_coding	135324807	135368065	1	1	chromosome	leiomodin 1 (smooth muscle) [Source:MGI Symbol;Acc:MGI:2135671]	Lmod1	93689
659	876	ENSMUSG00000030688.15	125.390508452656	-1.28725306727678	0.273968528994014	4.69854355901187	2.62023310082208e-06	4.57260370803303e-05	213.489574500905	129.791946097661	190.334033496173	64.4525887473309	84.3760318308214	69.8988760430426	44441	ENSMUSG00000030688	Stard10	protein_coding	101317086	101346626	7	1	chromosome	START domain containing 10 [Source:MGI Symbol;Acc:MGI:1860093]	Stard10	56018
660	877	ENSMUSG00000073490.11	49.6235265396695	1.85840023151407	0.395527594336708	-4.69853496474898	2.62034334288093e-06	4.57260370803303e-05	26.9182506979402	25.7245298571941	10.4908522399465	66.2940912829689	85.2114380865721	83.1019970733951	3007	ENSMUSG00000073490	Ifi207	protein_coding	173723427	173741747	1	-1	chromosome	interferon activated gene 207 [Source:MGI Symbol;Acc:MGI:2138302]	Ifi207	226691
661	879	ENSMUSG00000018819.10	796.498824504682	-1.06588225985997	0.226958473244831	4.69637570530425	2.64818254842912e-06	4.61066959285087e-05	1407.17476062336	724.964023248197	1101.53948519439	477.869907998067	534.660003680453	532.784766283636	45739	ENSMUSG00000018819	Lsp1	protein_coding	142460809	142494867	7	1	chromosome	lymphocyte specific 1 [Source:MGI Symbol;Acc:MGI:96832]	Lsp1	16985
662	881	ENSMUSG00000020810.5	99.2892994476105	-1.37732418171238	0.293418826482466	4.69405524595635	2.67841648153729e-06	4.65272256906318e-05	175.432737307265	107.575306675539	146.871931359251	52.4828222656837	65.9970942043059	47.3759048736178	8856	ENSMUSG00000020810	Cygb	protein_coding	116645595	116654313	11	-1	chromosome	cytoglobin [Source:MGI Symbol;Acc:MGI:2149481]	Cygb	114886
663	882	ENSMUSG00000085007.3	17.8240916732275	3.19269896491258	0.680836373156266	-4.6893777870763	2.74037043435277e-06	4.75494661307651e-05	2.78464662392485	3.50789043507192	4.49607953140566	35.9092994449415	28.403812695524	31.8428213084972	29390	ENSMUSG00000085007	Gm11549	protein_coding	36515057	36532384	3	-1	chromosome	predicted gene 11549 [Source:MGI Symbol;Acc:MGI:3650339]	Gm11549	NA
664	884	ENSMUSG00000022351.14	4956.25004931741	1.08172712315147	0.231080343383115	-4.68117325478455	2.85237743060481e-06	4.93809775995203e-05	3592.19414486305	2829.69828429135	3118.78050161839	9649.47328674325	5162.81066053937	5384.54341784905	17256	ENSMUSG00000022351	Sqle	protein_coding	59315077	59331192	15	1	chromosome	squalene epoxidase [Source:MGI Symbol;Acc:MGI:109296]	Sqle	20775
665	886	ENSMUSG00000031504.6	101.085355583291	-1.43811850886043	0.307388753261943	4.67850073758207	2.88980131312534e-06	4.99159360000792e-05	191.212401509506	97.0516353703231	154.365397244928	60.7695836760548	52.6305941122946	50.4825215866419	46015	ENSMUSG00000031504	Rab20	protein_coding	11453518	11478710	8	-1	chromosome	RAB20, member RAS oncogene family [Source:MGI Symbol;Acc:MGI:102789]	Rab20	19332
666	887	ENSMUSG00000029436.9	75.3400834710241	-1.47791818146697	0.316371076200844	4.67147060096204	2.99050906611971e-06	5.15972387236708e-05	103.031925085219	92.3744481235606	137.87977229644	30.3847918380274	41.7703127875354	46.5992506953618	37309	ENSMUSG00000029436	Mmp17	protein_coding	129584169	129611099	5	1	chromosome	matrix metallopeptidase 17 [Source:MGI Symbol;Acc:MGI:1346076]	Mmp17	23948
667	888	ENSMUSG00000035557.9	12.2723363102885	-6.3445397977534	1.35909836784535	4.66819764327415	3.03853529017914e-06	5.23668289199342e-05	40.8414838175644	14.0315617402877	17.9843181256226	0	0	0.776654178256029	8373	ENSMUSG00000035557	Krt17	protein_coding	100256217	100261029	11	-1	chromosome	keratin 17 [Source:MGI Symbol;Acc:MGI:96691]	Krt17	16667
668	889	ENSMUSG00000024043.13	570.933721125296	-1.08430120734147	0.232474469206506	4.66417327908078	3.09860206026889e-06	5.33419639261587e-05	845.604358131845	824.354252241901	657.926304762361	242.1575834364	415.196909108101	440.362919071169	21972	ENSMUSG00000024043	Arhgap28	protein_coding	67842713	68004120	17	-1	chromosome	Rho GTPase activating protein 28 [Source:MGI Symbol;Acc:MGI:2147003]	Arhgap28	268970
669	890	ENSMUSG00000046058.7	591.329618369634	-1.00598442736501	0.21581169834337	4.66139896533517	3.14067236176681e-06	5.40054492409879e-05	788.054994570732	611.542232514205	969.654485606487	371.983512198881	472.00453449915	334.737950828349	42326	ENSMUSG00000046058	Eid2	protein_coding	28267881	28269272	7	1	chromosome	EP300 interacting inhibitor of differentiation 2 [Source:MGI Symbol;Acc:MGI:2681174]	Eid2	386655
670	892	ENSMUSG00000103653.1	41.1538147558217	-1.84484845681282	0.396182732969601	4.6565594693759	3.21537432043929e-06	5.51874876964353e-05	53.8365013958804	57.2955437728414	82.428124742437	14.7320202851042	19.2143438822663	19.4163544564007	3380	ENSMUSG00000103653	Gstp-ps	processed_pseudogene	192073820	192074450	1	-1	chromosome	glutathione S-transferase, pi, pseudogene [Source:MGI Symbol;Acc:MGI:3782108]	Gstp-ps	NA
671	893	ENSMUSG00000026639.18	100.961875733349	1.68442760377736	0.361922005860208	-4.65411767315407	3.25370956357367e-06	5.57612219047385e-05	40.8414838175644	35.0789043507192	68.9398861482201	222.821806812201	138.677438454617	99.4117348167718	3404	ENSMUSG00000026639	Lamb3	protein_coding	193207699	193343878	1	1	chromosome	laminin, beta 3 [Source:MGI Symbol;Acc:MGI:99915]	Lamb3	16780
672	895	ENSMUSG00000005357.9	376.264353923596	-2.74620526458573	0.590401950466536	4.65141631462375	3.29663050876388e-06	5.63705400068407e-05	602.411886309075	602.18785802068	759.837440807556	181.387999760345	65.1616879485552	46.5992506953618	4797	ENSMUSG00000005357	Slc1a6	protein_coding	78780496	78814765	10	1	chromosome	solute carrier family 1 (high affinity aspartate/glutamate transporter), member 6 [Source:MGI Symbol;Acc:MGI:1096331]	Slc1a6	20513
673	896	ENSMUSG00000032109.15	242.057469311593	-1.14971013007104	0.24724689306895	4.65004884712714	3.31856421453163e-06	5.66822619857055e-05	372.214432064621	277.123344370682	352.192896626776	104.044893263548	182.118563753654	164.650685790278	49289	ENSMUSG00000032109	Nlrx1	protein_coding	44252717	44268599	9	-1	chromosome	NLR family member X1 [Source:MGI Symbol;Acc:MGI:2429611]	Nlrx1	270151
674	899	ENSMUSG00000040061.17	11.2963841172115	-6.20281658765687	1.33507416732444	4.64604644406211	3.38356858119931e-06	5.75997036336755e-05	19.4925263674739	23.3859362338128	23.9790908341635	0.920751267819012	0	0	27525	ENSMUSG00000040061	Plcb2	protein_coding	118707517	118728438	2	-1	chromosome	phospholipase C, beta 2 [Source:MGI Symbol;Acc:MGI:107465]	Plcb2	18796
675	900	ENSMUSG00000036769.14	274.54324732739	1.12061957727149	0.241387110680023	-4.64241679729517	3.44357323707147e-06	5.85560498001576e-05	167.078797435491	229.182175091365	121.394147347953	370.142009663243	340.845752346289	418.61660208	52535	ENSMUSG00000036769	Wdr44	protein_coding	23693051	23806025	X	1	chromosome	WD repeat domain 44 [Source:MGI Symbol;Acc:MGI:1919654]	Wdr44	72404
676	902	ENSMUSG00000002580.7	57.7751088385304	-1.64829724625144	0.3552367392514	4.63999655476217	3.48414986642591e-06	5.91146669132839e-05	102.103709543911	68.9885118897478	91.4202838052484	31.3055431058464	33.4162502300283	19.4163544564007	8250	ENSMUSG00000002580	Mien1	protein_coding	98437708	98438991	11	-1	chromosome	migration and invasion enhancer 1 [Source:MGI Symbol;Acc:MGI:1913678]	Mien1	103742
677	903	ENSMUSG00000051517.14	139.271288253554	1.20689814516593	0.26014284704126	-4.63936702043747	3.49477923828343e-06	5.92293482421812e-05	63.1186568089632	80.6814800066542	110.903295108006	193.357766241993	187.966407543909	199.6001238118	32392	ENSMUSG00000051517	Arhgef39	protein_coding	43496142	43499695	4	-1	chromosome	Rho guanine nucleotide exchange factor (GEF) 39 [Source:MGI Symbol;Acc:MGI:3036286]	Arhgef39	230098
678	904	ENSMUSG00000041481.17	439.944983321625	-1.56526251565258	0.337583460911786	4.63666825212624	3.54069998993423e-06	5.99412308030458e-05	884.589410866793	408.084587280033	680.406702419389	115.093908477377	343.351971113541	208.143319772616	10882	ENSMUSG00000041481	Serpina3g	protein_coding	104236245	104241939	12	1	chromosome	serine (or cysteine) peptidase inhibitor, clade A, member 3G [Source:MGI Symbol;Acc:MGI:105046]	Serpina3g	20715
679	905	ENSMUSG00000002459.17	582.640537505239	1.51222956217957	0.32616327089339	-4.63641892613305	3.54497145554299e-06	5.9947230006221e-05	269.182506979402	302.847874227876	335.707271678289	1494.37930767026	488.712659614164	605.013604861447	39	ENSMUSG00000002459	Rgs20	protein_coding	4909576	5070285	1	-1	chromosome	regulator of G-protein signaling 20 [Source:MGI Symbol;Acc:MGI:1929866]	Rgs20	58175
680	906	ENSMUSG00000038893.12	634.912381325409	1.09059909253407	0.235335295471309	-4.6342351254618	3.58259619295729e-06	6.05166138377686e-05	433.476657790968	377.682870176077	406.145851003644	676.752181846974	698.399629807591	1217.0170973272	8101	ENSMUSG00000038893	Fam117a	protein_coding	95337018	95381872	11	1	chromosome	family with sequence similarity 117, member A [Source:MGI Symbol;Acc:MGI:2144564]	Fam117a	215512
681	907	ENSMUSG00000003779.16	906.086200814126	1.25754698971379	0.27143015942339	-4.63304075120188	3.60333574422871e-06	6.07998348728514e-05	365.716923275463	673.514963533809	565.007327779978	1839.66103310239	989.956413064588	1002.66054412853	22774	ENSMUSG00000003779	Kif20a	protein_coding	34624613	34633277	18	1	chromosome	kinesin family member 20A [Source:MGI Symbol;Acc:MGI:1201682]	Kif20a	19348
682	908	ENSMUSG00000030930.14	361.768302267901	-1.06058137806717	0.228976683748646	4.6318313319246	3.62445381103641e-06	6.10888118106841e-05	556.929324784969	454.856459747659	455.602725849107	174.942740885612	223.053470285439	305.22509205462	45460	ENSMUSG00000030930	Chst15	protein_coding	132235780	132317228	7	-1	chromosome	carbohydrate sulfotransferase 15 [Source:MGI Symbol;Acc:MGI:1924840]	Chst15	77590
683	909	ENSMUSG00000037375.16	127.022950958288	-1.14171058376843	0.246505339649983	4.63158560942153	3.62875893168225e-06	6.10940887683885e-05	167.078797435491	176.563818565287	181.341874433362	67.2148425507879	75.1865630175636	94.7518097472356	3386	ENSMUSG00000037375	Hhat	protein_coding	192496711	192771223	1	-1	chromosome	hedgehog acyltransferase [Source:MGI Symbol;Acc:MGI:2444681]	Hhat	226861
684	910	ENSMUSG00000044906.6	334.929659039474	1.12256391074856	0.242390024930157	-4.63122981678813	3.63500119858673e-06	6.11319322452431e-05	158.724857563716	285.308422052516	188.835340319038	506.413197300457	381.780658878073	488.515478123042	23484	ENSMUSG00000044906	4930503L19Rik	protein_coding	70452212	70472509	18	-1	chromosome	RIKEN cDNA 4930503L19 gene [Source:MGI Symbol;Acc:MGI:1922045]	4930503L19Rik	269033
685	911	ENSMUSG00000026605.14	775.949459373571	1.17323871748285	0.253349634452388	-4.63090748095529	3.64066536400248e-06	6.11599810435719e-05	367.57335435808	516.829190767263	547.023009654355	1531.20935838302	893.884693653257	799.177149425454	3320	ENSMUSG00000026605	Cenpf	protein_coding	189640606	189688086	1	-1	chromosome	centromere protein F [Source:MGI Symbol;Acc:MGI:1313302]	Cenpf	108000
686	914	ENSMUSG00000018509.8	192.910024648081	-1.21943954984027	0.263759852154399	4.62329478834572	3.77692374839026e-06	6.32407451262195e-05	250.618196153236	203.457645234171	356.688976158182	91.1543755140822	132.829594664362	122.711360164453	7174	ENSMUSG00000018509	Cenpv	protein_coding	62524946	62539261	11	-1	chromosome	centromere protein V [Source:MGI Symbol;Acc:MGI:1920389]	Cenpv	73139
687	916	ENSMUSG00000025169.6	185.192148266733	-1.15304901392403	0.249527648857954	4.62092685600709	3.82029456905515e-06	6.38272795685808e-05	273.823584685943	219.82780059784	272.76215823861	105.886395799186	149.537719779377	89.3152304994434	9041	ENSMUSG00000025169	Ogfod3	protein_coding	121177591	121204711	11	-1	chromosome	2-oxoglutarate and iron-dependent oxygenase domain containing 3 [Source:MGI Symbol;Acc:MGI:1913429]	Ogfod3	66179
688	917	ENSMUSG00000041431.16	1146.87888489547	1.34879334721081	0.291937522956006	-4.62014383609766	3.83474102508336e-06	6.39987749704207e-05	560.642186950202	731.979804118341	647.435452522415	2685.83144822806	1225.54097718629	1029.84344036749	13740	ENSMUSG00000041431	Ccnb1	protein_coding	100778650	100786570	13	-1	chromosome	cyclin B1 [Source:MGI Symbol;Acc:MGI:88302]	Ccnb1	268697
689	921	ENSMUSG00000085666.3	401.843346536134	1.14530616142672	0.248244484667603	-4.61362178080319	3.95712229490357e-06	6.57543969611338e-05	185.643108261656	311.03295190971	254.777840112987	724.631247773563	451.119378105382	483.855553053506	4102	ENSMUSG00000085666	Gm9855	processed_pseudogene	42054113	42055306	10	-1	chromosome	predicted pseudogene 9855 [Source:MGI Symbol;Acc:MGI:3704357]	Gm9855	NA
690	922	ENSMUSG00000050931.7	407.474785276356	1.12866694744313	0.244671267765907	-4.61299341663196	3.96910879049523e-06	6.58820400539468e-05	210.70492787698	282.969828429135	274.260851415745	768.827308628875	455.296409384135	452.789385923265	31410	ENSMUSG00000050931	Sgms2	protein_coding	131318985	131491411	3	-1	chromosome	sphingomyelin synthase 2 [Source:MGI Symbol;Acc:MGI:1921692]	Sgms2	74442
691	923	ENSMUSG00000024901.15	79.7507353925458	-1.43535385372977	0.311639528300765	4.60581448558894	4.10854549704892e-06	6.81226221959228e-05	119.739804828768	121.606868415827	107.905908753736	34.9885481771225	59.3138441583002	34.9494380215213	23877	ENSMUSG00000024901	Peli3	protein_coding	4929717	4943127	19	-1	chromosome	pellino 3 [Source:MGI Symbol;Acc:MGI:1924963]	Peli3	240518
692	924	ENSMUSG00000069792.5	31.2103300809175	-2.41244226258027	0.523988513727756	4.60399836900563	4.14455708794523e-06	6.86453481319413e-05	67.7597345155046	42.094685220863	47.958181668327	2.76225380345704	15.0373126035127	11.6498126738404	7867	ENSMUSG00000069792	Wfdc17	protein_coding	83703991	83706268	11	1	chromosome	WAP four-disulfide core domain 17 [Source:MGI Symbol;Acc:MGI:3649773]	Wfdc17	100034251
693	926	ENSMUSG00000025608.9	31.667892622555	2.28710572806129	0.497042155316465	-4.6014320990643	4.19595946621916e-06	6.93466130356567e-05	12.995017578316	5.8464840584532	13.488238594217	63.5318374795119	57.6430316467988	36.5027463780334	38365	ENSMUSG00000025608	Podxl	protein_coding	31519488	31563981	6	-1	chromosome	podocalyxin-like [Source:MGI Symbol;Acc:MGI:1351317]	Podxl	27205
694	928	ENSMUSG00000054215.2	23.5233654667651	2.98830466804446	0.649925429908076	-4.59791928508956	4.26731242071765e-06	7.03738677658006e-05	6.49750878915798	5.8464840584532	2.99738635427044	69.9770963542449	31.7454377185269	24.0762795259369	30385	ENSMUSG00000054215	Sprr2k	protein_coding	92432582	92433925	3	1	chromosome	small proline-rich protein 2K [Source:MGI Symbol;Acc:MGI:1330344]	Sprr2k	20765
695	929	ENSMUSG00000020212.14	180.743975682239	1.08988342992361	0.237115476961596	-4.59642467834409	4.29802244393028e-06	7.08040209708386e-05	96.5344162960614	142.654211026258	107.905908753736	223.74255808002	235.584564121699	278.042195815658	5675	ENSMUSG00000020212	Mdm1	protein_coding	118141811	118168997	10	1	chromosome	transformed mouse 3T3 cell double minute 1 [Source:MGI Symbol;Acc:MGI:96951]	Mdm1	17245
696	930	ENSMUSG00000025170.13	296.483525497592	1.08766214022502	0.236671523045675	-4.59566121951695	4.31379100603389e-06	7.09873737164975e-05	196.781694757356	212.812019727696	158.861476776333	291.878151898627	482.864815823909	435.702994001632	9047	ENSMUSG00000025170	Rab40b	protein_coding	121356125	121388251	11	-1	chromosome	Rab40B, member RAS oncogene family [Source:MGI Symbol;Acc:MGI:2183451]	Rab40b	217371
697	933	ENSMUSG00000097806.3	75.6695737051469	1.39144910145674	0.302943283314376	-4.59310101294696	4.36707541230826e-06	7.16331426687735e-05	49.195423689339	35.0789043507192	40.4647157826509	119.697664816472	97.7425319228327	111.838201668868	11779	ENSMUSG00000097806	Gm6556	lncRNA	15440302	15463736	13	-1	chromosome	predicted gene 6556 [Source:MGI Symbol;Acc:MGI:3647197]	Gm6556	NA
698	936	ENSMUSG00000032492.14	227.811062642164	-1.11117117287232	0.242135407393929	4.5890486849144	4.45270581122787e-06	7.2803642879307e-05	336.014025953598	252.568111325178	346.198123918236	109.569400870462	179.612344986402	142.904368799109	50878	ENSMUSG00000032492	Pth1r	protein_coding	110722085	110747145	9	-1	chromosome	parathyroid hormone 1 receptor [Source:MGI Symbol;Acc:MGI:97801]	Pth1r	19228
699	943	ENSMUSG00000052713.9	368.631946247098	-1.02416256560019	0.223854350203441	4.57512916174924	4.7592627692264e-06	7.72383429695025e-05	555.072893702353	557.754579176435	368.678521575264	278.987634149161	199.662095124419	251.635953754954	23187	ENSMUSG00000052713	Zfp608	protein_coding	54888048	54992555	18	-1	chromosome	zinc finger protein 608 [Source:MGI Symbol;Acc:MGI:2442338]	Zfp608	269023
700	944	ENSMUSG00000000031.16	46.2702840196253	5.43469057076931	1.18822930854368	-4.57377253000954	4.79019892001177e-06	7.76580553727331e-05	4.64107770654141	1.16929681169064	0	23.9395329632943	101.084156945836	146.78763969039	45744	ENSMUSG00000000031	H19	lncRNA	142575529	142578143	7	-1	chromosome	H19, imprinted maternally expressed transcript [Source:MGI Symbol;Acc:MGI:95891]	H19	NA
701	945	ENSMUSG00000036186.5	303.288110424944	-1.18854129077428	0.260031584119844	4.57075741317063	4.8596457790591e-06	7.87005492092281e-05	445.543459827975	356.635527565645	463.096191734783	122.459918619929	256.469720515467	175.523844285863	25750	ENSMUSG00000036186	Dipk1b	protein_coding	26628457	26636497	2	1	chromosome	divergent protein kinase domain 1B [Source:MGI Symbol;Acc:MGI:1927576]	Dipk1b	56279
702	947	ENSMUSG00000031822.20	467.396169898988	1.13352541664895	0.248175826137697	-4.56742880356133	4.93743299879686e-06	7.97914198665123e-05	260.828567107627	351.958340318883	265.268692352934	684.118191989526	424.386377921359	817.816849703599	48094	ENSMUSG00000031822	Gse1	protein_coding	120228456	120581390	8	1	chromosome	genetic suppressor element 1, coiled-coil protein [Source:MGI Symbol;Acc:MGI:1098275]	Gse1	382034
703	948	ENSMUSG00000032883.15	1195.94071378989	1.18776992817202	0.260097187203136	-4.56663888196673	4.95606720761645e-06	8.00080723052343e-05	916.148739271275	659.483401793521	611.466816271169	2428.94184450655	1167.06253928374	1392.54094161306	1298	ENSMUSG00000032883	Acsl3	protein_coding	78657825	78707743	1	1	chromosome	acyl-CoA synthetase long-chain family member 3 [Source:MGI Symbol;Acc:MGI:1921455]	Acsl3	74205
704	949	ENSMUSG00000061724.5	73.2776650890708	1.46221521992201	0.320350334281013	-4.56442545378879	5.00864131763618e-06	8.07715982350939e-05	29.702897321865	43.2639820325537	44.9607953140566	127.984426226843	93.5655006440792	100.188388995028	11732	ENSMUSG00000061724	Gm2423	processed_pseudogene	13232161	13232893	13	-1	chromosome	predicted gene 2423 [Source:MGI Symbol;Acc:MGI:3805957]	Gm2423	NA
705	951	ENSMUSG00000041219.14	792.220108993666	1.10694355745953	0.242992241116805	-4.55546873584094	5.22688897711777e-06	8.41138894908626e-05	391.706958432095	575.294031351795	541.028236945814	1505.42832288409	874.67034977099	865.192754577217	27457	ENSMUSG00000041219	Arhgap11a	protein_coding	113831492	113848661	2	-1	chromosome	Rho GTPase activating protein 11A [Source:MGI Symbol;Acc:MGI:2444300]	Arhgap11a	228482
706	958	ENSMUSG00000031608.13	308.901899299095	1.18024319093977	0.26016283457905	-4.53655570308277	5.71803917960543e-06	9.14338267935841e-05	124.38088253531	270.107563500538	173.848408547685	395.002293894356	431.069627967365	459.002619349313	46845	ENSMUSG00000031608	Galnt7	protein_coding	57523828	57653032	8	-1	chromosome	polypeptide N-acetylgalactosaminyltransferase 7 [Source:MGI Symbol;Acc:MGI:1349449]	Galnt7	108150
707	959	ENSMUSG00000110275.1	74.7679490541614	-1.45190674288256	0.320177112796807	4.53469871784364	5.76857686254772e-06	9.20566217981546e-05	123.452666994002	74.834995948201	130.386306410764	38.6715532483985	40.0995002760339	41.1626714475696	45662	ENSMUSG00000110275	Gm5905	processed_pseudogene	141177885	141178464	7	-1	chromosome	predicted gene 5905 [Source:MGI Symbol;Acc:MGI:3647422]	Gm5905	NA
708	961	ENSMUSG00000052477.15	241.786650791069	1.0124291767967	0.223671704053138	-4.52640704412114	5.9994970821637e-06	9.55424592564342e-05	179.145599472498	155.516475954855	145.373238182116	254.127349918047	349.199814903796	367.357426315102	1405	ENSMUSG00000052477	C130026I21Rik	protein_coding	84992690	85270566	1	-1	chromosome	RIKEN cDNA C130026I21 gene [Source:MGI Symbol;Acc:MGI:3612702]	C130026I21Rik	620078
709	962	ENSMUSG00000054342.8	351.466670148204	1.27454827737292	0.28163334540146	-4.52555884515765	6.02361171765252e-06	9.58267710259399e-05	223.699945455296	157.855069578236	235.294828810229	699.770963542449	309.100314627762	483.07889887525	42142	ENSMUSG00000054342	Kcnn4	protein_coding	24370263	24386690	7	1	chromosome	potassium intermediate/small conductance calcium-activated channel, subfamily N, member 4 [Source:MGI Symbol;Acc:MGI:1277957]	Kcnn4	16534
710	963	ENSMUSG00000039450.11	1830.54498257123	-1.01193560686818	0.223732429785968	4.52297240876631	6.09771915660248e-06	9.68044543284692e-05	3174.49715127433	1902.44591262067	2264.52539065132	1074.51672954479	1541.32454186005	1025.96016947621	9015	ENSMUSG00000039450	Dcxr	protein_coding	120725399	120727281	11	-1	chromosome	dicarbonyl L-xylulose reductase [Source:MGI Symbol;Acc:MGI:1915130]	Dcxr	67880
711	966	ENSMUSG00000026418.16	247.641802209512	1.0885328507166	0.240792319109694	-4.52062945670918	6.16560269136924e-06	9.7679486116682e-05	180.073815013807	105.236713052158	190.334033496173	342.519471628673	350.035221159546	317.651558906716	2250	ENSMUSG00000026418	Tnni1	protein_coding	135779434	135810989	1	1	chromosome	troponin I, skeletal, slow 1 [Source:MGI Symbol;Acc:MGI:105073]	Tnni1	21952
712	969	ENSMUSG00000016179.11	24.9311409879426	-2.65939076580759	0.588457332999626	4.51925843501943	6.20566076776669e-06	9.80097341485052e-05	53.8365013958804	35.0789043507192	40.4647157826509	0.920751267819012	9.18946881325778	10.0965043173284	3410	ENSMUSG00000016179	Camk1g	protein_coding	193346346	193370298	1	-1	chromosome	calcium/calmodulin-dependent protein kinase I gamma [Source:MGI Symbol;Acc:MGI:2388073]	Camk1g	215303
713	970	ENSMUSG00000006586.15	200.670880279525	-1.17634050598974	0.260315578463367	4.51890168438488	6.21612495587603e-06	9.80737900254915e-05	351.793690155839	294.662796546041	187.336647141902	106.807147067005	134.500407175864	128.924593590501	31988	ENSMUSG00000006586	Runx1t1	protein_coding	13743436	13893649	4	1	chromosome	RUNX1 translocation partner 1 [Source:MGI Symbol;Acc:MGI:104793]	Runx1t1	12395
714	973	ENSMUSG00000044337.5	1061.81678134099	1.09761712573828	0.24323647007978	-4.5125516143951	6.40523404408308e-06	0.000100745839476513	564.355049115436	869.956827897836	594.981191322682	1022.95465854692	1402.64710340544	1916.00585775762	1582	ENSMUSG00000044337	Ackr3	protein_coding	90203980	90216751	1	1	chromosome	atypical chemokine receptor 3 [Source:MGI Symbol;Acc:MGI:109562]	Ackr3	12778
715	974	ENSMUSG00000018648.15	300.815557032489	1.10664857275973	0.245317155463906	-4.51109328520873	6.44943477823875e-06	0.000101336909492983	162.437719728949	190.595380305574	220.307897038877	552.450760691407	346.693596136543	332.407988293581	7878	ENSMUSG00000018648	Dusp14	protein_coding	84048041	84069261	11	-1	chromosome	dual specificity phosphatase 14 [Source:MGI Symbol;Acc:MGI:1927168]	Dusp14	56405
716	975	ENSMUSG00000039031.16	183.941416559459	1.09752615183015	0.243486981157674	-4.50753525552742	6.5585035634806e-06	0.00010294496260052	142.016977820167	120.437571604136	86.9242042738427	288.195146827351	233.078345354447	232.996253476809	3853	ENSMUSG00000039031	Arhgap18	protein_coding	26753421	26918648	10	1	chromosome	Rho GTPase activating protein 18 [Source:MGI Symbol;Acc:MGI:1921160]	Arhgap18	73910
717	978	ENSMUSG00000079343.4	561.520986188504	-1.41782874168997	0.314651062723781	4.5060351279812	6.605015769307e-06	0.000103357015678399	1010.82672448472	678.192150780571	762.834827161827	136.271187637214	415.196909108101	365.80411795859	40433	ENSMUSG00000079343	C1s2	protein_coding	124624625	124636085	6	-1	chromosome	complement component 1, s subcomponent 2 [Source:MGI Symbol;Acc:MGI:3644269]	C1s2	317677
718	980	ENSMUSG00000053411.16	457.553070862685	-1.18043210665473	0.262195963746994	4.50209869665951	6.7285720590002e-06	0.000105075578358101	604.268317391692	706.255274261147	594.981191322682	158.36921806487	335.833314811784	345.611109323933	17717	ENSMUSG00000053411	Cbx7	protein_coding	79915807	79971119	15	-1	chromosome	chromobox 7 [Source:MGI Symbol;Acc:MGI:1196439]	Cbx7	52609
719	985	ENSMUSG00000036022.15	175.589895269485	1.17152058011001	0.260541174914444	-4.49648920365354	6.90846857109215e-06	0.000107337261941111	126.237313617926	123.945462039208	71.9372725024905	203.486030188002	262.317564305722	265.615728963562	52932	ENSMUSG00000036022	Fam122b	protein_coding	53243415	53269805	X	-1	chromosome	family with sequence similarity 122, member B [Source:MGI Symbol;Acc:MGI:1926005]	Fam122b	78755
720	986	ENSMUSG00000058603.10	80.9471250564551	-1.49486564895988	0.332514761268933	4.49563695534964	6.9361995683267e-06	0.000107658821697436	123.452666994002	86.5279640651074	148.370624536387	56.1658273369598	40.0995002760339	31.0661671302412	2040	ENSMUSG00000058603	Rpl28-ps1	processed_pseudogene	128038569	128038982	1	1	chromosome	ribosomal protein L28, pseudogene 1 [Source:MGI Symbol;Acc:MGI:3705349]	Rpl28-ps1	NA
721	991	ENSMUSG00000055172.10	11926.4199258586	-1.16211752448784	0.259911272694202	4.47120862608806	7.77787764944671e-06	0.00012011366250972	18917.9609474041	15401.9776035891	15138.2997822428	3967.51721303212	9489.37965907228	8643.38434981135	40428	ENSMUSG00000055172	C1ra	protein_coding	124512405	124523443	6	1	chromosome	complement component 1, r subcomponent A [Source:MGI Symbol;Acc:MGI:1355313]	C1ra	50909
722	992	ENSMUSG00000045954.7	967.173249819758	-1.14226657411247	0.255527944430377	4.47022174681837	7.81385412504081e-06	0.000120547604364541	1240.09596318786	1640.52342680197	1112.03033743433	878.396709499338	497.066722171671	434.926339823376	759	ENSMUSG00000045954	Cavin2	protein_coding	51289126	51302960	1	1	chromosome	caveolae associated 2 [Source:MGI Symbol;Acc:MGI:99513]	Cavin2	20324
723	993	ENSMUSG00000040430.18	117.950451719044	-1.25620022911493	0.28107176763986	4.46932198015885	7.84679353372315e-06	0.000120933865297179	181.002030555115	197.611161175718	119.895454170818	56.1658273369598	77.6927817848158	75.3354552908348	8655	ENSMUSG00000040430	Pitpnc1	protein_coding	107207892	107470699	11	-1	chromosome	phosphatidylinositol transfer protein, cytoplasmic 1 [Source:MGI Symbol;Acc:MGI:1919045]	Pitpnc1	71795
724	995	ENSMUSG00000093661.1	165.337557047622	1.26637038074407	0.283386830674747	-4.46869876673108	7.8696864244831e-06	0.000121042895517879	92.8215541308282	121.606868415827	76.4333520338962	158.36921806487	274.848658141983	267.94569149833	39972	ENSMUSG00000093661	Eif4e3	protein_coding	99625135	99666771	6	-1	chromosome	eukaryotic translation initiation factor 4E member 3 [Source:MGI Symbol;Acc:MGI:1914142]	Eif4e3	66892
725	996	ENSMUSG00000111208.1	69.5203316934982	1.61182694943899	0.360760274840543	-4.46786151870914	7.9005421125784e-06	0.000121395478404518	38.9850527349478	37.4174979741005	25.4777840112987	146.399451583223	92.7300943883285	76.1121094690909	4016	ENSMUSG00000111208	Gm48197	lncRNA	38295074	38313846	10	-1	chromosome	predicted gene, 48197 [Source:MGI Symbol;Acc:MGI:6097582]	Gm48197	NA
726	1002	ENSMUSG00000020272.8	901.005838176657	1.02268822891242	0.229080170358182	-4.46432455202641	8.03217344399853e-06	0.000122455661137405	554.144678161044	616.219419760967	612.965509448305	1645.38251559258	838.74788077371	1138.57502532334	6544	ENSMUSG00000020272	Stk10	protein_coding	32533305	32624587	11	1	chromosome	serine/threonine kinase 10 [Source:MGI Symbol;Acc:MGI:1099439]	Stk10	20868
727	1003	ENSMUSG00000024747.3	71.3084267087482	2.43004348416995	0.544302050770676	-4.4645128210141	8.02511433685997e-06	0.000122455661137405	16.7078797435491	22.2166394221222	28.4751703655692	253.206598650228	45.1119378105382	62.1323342604823	24438	ENSMUSG00000024747	Aldh1a7	protein_coding	20692953	20727562	19	-1	chromosome	aldehyde dehydrogenase family 1, subfamily A7 [Source:MGI Symbol;Acc:MGI:1347050]	Aldh1a7	26358
728	1005	ENSMUSG00000032332.17	13046.1690290352	-1.09976510163527	0.246392607000541	4.46346631509464	8.0644281350598e-06	0.000122803988237766	14023.4803980855	19934.172045702	19415.5701097868	12076.5736287142	5897.13275934424	6930.08523257855	50128	ENSMUSG00000032332	Col12a1	protein_coding	79598991	79718831	9	-1	chromosome	collagen, type XII, alpha 1 [Source:MGI Symbol;Acc:MGI:88448]	Col12a1	12816
729	1006	ENSMUSG00000056457.6	17.1761938177228	5.43342043220537	1.21824849725541	-4.46002637757924	8.19495663653528e-06	0.000124667610701328	0.928215541308282	0	1.49869317713522	66.2940912829689	13.3665000920113	20.9696628129128	11714	ENSMUSG00000056457	Prl2c3	protein_coding	12790816	12800079	13	-1	chromosome	prolactin family 2, subfamily c, member 3 [Source:MGI Symbol;Acc:MGI:1341833]	Prl2c3	18812
730	1008	ENSMUSG00000051832.7	65.5744555479789	-1.55976705419618	0.349895290007357	4.45781094727907	8.28008769205788e-06	0.000125588168522551	90.9651230482117	121.606868415827	80.9294315653018	43.2753095874936	21.7205626495184	34.9494380215213	7857	ENSMUSG00000051832	E230016K23Rik	lncRNA	83582056	83623693	11	1	chromosome	RIKEN cDNA E230016K23 gene [Source:MGI Symbol;Acc:MGI:3041204]	E230016K23Rik	NA
731	1009	ENSMUSG00000103367.1	67.1068982869575	1.55780935829046	0.349441020498879	-4.45800368848068	8.27264789558335e-06	0.000125588168522551	37.1286216523313	30.4017171039566	34.46994307411	73.660101425521	135.335813431615	91.6451930342115	3073	ENSMUSG00000103367	Gm38158	processed_pseudogene	176835724	176836062	1	1	chromosome	predicted gene, 38158 [Source:MGI Symbol;Acc:MGI:5611386]	Gm38158	NA
732	1010	ENSMUSG00000025017.10	19.7931729127647	-2.67361807269181	0.599922742248221	4.45660396649138	8.32682268596457e-06	0.000126171974639606	46.4107770654141	24.5552330455034	31.4725567198396	7.3660101425521	5.84784379025495	3.10661671302412	24788	ENSMUSG00000025017	Pik3ap1	protein_coding	41272377	41385102	19	-1	chromosome	phosphoinositide-3-kinase adaptor protein 1 [Source:MGI Symbol;Acc:MGI:1933177]	Pik3ap1	83490
733	1013	ENSMUSG00000031712.10	73.3198868702365	1.56469202322776	0.351379338479733	-4.45299951328245	8.46789466074293e-06	0.00012792957540771	37.1286216523313	47.9411692793162	25.4777840112987	75.501603961159	131.158782152861	122.711360164453	47314	ENSMUSG00000031712	Il15	protein_coding	82331632	82403222	8	-1	chromosome	interleukin 15 [Source:MGI Symbol;Acc:MGI:103014]	Il15	16168
734	1014	ENSMUSG00000031780.2	41.8533738654205	-1.78453079790015	0.400773626629175	4.4527151472253	8.47912093705525e-06	0.000127972846963209	77.0418899285874	50.2797629026975	67.4411929710849	12.8905177494662	21.7205626495184	21.7463169911688	47635	ENSMUSG00000031780	Ccl17	protein_coding	94810453	94812036	8	1	chromosome	chemokine (C-C motif) ligand 17 [Source:MGI Symbol;Acc:MGI:1329039]	Ccl17	20295
735	1015	ENSMUSG00000017453.4	161.213341267117	1.20647455782018	0.271174427662034	-4.44907201693743	8.62420974877769e-06	0.000130034390143147	111.385864956994	87.697260876798	92.9189769823836	155.606964261413	277.354876909235	242.316103615881	7679	ENSMUSG00000017453	Pipox	protein_coding	77880615	77894096	11	-1	chromosome	pipecolic acid oxidase [Source:MGI Symbol;Acc:MGI:1197006]	Pipox	19193
736	1019	ENSMUSG00000019066.13	71.4571929144915	1.38187215098696	0.311579691661386	-4.4350520523935	9.20500448803526e-06	0.000138246701359069	39.9132682762561	45.602575655935	32.9712498969748	88.3921217106252	117.79228206085	104.071659886308	48731	ENSMUSG00000019066	Rab3d	protein_coding	21907491	21918192	9	-1	chromosome	RAB3D, member RAS oncogene family [Source:MGI Symbol;Acc:MGI:97844]	Rab3d	19340
737	1021	ENSMUSG00000028019.9	124.719818697548	1.2826535312837	0.289609494470984	-4.42890704818452	9.47118284462267e-06	0.000141965702501572	54.7647169371887	76.0042927598916	88.4228974509779	223.74255808002	167.916657405892	137.467789551317	30048	ENSMUSG00000028019	Pdgfc	protein_coding	81036416	81214040	3	1	chromosome	platelet-derived growth factor, C polypeptide [Source:MGI Symbol;Acc:MGI:1859631]	Pdgfc	54635
738	1023	ENSMUSG00000026576.12	2012.97224440866	1.13642877526749	0.257045441249745	-4.42112013246458	9.81905615578632e-06	0.000146892312226934	1280.00923146412	1434.72718794442	1061.07476941174	1568.03940909578	3197.09974075796	3536.88312777796	2745	ENSMUSG00000026576	Atp1b1	protein_coding	164437109	164458355	1	-1	chromosome	ATPase, Na+/K+ transporting, beta 1 polypeptide [Source:MGI Symbol;Acc:MGI:88108]	Atp1b1	11931
739	1025	ENSMUSG00000108801.1	40.2075625033153	1.83450418464672	0.415280294465925	-4.41750838913752	9.98451964823777e-06	0.000149076184094274	15.7796642022408	23.3859362338128	13.488238594217	59.8488324082358	52.6305941122946	76.1121094690909	45331	ENSMUSG00000108801	Gm39090	lncRNA	127691935	127700793	7	1	chromosome	predicted gene, 39090 [Source:MGI Symbol;Acc:MGI:5621975]	Gm39090	NA
740	1027	ENSMUSG00000029482.4	3339.81343608164	1.03594396471302	0.234668457296706	-4.41450025558065	1.01243596464325e-05	0.000150869717652389	2586.00849808487	1889.58364769207	2092.17567528077	6390.01379866395	3439.36755492566	3641.73144184252	37255	ENSMUSG00000029482	Aacs	protein_coding	125475814	125517410	5	1	chromosome	acetoacetyl-CoA synthetase [Source:MGI Symbol;Acc:MGI:1926144]	Aacs	78894
741	1030	ENSMUSG00000004880.11	498.965290901034	1.2917437445176	0.292864396668612	-4.4107230486581	1.03026020099127e-05	0.000152930185411933	250.618196153236	406.915290468343	209.817044798931	1028.47916615384	493.725097148668	604.236950683191	3185	ENSMUSG00000004880	Lbr	protein_coding	181815335	181843046	1	-1	chromosome	lamin B receptor [Source:MGI Symbol;Acc:MGI:2138281]	Lbr	98386
742	1031	ENSMUSG00000022639.14	150.098078023706	1.1640482326854	0.26391166825934	-4.41074940097577	1.03013481545024e-05	0.000152930185411933	83.5393987177454	90.0358545001793	104.908522399465	259.651857524961	206.345345170425	156.107489829462	19410	ENSMUSG00000022639	Dubr	lncRNA	50719294	50732773	16	-1	chromosome	Dppa2 upstream binding RNA [Source:MGI Symbol;Acc:MGI:1915440]	Dubr	NA
743	1034	ENSMUSG00000082307.3	37.3074528714212	1.90647349444602	0.432446493316939	-4.40857660753136	1.04052215253604e-05	0.000154005329036862	14.8514486609325	18.7087489870502	13.488238594217	44.1960608553126	74.3511567618129	58.2490633692022	25623	ENSMUSG00000082307	Gm13418	processed_pseudogene	24494068	24495011	2	1	chromosome	predicted gene 13418 [Source:MGI Symbol;Acc:MGI:3650378]	Gm13418	NA
744	1037	ENSMUSG00000078193.2	159.551344833973	-1.20403431008837	0.273491455299659	4.4024567742679	1.07031919176041e-05	0.000157957231540032	204.207419087822	184.748896247121	278.756930947151	115.093908477377	106.932000736091	67.5689135082745	2567	ENSMUSG00000078193	Gm2000	protein_coding	156366040	156366484	1	1	chromosome	predicted gene 2000 [Source:MGI Symbol;Acc:MGI:3780170]	Gm2000	NA
745	1038	ENSMUSG00000095288.1	63.7035415646311	-1.75827406902264	0.399634989023112	4.399700019562	1.0840062202385e-05	0.000159823036556166	138.304115654934	51.4490597143882	104.908522399465	34.0677969093035	31.7454377185269	21.7463169911688	41077	ENSMUSG00000095288	Gm7618	processed_pseudogene	148900968	148901138	6	-1	chromosome	predicted pseudogene 7618 [Source:MGI Symbol;Acc:MGI:3644742]	Gm7618	NA
746	1041	ENSMUSG00000022596.3	13.3586026685121	4.53585605176753	1.0317322782691	-4.39634985480649	1.10086447681908e-05	0.000161840825679531	2.78464662392485	0	0	25.7810354989323	26.7330001840226	24.8529337041929	17435	ENSMUSG00000022596	Slurp1	protein_coding	74724318	74728034	15	-1	chromosome	secreted Ly6/Plaur domain containing 1 [Source:MGI Symbol;Acc:MGI:1930923]	Slurp1	57277
747	1043	ENSMUSG00000027514.14	23.781482378156	2.61404449069517	0.594812421314914	-4.39473756266971	1.10906658078792e-05	0.000162733988038144	3.71286216523313	10.5236713052158	5.99477270854088	58.9280811404168	30.9100314627762	32.6194754867532	28729	ENSMUSG00000027514	Zbp1	protein_coding	173206612	173218923	2	-1	chromosome	Z-DNA binding protein 1 [Source:MGI Symbol;Acc:MGI:1927449]	Zbp1	58203
748	1044	ENSMUSG00000035963.8	17.1435733520888	4.39414928642378	1.00040665671282	-4.39236310248303	1.12125231903154e-05	0.000164364420406692	1.85643108261656	0	2.99738635427044	8.28676141037111	60.9846566698016	28.7362045954731	4820	ENSMUSG00000035963	Odf3l2	protein_coding	79639526	79645738	10	-1	chromosome	outer dense fiber of sperm tails 3-like 2 [Source:MGI Symbol;Acc:MGI:2686003]	Odf3l2	382384
749	1045	ENSMUSG00000058064.6	65.8287955210093	-1.54078260294458	0.351133208748417	4.38802871547399	1.14382676489111e-05	0.000167513156075536	115.098727122227	61.9727310196039	116.898067816547	32.2262943736654	39.2640940202832	29.5128587737291	22578	ENSMUSG00000058064	Gm10036	processed_pseudogene	15832794	15833327	18	1	chromosome	predicted gene 10036 [Source:MGI Symbol;Acc:MGI:3642334]	Gm10036	NA
750	1046	ENSMUSG00000040264.10	188.314421262003	1.15224130773006	0.262670092671695	-4.38664827049883	1.15110706385792e-05	0.000168096779630549	141.088762278859	130.961242909352	76.4333520338962	255.968852453685	304.087877093257	221.346440802968	31585	ENSMUSG00000040264	Gbp2b	protein_coding	142594847	142619179	3	1	chromosome	guanylate binding protein 2b [Source:MGI Symbol;Acc:MGI:95666]	Gbp2b	14468
751	1047	ENSMUSG00000040451.18	614.721031474982	1.01094521537413	0.230451439196225	-4.38680365329951	1.15028538999791e-05	0.000168096779630549	402.845544927794	480.580989604853	338.70465803256	1055.18095292059	593.973847838753	817.040195525343	24603	ENSMUSG00000040451	Sgms1	protein_coding	32122727	32389714	19	-1	chromosome	sphingomyelin synthase 1 [Source:MGI Symbol;Acc:MGI:2444110]	Sgms1	208449
752	1048	ENSMUSG00000085342.1	46.6510704575658	-1.69005786324762	0.385239098042614	4.38703618566946	1.1490567902244e-05	0.000168096779630549	62.1904412676549	57.2955437728414	94.4176701595188	23.0187816954753	25.8975939282719	17.0863919216326	6999	ENSMUSG00000085342	Gm12254	processed_pseudogene	58508791	58509261	11	-1	chromosome	predicted gene 12254 [Source:MGI Symbol;Acc:MGI:3650324]	Gm12254	NA
753	1049	ENSMUSG00000038717.8	261.222017371614	-1.00508160576737	0.229163451358699	4.38587217904203	1.15521947817586e-05	0.000168536500419478	355.506552321072	285.308422052516	406.145851003644	134.429685101576	197.991282612918	187.950311137959	49345	ENSMUSG00000038717	Atp5l	protein_coding	44912557	44920742	9	-1	chromosome	ATP synthase, H+ transporting, mitochondrial F0 complex, subunit G [Source:MGI Symbol;Acc:MGI:1351597]	Atp5l	27425
754	1054	ENSMUSG00000069892.9	99.1676814638065	1.62879399588522	0.37211393630094	-4.3771378521227	1.20247926400894e-05	0.000174599076436365	38.9850527349478	70.1578087014384	35.9686362512453	201.644527652364	84.3760318308214	163.874031612022	6733	ENSMUSG00000069892	9930111J21Rik2	protein_coding	49015874	49051242	11	-1	chromosome	RIKEN cDNA 9930111J21 gene 2 [Source:MGI Symbol;Acc:MGI:3711310]	9930111J21Rik2	245240
755	1056	ENSMUSG00000024013.15	32.4132457816282	-2.0041232292707	0.457893755885862	4.3768302220969	1.20417697712632e-05	0.000174640319062958	54.7647169371887	56.1262469611507	44.9607953140566	6.44525887473309	15.8727188592634	16.3097377433766	20867	ENSMUSG00000024013	Fgd2	protein_coding	29360914	29379661	17	1	chromosome	FYVE, RhoGEF and PH domain containing 2 [Source:MGI Symbol;Acc:MGI:1347084]	Fgd2	26382
756	1070	ENSMUSG00000081895.3	89.118492257701	-1.17634011657405	0.270060074949585	4.35584607163295	1.32553906407699e-05	0.000189589250809666	120.668020370077	118.098977980755	131.884999587899	60.7695836760548	55.1368128795467	48.1525590518738	43813	ENSMUSG00000081895	Rpl17-ps10	processed_pseudogene	72648757	72649311	7	-1	chromosome	ribosomal protein L17, pseudogene 10 [Source:MGI Symbol;Acc:MGI:3642871]	Rpl17-ps10	NA
757	1074	ENSMUSG00000046275.2	41.5953717435851	2.293644433022	0.527040673171427	-4.35193060000506	1.34943980719557e-05	0.000192288890217142	17.6360952848574	8.18507768183448	16.4856249484874	26.7017867667514	82.70521931932	97.8584264602597	7645	ENSMUSG00000046275	Trarg1	protein_coding	76679808	76698664	11	1	chromosome	trafficking regulator of GLUT4 (SLC2A4) 1 [Source:MGI Symbol;Acc:MGI:3029307]	Trarg1	237858
758	1075	ENSMUSG00000040260.8	138.840087390454	-1.08330542177727	0.249003571611974	4.35056178015551	1.35789188879318e-05	0.000193313278754333	183.78667717904	219.82780059784	161.858863130604	103.124141995729	74.3511567618129	90.0918846776994	21685	ENSMUSG00000040260	Daam2	protein_coding	49456022	49564343	17	-1	chromosome	dishevelled associated activator of morphogenesis 2 [Source:MGI Symbol;Acc:MGI:1923691]	Daam2	76441
759	1076	ENSMUSG00000020911.14	7.51702510562224	6.11660675240719	1.40748718206368	-4.34576373437301	1.38791898896776e-05	0.000197404388542403	0	0	0	18.4150253563802	15.0373126035127	11.6498126738404	8367	ENSMUSG00000020911	Krt19	protein_coding	100140810	100148665	11	-1	chromosome	keratin 19 [Source:MGI Symbol;Acc:MGI:96693]	Krt19	16669
760	1078	ENSMUSG00000068396.9	72.6679638588207	-1.29918277508104	0.29912757336566	4.34323977713981	1.40396754862269e-05	0.000199316506160683	104.888356167836	91.2051513118699	113.900681462277	45.1168121231316	45.9473440662889	34.9494380215213	39377	ENSMUSG00000068396	Rpl34-ps1	processed_pseudogene	71124610	71124963	6	1	chromosome	ribosomal protein L34, pseudogene 1 [Source:MGI Symbol;Acc:MGI:3704270]	Rpl34-ps1	619547
761	1081	ENSMUSG00000043483.4	115.430908140314	-1.32660622863659	0.305855042018011	4.33736916639898	1.44198316174379e-05	0.000204145331242618	139.232331196242	140.315617402877	215.811817507472	81.9468628358921	71.0095317388101	44.2692881605937	10692	ENSMUSG00000043483	Gm6863	processed_pseudogene	96922423	96923058	12	-1	chromosome	predicted gene 6863 [Source:MGI Symbol;Acc:MGI:3647386]	Gm6863	NA
762	1087	ENSMUSG00000040740.7	94.1493932493009	-1.20363075411478	0.27778080953864	4.33302342272621	1.47075455368535e-05	0.000207069251974247	150.370917691942	121.606868415827	121.394147347953	58.9280811404168	65.9970942043059	46.5992506953618	34276	ENSMUSG00000040740	Slc25a34	protein_coding	141618824	141623821	4	-1	chromosome	solute carrier family 25, member 34 [Source:MGI Symbol;Acc:MGI:2686215]	Slc25a34	384071
763	1094	ENSMUSG00000079499.9	92.3295581196013	1.21742727598527	0.282222210013117	-4.31371888105009	1.60531050816988e-05	0.000224635722126383	53.8365013958804	50.2797629026975	62.9451134396792	146.399451583223	106.932000736091	133.584518660037	25828	ENSMUSG00000079499	6530402F18Rik	lncRNA	29245107	29253006	2	-1	chromosome	RIKEN cDNA 6530402F18 gene [Source:MGI Symbol;Acc:MGI:1923470]	6530402F18Rik	NA
764	1095	ENSMUSG00000033952.14	376.999984546193	1.02413719031509	0.237707676515055	-4.30838921708205	1.64447809777615e-05	0.000229836464003344	189.35597042689	299.339983792804	257.775226467258	646.367390008947	431.905034223116	437.256302358145	2346	ENSMUSG00000033952	Aspm	protein_coding	139454772	139494091	1	1	chromosome	abnormal spindle microtubule assembly [Source:MGI Symbol;Acc:MGI:1334448]	Aspm	12316
765	1096	ENSMUSG00000053541.3	56.8026925384826	2.23412208978802	0.518669138081689	-4.30741281050764	1.65175170996393e-05	0.000230564840396695	17.6360952848574	33.9096075390286	7.49346588567609	164.814476939603	61.8200629255523	55.1424466561781	44759	ENSMUSG00000053541	Gm4759	unprocessed_pseudogene	106417848	106424469	7	-1	chromosome	predicted gene 4759 [Source:MGI Symbol;Acc:MGI:3647753]	Gm4759	NA
766	1097	ENSMUSG00000070343.3	118.283934267865	-1.21672874533116	0.282481567740154	4.30728544543618	1.65270275689476e-05	0.000230564840396695	149.442702150633	128.62264928597	218.809203861742	67.2148425507879	82.70521931932	62.9089884387384	31683	ENSMUSG00000070343	Gm10288	processed_pseudogene	146838811	146839347	3	-1	chromosome	predicted gene 10288 [Source:MGI Symbol;Acc:MGI:3704227]	Gm10288	NA
767	1099	ENSMUSG00000027811.9	155.993697704978	1.28162417492352	0.297942624332928	-4.30158047306252	1.69584162801517e-05	0.000236152504778382	78.898321011204	98.2209321820138	95.916363336654	315.817684861921	197.991282612918	149.117602225158	30028	ENSMUSG00000027811	4930579G24Rik	protein_coding	79629079	79632820	3	1	chromosome	RIKEN cDNA 4930579G24 gene [Source:MGI Symbol;Acc:MGI:1923189]	4930579G24Rik	75939
768	1104	ENSMUSG00000117814.1	57.6911446161279	-1.41977514161962	0.330479663457728	4.2961044161231	1.7382573068015e-05	0.000240962770138498	92.8215541308282	90.0358545001793	68.9398861482201	26.7017867667514	34.251656485779	33.3961296650093	24949	ENSMUSG00000117814	Gm50431	lncRNA	46881495	46883439	19	1	chromosome	predicted gene, 50431 [Source:MGI Symbol;Acc:MGI:6303362]	Gm50431	NA
769	1105	ENSMUSG00000087412.4	121.645690179843	-1.2168248626486	0.283277036478246	4.29552948511605	1.7427687066046e-05	0.000241369522949112	138.304115654934	162.532256824999	209.817044798931	82.8676141037111	83.5406255750707	52.81248412141	44278	ENSMUSG00000087412	Gm15501	transcribed_processed_pseudogene	93178983	93184176	7	-1	chromosome	predicted pseudogene 15501 [Source:MGI Symbol;Acc:MGI:3704296]	Gm15501	NA
770	1107	ENSMUSG00000034674.18	331.168700047589	1.04565683128176	0.243487226645458	-4.29450384600396	1.7508444646524e-05	0.000241831441218776	175.432737307265	289.985609299279	182.840567610497	534.035735335027	365.90794001881	438.809610714657	5021	ENSMUSG00000034674	Tdg	protein_coding	82629828	82650799	10	1	chromosome	thymine DNA glycosylase [Source:MGI Symbol;Acc:MGI:108247]	Tdg	21665
771	1111	ENSMUSG00000005124.10	1527.87062201272	-1.00635557256765	0.234602802166261	4.28961446016512	1.78983552037302e-05	0.000246549440178116	1856.43108261656	2117.59652597175	2146.12862965763	1416.11544990564	673.33744213507	957.614601789684	17353	ENSMUSG00000005124	Ccn4	protein_coding	66891320	66923201	15	1	chromosome	cellular communication network factor 4 [Source:MGI Symbol;Acc:MGI:1197008]	Ccn4	22402
772	1112	ENSMUSG00000024059.10	217.119906588907	1.08396046679449	0.252756492245152	-4.28855637758708	1.79838154689004e-05	0.000247104782653534	146.658055526709	146.16210146133	124.391533702223	209.931289062735	296.569220791501	379.007238988942	22042	ENSMUSG00000024059	Clip4	protein_coding	71768473	71864273	17	1	chromosome	CAP-GLY domain containing linker protein family, member 4 [Source:MGI Symbol;Acc:MGI:1919100]	Clip4	78785
773	1114	ENSMUSG00000074207.10	362.830090109391	-1.38993527791336	0.32410637605164	4.28851568687407	1.79871097671221e-05	0.000247104782653534	726.792768844385	381.190760611149	467.592271266188	108.648649602643	303.252470837507	189.503619494471	31534	ENSMUSG00000074207	Adh1	protein_coding	138260991	138290698	3	1	chromosome	alcohol dehydrogenase 1 (class I) [Source:MGI Symbol;Acc:MGI:87921]	Adh1	11522
774	1115	ENSMUSG00000026023.16	19.4747649450328	-2.74285599058165	0.639761233556557	4.28731196376745	1.80848230114294e-05	0.000248224333064498	49.195423689339	16.370155363669	35.9686362512453	5.52450760691407	6.68325004600566	3.10661671302412	917	ENSMUSG00000026023	Cdk15	protein_coding	59256906	59352993	1	1	chromosome	cyclin-dependent kinase 15 [Source:MGI Symbol;Acc:MGI:3583944]	Cdk15	271697
775	1120	ENSMUSG00000028125.14	31.2973678354526	2.14057973911253	0.499728815362125	-4.28348270763888	1.83990404463297e-05	0.000251601355798938	12.0668020370077	9.35437449352512	13.488238594217	29.4640405702084	65.1616879485552	58.2490633692022	31213	ENSMUSG00000028125	Abca4	protein_coding	122044443	122180123	3	1	chromosome	ATP-binding cassette, sub-family A (ABC1), member 4 [Source:MGI Symbol;Acc:MGI:109424]	Abca4	11304
776	1129	ENSMUSG00000073234.4	24.1710534565729	2.7355899184536	0.6400101883271	-4.27429120402609	1.91746295550252e-05	0.000259918982028438	5.56929324784969	4.67718724676256	8.99215906281131	73.660101425521	23.3913751610198	28.7362045954731	34779	ENSMUSG00000073234	Gm8773	protein_coding	5573799	5576203	5	1	chromosome	predicted gene 8773 [Source:MGI Symbol;Acc:MGI:3646213]	Gm8773	NA
777	1137	ENSMUSG00000031489.15	6.04728061110027	-6.28923198907186	1.47803510584844	4.25513031739639	2.08927294143622e-05	0.000281057709537464	15.7796642022408	7.01578087014384	13.488238594217	0	0	0	46438	ENSMUSG00000031489	Adrb3	protein_coding	27225776	27250616	8	-1	chromosome	adrenergic receptor, beta 3 [Source:MGI Symbol;Acc:MGI:87939]	Adrb3	11556
778	1139	ENSMUSG00000029570.5	1238.37722892114	1.11742292324293	0.262650794030469	-4.25440527361704	2.09605368488715e-05	0.000281633060522502	669.243405283271	830.200736300354	845.262951904264	2582.70730623233	1166.22713302799	1336.62184077863	37673	ENSMUSG00000029570	Lfng	protein_coding	140607320	140615545	5	1	chromosome	LFNG O-fucosylpeptide 3-beta-N-acetylglucosaminyltransferase [Source:MGI Symbol;Acc:MGI:1095413]	Lfng	16848
779	1143	ENSMUSG00000017830.15	203.492105685272	1.03286540714562	0.242921286564986	-4.2518522018008	2.12009764898038e-05	0.00028386679282586	120.668020370077	173.055928130215	106.407215576601	313.055431058464	240.597001656204	267.169037320074	8400	ENSMUSG00000017830	Dhx58	protein_coding	100694884	100704271	11	-1	chromosome	DEXH (Asp-Glu-X-His) box polypeptide 58 [Source:MGI Symbol;Acc:MGI:1931560]	Dhx58	80861
780	1145	ENSMUSG00000043439.5	151.267014559766	-1.24810827703786	0.293684951441042	4.24982032928037	2.13942053818152e-05	0.000285775739189952	213.489574500905	167.209444071762	257.775226467258	127.984426226843	74.3511567618129	66.7922593300185	8199	ENSMUSG00000043439	Epop	protein_coding	97627389	97629702	11	-1	chromosome	elongin BC and polycomb repressive complex 2 associated protein [Source:MGI Symbol;Acc:MGI:2143991]	Epop	103551
781	1146	ENSMUSG00000115759.1	54.0018043489023	1.54486222504365	0.363517164359521	-4.24976418311785	2.13995685514692e-05	0.000285775739189952	27.8464662392485	29.232420292266	25.4777840112987	66.2940912829689	105.261188224589	69.8988760430426	17197	ENSMUSG00000115759	Gm18787	transcribed_processed_pseudogene	55474780	55475563	15	-1	chromosome	predicted gene, 18787 [Source:MGI Symbol;Acc:MGI:5010972]	Gm18787	NA
782	1147	ENSMUSG00000028438.16	63.198866066876	1.57733827667193	0.371385722255347	-4.24716994259521	2.1648774983804e-05	0.000288851658545891	30.6311128631733	31.5710139156473	32.9712498969748	137.191938905033	66.8325004600566	79.995380360371	32298	ENSMUSG00000028438	Kif24	protein_coding	41390745	41464887	4	-1	chromosome	kinesin family member 24 [Source:MGI Symbol;Acc:MGI:1918345]	Kif24	109242
783	1152	ENSMUSG00000024590.8	1684.27470729981	1.10637675269898	0.260844652830526	-4.24151593944234	2.22015119196725e-05	0.000294940918766204	931.928403473515	1095.63111255413	1177.97283722828	3528.31885828246	1727.62013689246	1644.17689536801	23216	ENSMUSG00000024590	Lmnb1	protein_coding	56707813	56753424	18	1	chromosome	lamin B1 [Source:MGI Symbol;Acc:MGI:96795]	Lmnb1	16906
784	1157	ENSMUSG00000000982.5	10.054330982883	-6.0573646515322	1.43235249689813	4.22896225939489	2.3477172159159e-05	0.000310271712196692	36.200406111023	18.7087489870502	4.49607953140566	0.920751267819012	0	0	7860	ENSMUSG00000000982	Ccl3	protein_coding	83647844	83649355	11	-1	chromosome	chemokine (C-C motif) ligand 3 [Source:MGI Symbol;Acc:MGI:98260]	Ccl3	20302
785	1159	ENSMUSG00000015968.18	25.6571585396169	-2.07849225666961	0.49172440743138	4.22694547038458	2.36885044581345e-05	0.000312794540316903	29.702897321865	51.4490597143882	43.4621021369214	9.20751267819012	10.0248750690085	10.0965043173284	14594	ENSMUSG00000015968	Cacna1d	protein_coding	30039939	30491455	14	-1	chromosome	calcium channel, voltage-dependent, L type, alpha 1D subunit [Source:MGI Symbol;Acc:MGI:88293]	Cacna1d	12289
786	1161	ENSMUSG00000027360.5	21.5361603333037	2.36184841777528	0.559549910695101	-4.22097899156355	2.4324360801916e-05	0.000320361461026267	5.56929324784969	8.18507768183448	7.49346588567609	35.9092994449415	41.7703127875354	30.2895129519851	27703	ENSMUSG00000027360	Hdc	protein_coding	126593667	126619299	2	-1	chromosome	histidine decarboxylase [Source:MGI Symbol;Acc:MGI:96062]	Hdc	15186
787	1162	ENSMUSG00000089365.1	72.1193132354466	1.27441798325053	0.301921890339037	-4.22101882649003	2.4320062190218e-05	0.000320361461026267	38.0568371936396	39.7560915974818	49.4568748454622	100.361888192272	111.109032014844	93.9751555689795	16114	ENSMUSG00000089365	Gm23823	snoRNA	77540642	77540765	14	-1	chromosome	predicted gene, 23823 [Source:MGI Symbol;Acc:MGI:5453600]	Gm23823	NA
788	1166	ENSMUSG00000028312.19	738.357499964435	1.10811694403752	0.262758302875929	-4.21724806374915	2.47301875812236e-05	0.000324589014359388	384.281234101629	550.738798306291	469.090964443324	1497.14156147371	790.294317940169	738.598123521484	32567	ENSMUSG00000028312	Smc2	protein_coding	52439243	52488260	4	1	chromosome	structural maintenance of chromosomes 2 [Source:MGI Symbol;Acc:MGI:106067]	Smc2	14211
789	1168	ENSMUSG00000026177.11	35.2032097656197	-1.83168098466535	0.434619888833754	4.21444354417472	2.50394774829964e-05	0.000328085756335426	59.4057946437301	50.2797629026975	55.4516475540031	8.28676141037111	18.3789376265156	19.4163544564007	1204	ENSMUSG00000026177	Slc11a1	protein_coding	74375195	74386062	1	1	chromosome	solute carrier family 11 (proton-coupled divalent metal ion transporters), member 1 [Source:MGI Symbol;Acc:MGI:1345275]	Slc11a1	18173
790	1169	ENSMUSG00000037820.15	24.8374616027941	-2.13855171884414	0.50823123747143	4.20783210706201	2.57832311104079e-05	0.000337541975118633	41.7696993588727	30.4017171039566	49.4568748454622	8.28676141037111	6.68325004600566	12.4264668520965	28395	ENSMUSG00000037820	Tgm2	protein_coding	158116402	158146436	2	-1	chromosome	transglutaminase 2, C polypeptide [Source:MGI Symbol;Acc:MGI:98731]	Tgm2	21817
791	1171	ENSMUSG00000031785.16	56.3199804066047	1.5678282545235	0.372899232888842	-4.20442874708421	2.61742374793041e-05	0.000342075602376831	29.702897321865	25.7245298571941	29.9738635427044	58.9280811404168	80.1990005520679	113.39151002538	47644	ENSMUSG00000031785	Adgrg1	protein_coding	94974751	95014217	8	1	chromosome	adhesion G protein-coupled receptor G1 [Source:MGI Symbol;Acc:MGI:1340051]	Adgrg1	14766
792	1173	ENSMUSG00000024481.5	47.6417003960883	-1.55174141114455	0.369259984498728	4.20230048281848	2.64216091775803e-05	0.000344426155752716	84.4676142590537	54.9569501494601	73.4359656796257	29.4640405702084	22.5559689052691	20.9696628129128	23106	ENSMUSG00000024481	Lvrn	protein_coding	46850038	46907242	18	1	chromosome	laeverin [Source:MGI Symbol;Acc:MGI:1921824]	Lvrn	74574
793	1176	ENSMUSG00000066315.9	118.587130167885	-1.339314769526	0.318743357744839	4.20185938619042	2.64731559777454e-05	0.000344713923417512	178.21738393119	104.067416240467	227.801362924553	84.7091166393491	58.4784379025495	58.2490633692022	31937	ENSMUSG00000066315	Gm12918	processed_pseudogene	10848420	10849055	4	1	chromosome	predicted gene 12918 [Source:MGI Symbol;Acc:MGI:3652005]	Gm12918	NA
794	1177	ENSMUSG00000096727.3	248.959164592631	1.01072501007046	0.240595728726901	-4.20092665575843	2.65824704838527e-05	0.000345639871100154	204.207419087822	153.177882331474	136.381079119305	287.274395559532	416.032315363852	296.681896093803	21083	ENSMUSG00000096727	Psmb9	protein_coding	34181987	34187764	17	-1	chromosome	proteasome (prosome, macropain) subunit, beta type 9 (large multifunctional peptidase 2) [Source:MGI Symbol;Acc:MGI:1346526]	Psmb9	16912
795	1178	ENSMUSG00000047894.2	56.1582125450485	-1.42773614476177	0.340008311305403	4.19912130759459	2.67952750476229e-05	0.000348111111484568	84.4676142590537	88.8665576884886	71.9372725024905	34.0677969093035	35.0870627415297	22.5229711694249	15234	ENSMUSG00000047894	Ang2	protein_coding	51195324	51199148	14	-1	chromosome	angiogenin, ribonuclease A family, member 2 [Source:MGI Symbol;Acc:MGI:104984]	Ang2	11731
796	1183	ENSMUSG00000075410.13	35.2314989203988	-1.75319649695909	0.418015055497925	4.19409892993147	2.73958406485196e-05	0.000354409083081102	64.0468723502715	42.094685220863	56.9503407311383	12.8905177494662	17.5435313707648	17.8630460998887	8857	ENSMUSG00000075410	Prcd	protein_coding	116653534	116668389	11	1	chromosome	photoreceptor disc component [Source:MGI Symbol;Acc:MGI:3649529]	Prcd	100038570
797	1185	ENSMUSG00000029810.15	1391.22919946664	-1.23960849672799	0.295914443743052	4.18907735982082	2.80090912610665e-05	0.00036142591286624	2366.02141479481	1653.38569173056	1844.89130105345	392.240040090899	1138.65872658821	952.178022541892	38774	ENSMUSG00000029810	Tmem176b	protein_coding	48833818	48841496	6	-1	chromosome	transmembrane protein 176B [Source:MGI Symbol;Acc:MGI:1916348]	Tmem176b	65963
798	1189	ENSMUSG00000018920.11	57.1350745724857	-1.47464324857393	0.35241187023631	4.18443126670252	2.858809266874e-05	0.000367831413412548	107.673002791761	67.8192150780571	76.4333520338962	28.5432893023894	25.0621876725212	37.2794005562894	7404	ENSMUSG00000018920	Cxcl16	protein_coding	70453983	70459984	11	-1	chromosome	chemokine (C-X-C motif) ligand 16 [Source:MGI Symbol;Acc:MGI:1932682]	Cxcl16	66102
799	1191	ENSMUSG00000031847.8	30.8093980051254	2.02443827677754	0.483950580792449	-4.18315083631598	2.87496504427191e-05	0.00036942455950913	12.0668020370077	7.01578087014384	17.9843181256226	39.5923045162175	47.6181565777903	60.5790259039703	48036	ENSMUSG00000031847	1700030J22Rik	protein_coding	116969594	116978959	8	-1	chromosome	RIKEN cDNA 1700030J22 gene [Source:MGI Symbol;Acc:MGI:1916778]	1700030J22Rik	69528
800	1199	ENSMUSG00000021779.17	25.3356702450112	-2.10929607138229	0.505041561223679	4.1764801816936	2.96054523202687e-05	0.000377883104511587	51.0518547719555	42.094685220863	29.9738635427044	12.8905177494662	6.68325004600566	9.31985013907235	14353	ENSMUSG00000021779	Thrb	protein_coding	17660261	18038090	14	1	chromosome	thyroid hormone receptor beta [Source:MGI Symbol;Acc:MGI:98743]	Thrb	21834
801	1200	ENSMUSG00000078612.9	58.2322289171579	-1.77226457751804	0.424437261085924	4.17556312794899	2.97249804992959e-05	0.000379092584634354	82.6111831764371	95.8823385586325	91.4202838052484	46.0375633909506	11.6956875805099	21.7463169911688	33259	ENSMUSG00000078612	Fyb2	protein_coding	104913456	105016863	4	1	chromosome	FYN binding protein 2 [Source:MGI Symbol;Acc:MGI:2685466]	Fyb2	242594
802	1202	ENSMUSG00000026014.15	465.867627317366	1.067893438767	0.255795618320104	-4.17479175671661	2.98258755372785e-05	0.000379746421982121	255.259273859778	344.942559448739	302.736021781314	907.860750069546	480.358597056657	504.048561688163	949	ENSMUSG00000026014	Raph1	protein_coding	60482292	60567104	1	-1	chromosome	Ras association (RalGDS/AF-6) and pleckstrin homology domains 1 [Source:MGI Symbol;Acc:MGI:1924550]	Raph1	77300
803	1203	ENSMUSG00000042417.5	60.0586922589017	-1.36842987256186	0.327810220372058	4.17445762065842	2.98696813547235e-05	0.000379988032795252	100.247278461294	78.3428863832729	80.9294315653018	30.3847918380274	40.9349065317847	29.5128587737291	13905	ENSMUSG00000042417	Ccno	protein_coding	112987802	112990777	13	1	chromosome	cyclin O [Source:MGI Symbol;Acc:MGI:2145534]	Ccno	218630
804	1206	ENSMUSG00000066362.5	16.8581610190442	-2.50566484825922	0.600718137454618	4.17111568975809	3.03111916601586e-05	0.000384645503455279	25.0618196153236	28.0631234805754	32.9712498969748	4.60375633909506	5.01243753450424	5.43657924779221	47471	ENSMUSG00000066362	Rps13-ps1	processed_pseudogene	87047689	87048226	8	1	chromosome	ribosomal protein S13, pseudogene 1 [Source:MGI Symbol;Acc:MGI:3647042]	Rps13-ps1	NA
805	1209	ENSMUSG00000047676.6	192.793315814137	-1.11664527919006	0.267835836905114	4.16914066501734	3.05750251770798e-05	0.000387030757080256	264.54142927286	203.457645234171	323.717726261207	140.874943976309	139.512844710368	84.6553054299072	31706	ENSMUSG00000047676	Rpsa-ps10	processed_pseudogene	150072658	150073542	3	-1	chromosome	ribosomal protein SA, pseudogene 10 [Source:MGI Symbol;Acc:MGI:3704228]	Rpsa-ps10	NA
806	1212	ENSMUSG00000036560.14	75.7611856584709	1.28765680524222	0.309057748931059	-4.16639547041239	3.09453686866925e-05	0.00039074911087553	38.0568371936396	46.7718724676256	47.958181668327	85.6298679071681	111.109032014844	125.041322699221	42516	ENSMUSG00000036560	Lgi4	protein_coding	31059342	31070935	7	1	chromosome	leucine-rich repeat LGI family, member 4 [Source:MGI Symbol;Acc:MGI:2180197]	Lgi4	243914
807	1224	ENSMUSG00000024610.15	276.702978655563	-1.19894112188514	0.288659892488081	4.15347318101924	3.274666080722e-05	0.000409440275321646	464.107770654141	319.218029591545	373.17460110667	101.282639460091	244.774032934957	157.660798185974	23272	ENSMUSG00000024610	Cd74	protein_coding	60803848	60812652	18	1	chromosome	CD74 antigen (invariant polypeptide of major histocompatibility complex, class II antigen-associated) [Source:MGI Symbol;Acc:MGI:96534]	Cd74	16149
808	1226	ENSMUSG00000001403.13	1356.73023579475	1.22873243791973	0.295952732710974	-4.15178608646165	3.29890543334923e-05	0.000411798113800788	749.998157377092	807.984096878232	876.735508624103	3156.33534608357	1418.5198222647	1130.80848354078	28550	ENSMUSG00000001403	Ube2c	protein_coding	164769898	164778822	2	1	chromosome	ubiquitin-conjugating enzyme E2C [Source:MGI Symbol;Acc:MGI:1915862]	Ube2c	68612
809	1228	ENSMUSG00000032218.7	927.124297480578	1.08200196717598	0.261024118258239	-4.14521835911548	3.39490039995775e-05	0.000423068393194043	562.498618032819	598.679967585608	623.456361688251	1901.35136804626	1054.28269475739	822.476774773135	49892	ENSMUSG00000032218	Ccnb2	protein_coding	70407692	70421547	9	-1	chromosome	cyclin B2 [Source:MGI Symbol;Acc:MGI:88311]	Ccnb2	12442
810	1232	ENSMUSG00000026185.8	83.4610773064831	3.68386117939554	0.890361520915383	-4.13748920282196	3.51126966494058e-05	0.000436172653833203	15.7796642022408	14.0315617402877	5.99477270854088	36.8300507127605	289.885970745495	138.244443729573	1172	ENSMUSG00000026185	Igfbp5	protein_coding	72857932	72874884	1	-1	chromosome	insulin-like growth factor binding protein 5 [Source:MGI Symbol;Acc:MGI:96440]	Igfbp5	16011
811	1237	ENSMUSG00000024968.14	129.756416783266	1.30473759384157	0.315714060711998	-4.13265595741644	3.58595287703285e-05	0.000443649335732504	65.903303432888	72.4964023248197	86.9242042738427	115.093908477377	177.941532474901	260.17914971577	24047	ENSMUSG00000024968	Rcor2	protein_coding	7267325	7275225	19	1	chromosome	REST corepressor 2 [Source:MGI Symbol;Acc:MGI:1859854]	Rcor2	104383
812	1243	ENSMUSG00000030737.17	7.16121453747705	6.05423873834231	1.46708847031874	-4.1267032362588	3.68000785484972e-05	0.000453088014566534	0	0	0	5.52450760691407	13.3665000920113	24.0762795259369	44382	ENSMUSG00000030737	Slco2b1	protein_coding	99657804	99711340	7	-1	chromosome	solute carrier organic anion transporter family, member 2b1 [Source:MGI Symbol;Acc:MGI:1351872]	Slco2b1	101488
813	1246	ENSMUSG00000016024.9	1129.57690275993	-1.22457653161593	0.297034105990353	4.12267987722494	3.74489969121447e-05	0.000459967454850291	1642.01329257435	1709.51193869172	1395.28334791289	305.689420915912	894.720099909007	830.243316555695	28401	ENSMUSG00000016024	Lbp	protein_coding	158306493	158332852	2	1	chromosome	lipopolysaccharide binding protein [Source:MGI Symbol;Acc:MGI:1098776]	Lbp	16803
814	1247	ENSMUSG00000070639.5	193.745110649767	1.06329107332173	0.257936780942073	-4.12229333652312	3.75119099414351e-05	0.00046037070548815	103.031925085219	169.548037695143	103.40982922233	279.90838541698	289.885970745495	216.686515733432	36593	ENSMUSG00000070639	Lrrc8b	protein_coding	105415775	105490074	5	1	chromosome	leucine rich repeat containing 8 family, member B [Source:MGI Symbol;Acc:MGI:2141353]	Lrrc8b	433926
815	1248	ENSMUSG00000055561.9	35.3086705943981	1.77793602307974	0.431539939129807	-4.11998024253542	3.78904888645354e-05	0.000464644264088821	14.8514486609325	15.2008585519783	17.9843181256226	69.0563450864259	44.2765315547875	50.4825215866419	23051	ENSMUSG00000055561	Spink5	protein_coding	43963235	44022501	18	1	chromosome	serine peptidase inhibitor, Kazal type 5 [Source:MGI Symbol;Acc:MGI:1919682]	Spink5	72432
816	1252	ENSMUSG00000067870.5	181.927234445294	-1.00073559665911	0.243114891252067	4.11630727967841	3.84990959087511e-05	0.000470599172354254	259.900351566319	196.441864364028	271.263465061475	150.082456654499	103.590375713088	110.284893312356	18025	ENSMUSG00000067870	Rpl31-ps8	processed_pseudogene	90764279	90764656	15	-1	chromosome	ribosomal protein L31, pseudogene 8 [Source:MGI Symbol;Acc:MGI:3647726]	Rpl31-ps8	NA
817	1253	ENSMUSG00000045932.12	837.64050232201	-1.0617155780015	0.258045516111233	4.11445079147911	3.88102336863384e-05	0.000474023795958278	1291.14781795982	1192.68274792445	912.704144875348	803.815856805998	429.398815455863	396.093630910575	24656	ENSMUSG00000045932	Ifit2	protein_coding	34550694	34576419	19	1	chromosome	interferon-induced protein with tetratricopeptide repeats 2 [Source:MGI Symbol;Acc:MGI:99449]	Ifit2	15958
818	1257	ENSMUSG00000073568.2	14.8662898406998	-3.00945118731331	0.731720667634845	4.11284158070978	3.90818586499269e-05	0.000476476008665948	25.9900351566319	28.0631234805754	25.4777840112987	1.84150253563802	0.835406255750707	6.98988760430426	23109	ENSMUSG00000073568	Arl14epl	protein_coding	46921815	46934232	18	1	chromosome	ADP-ribosylation factor-like 14 effector protein-like [Source:MGI Symbol;Acc:MGI:2685795]	Arl14epl	381142
819	1258	ENSMUSG00000032174.5	124.552705864026	-1.40500596700874	0.342062796178955	4.10745039420684	4.00050660621819e-05	0.000486675302874111	217.202436666138	163.70155363669	161.858863130604	32.2262943736654	76.0219692733144	96.3051181037476	48684	ENSMUSG00000032174	Icam5	protein_coding	21032073	21039036	9	1	chromosome	intercellular adhesion molecule 5, telencephalin [Source:MGI Symbol;Acc:MGI:109430]	Icam5	15898
820	1261	ENSMUSG00000036446.5	13.9453654023173	3.24809596112315	0.79216404546548	-4.10028198037511	4.1264702842972e-05	0.000500408092162316	2.78464662392485	3.50789043507192	1.49869317713522	17.4942740885612	35.0870627415297	23.2996253476809	5352	ENSMUSG00000036446	Lum	protein_coding	97565128	97572703	10	1	chromosome	lumican [Source:MGI Symbol;Acc:MGI:109347]	Lum	17022
821	1266	ENSMUSG00000021596.16	28.3213166838162	-1.88183833494573	0.459490435745176	4.09548967410795	4.21277004878184e-05	0.00050925934302178	48.2672081480307	43.2639820325537	41.9634089597861	15.6527715529232	8.35406255750707	12.4264668520965	13380	ENSMUSG00000021596	Mctp1	protein_coding	76384535	77031810	13	1	chromosome	multiple C2 domains, transmembrane 1 [Source:MGI Symbol;Acc:MGI:1926021]	Mctp1	78771
822	1269	ENSMUSG00000083621.1	64.6051839396343	-1.32563069522222	0.323733945418431	4.09481524561417	4.22505171935759e-05	0.000510326320639112	84.4676142590537	87.697260876798	104.908522399465	43.2753095874936	40.0995002760339	27.182896238961	52914	ENSMUSG00000083621	Gm14586	processed_pseudogene	52772342	52772749	X	-1	chromosome	predicted gene 14586 [Source:MGI Symbol;Acc:MGI:3705507]	Gm14586	NA
823	1271	ENSMUSG00000015709.9	373.749056257492	-1.10224128812686	0.269544343315518	4.08927627480063	4.32721207545994e-05	0.000521035826930283	565.283264656744	463.041537429493	500.563521163163	352.647735574682	207.180751426175	153.777527294694	44081	ENSMUSG00000015709	Arnt2	protein_coding	84246278	84410176	7	-1	chromosome	aryl hydrocarbon receptor nuclear translocator 2 [Source:MGI Symbol;Acc:MGI:107188]	Arnt2	11864
824	1274	ENSMUSG00000073418.4	2653.01306671079	-2.17545949458255	0.532162806149401	4.08795855224012	4.35185879933328e-05	0.000522769600196205	4574.24618756721	4276.11844035267	4182.8526573844	364.617502056329	1258.95722741632	1261.28638548779	21126	ENSMUSG00000073418	C4b	protein_coding	34728380	34743882	17	-1	chromosome	complement component 4B (Chido blood group) [Source:MGI Symbol;Acc:MGI:88228]	C4b	12268
825	1276	ENSMUSG00000013367.5	110.731995633719	-1.27347960390563	0.311663019956516	4.08607862454555	4.38725162977081e-05	0.000525783077071358	155.011995398483	123.945462039208	191.832726673308	44.1960608553126	59.3138441583002	90.0918846776994	42917	ENSMUSG00000013367	Iglon5	protein_coding	43472904	43490075	7	-1	chromosome	IgLON family member 5 [Source:MGI Symbol;Acc:MGI:2686277]	Iglon5	210094
826	1277	ENSMUSG00000029875.5	24.7420017739108	2.07142686363155	0.506928328021197	-4.08623221297851	4.38434985567471e-05	0.000525783077071358	10.2103709543911	10.5236713052158	7.49346588567609	45.1168121231316	40.9349065317847	34.1727838432653	18127	ENSMUSG00000029875	Ccdc184	protein_coding	98167158	98170134	15	1	chromosome	coiled-coil domain containing 184 [Source:MGI Symbol;Acc:MGI:2146066]	Ccdc184	239650
827	1282	ENSMUSG00000004371.15	17.029733702123	3.37148302685918	0.828230930875657	-4.07070407681422	4.68712595502608e-05	0.00055953023101185	2.78464662392485	5.8464840584532	0	51.5620709978647	11.6956875805099	30.2895129519851	41220	ENSMUSG00000004371	Il11	protein_coding	4772373	4782859	7	-1	chromosome	interleukin 11 [Source:MGI Symbol;Acc:MGI:107613]	Il11	16156
828	1284	ENSMUSG00000040009.6	11.8462305924568	3.85997894527999	0.948804788746591	-4.06825407192472	4.73667178285644e-05	0.000564564057358528	1.85643108261656	1.16929681169064	1.49869317713522	14.7320202851042	30.0746252070255	21.7463169911688	4630	ENSMUSG00000040009	Gnaz	protein_coding	74967177	75016907	10	1	chromosome	guanine nucleotide binding protein, alpha z subunit [Source:MGI Symbol;Acc:MGI:95780]	Gnaz	14687
829	1286	ENSMUSG00000036169.6	10.3990879824548	5.60564256759755	1.38097022107571	-4.05920597131415	4.92398666195455e-05	0.000585977386271792	0.928215541308282	0	0	10.1282639460091	34.251656485779	17.0863919216326	9679	ENSMUSG00000036169	Sostdc1	protein_coding	36314139	36318452	12	1	chromosome	sclerostin domain containing 1 [Source:MGI Symbol;Acc:MGI:1913292]	Sostdc1	66042
830	1287	ENSMUSG00000046229.10	770.571413097558	-1.07433754239131	0.26475590826198	4.05784161510851	4.95283378582492e-05	0.000588952356319072	1359.83576801663	595.172077150536	1179.47153040542	483.394415604981	582.278160258243	423.276527149536	28331	ENSMUSG00000046229	Scand1	protein_coding	156311846	156312747	2	-1	chromosome	SCAN domain-containing 1 [Source:MGI Symbol;Acc:MGI:1343132]	Scand1	19018
831	1288	ENSMUSG00000091845.1	46.9693670979425	-1.6291479893123	0.401775183493041	4.05487460710851	5.01612036299695e-05	0.000596014798410756	71.4725966807377	44.4332788442443	97.4150565137892	22.0980304276563	19.2143438822663	27.182896238961	40061	ENSMUSG00000091845	Rpl36-ps12	processed_pseudogene	108140120	108140509	6	-1	chromosome	ribosomal protein L36, pseudogene 12 [Source:MGI Symbol;Acc:MGI:3782787]	Rpl36-ps12	NA
832	1295	ENSMUSG00000061082.11	17.5326207221041	2.74308151781026	0.679109848969111	-4.03923094617794	5.36267434995191e-05	0.000633707201499896	5.56929324784969	3.50789043507192	4.49607953140566	16.5735228207422	40.0995002760339	34.9494380215213	52931	ENSMUSG00000061082	Plac1	protein_coding	53069995	53240111	X	-1	chromosome	placental specific protein 1 [Source:MGI Symbol;Acc:MGI:1926287]	Plac1	56096
833	1302	ENSMUSG00000039496.8	83.9376988564167	-1.31194204704128	0.325761071144563	4.02731376843701	5.64177218020609e-05	0.000663146554883825	137.375900113626	112.252493922301	109.404601930871	30.3847918380274	66.8325004600566	47.3759048736178	25180	ENSMUSG00000039496	Cdnf	protein_coding	3513030	3526376	2	1	chromosome	cerebral dopamine neurotrophic factor [Source:MGI Symbol;Acc:MGI:3606576]	Cdnf	227526
834	1306	ENSMUSG00000049422.7	27.3422122972542	-1.87776571652908	0.468120326621065	4.0112885720707	6.03882430680645e-05	0.000707642934083966	50.1236392306472	33.9096075390286	44.9607953140566	9.20751267819012	14.201906347762	11.6498126738404	4664	ENSMUSG00000049422	Chchd10	protein_coding	75933130	75937747	10	1	chromosome	coiled-coil-helix-coiled-coil-helix domain containing 10 [Source:MGI Symbol;Acc:MGI:2143558]	Chchd10	103172
835	1307	ENSMUSG00000081344.5	113.775978041807	-1.1466473911404	0.286132547309114	4.00739937460403	6.13910035797287e-05	0.000718843090117956	140.160546737551	141.484914214567	188.835340319038	76.422355228978	86.0468443423228	49.7058674083859	28717	ENSMUSG00000081344	Gm14303	processed_pseudogene	172509521	172509691	2	-1	chromosome	predicted gene 14303 [Source:MGI Symbol;Acc:MGI:3651379]	Gm14303	NA
836	1310	ENSMUSG00000074802.11	198.3647049796	1.12593504714394	0.281244267274532	-4.00340621359182	6.24369595802872e-05	0.000729416205661615	120.668020370077	152.008585519783	100.41244286806	379.349522341433	238.926189144702	198.823469633544	5185	ENSMUSG00000074802	Gas2l3	protein_coding	89408823	89443967	10	-1	chromosome	growth arrest-specific 2 like 3 [Source:MGI Symbol;Acc:MGI:1918780]	Gas2l3	237436
837	1312	ENSMUSG00000056492.6	16.3530733837946	-2.46492745652545	0.615927955087647	4.00197366618095	6.28162914160066e-05	0.000733170235118196	30.6311128631733	21.0473426104315	31.4725567198396	3.68300507127605	5.84784379025495	5.43657924779221	21519	ENSMUSG00000056492	Adgrf5	protein_coding	43360451	43459557	17	1	chromosome	adhesion G protein-coupled receptor F5 [Source:MGI Symbol;Acc:MGI:2182928]	Adgrf5	224792
838	1313	ENSMUSG00000074934.3	433.179788561774	-1.06616744752201	0.26642142054768	4.00180828302132	6.28602243049637e-05	0.000733170235118196	826.111831764371	582.309812221939	349.195510272506	258.731106257142	301.581658326005	281.148812528683	27455	ENSMUSG00000074934	Grem1	protein_coding	113746164	113758646	2	-1	chromosome	gremlin 1, DAN family BMP antagonist [Source:MGI Symbol;Acc:MGI:1344337]	Grem1	23892
839	1314	ENSMUSG00000078921.3	83.9116163520204	1.3946841536304	0.348630068888598	-4.00047006294247	6.32167846214016e-05	0.00073627828907605	35.2721905697147	70.1578087014384	32.9712498969748	151.923959190137	115.286063293598	97.8584264602597	6734	ENSMUSG00000078921	Tgtp2	protein_coding	49057194	49064206	11	-1	chromosome	T cell specific GTPase 2 [Source:MGI Symbol;Acc:MGI:3710083]	Tgtp2	100039796
840	1316	ENSMUSG00000063727.3	2993.85839534636	-1.93601560871356	0.48403061691385	3.99977923102774	6.34016008872143e-05	0.000737352827859666	4782.16646882027	6089.69779528485	3369.06226219997	1964.88320552577	847.101943331217	910.238696916066	17176	ENSMUSG00000063727	Tnfrsf11b	protein_coding	54250619	54278484	15	-1	chromosome	tumor necrosis factor receptor superfamily, member 11b (osteoprotegerin) [Source:MGI Symbol;Acc:MGI:109587]	Tnfrsf11b	18383
841	1317	ENSMUSG00000023015.14	2490.97900452195	1.03564295585386	0.259036229199585	-3.99806219791715	6.38631716952041e-05	0.000741549301686953	1455.44196877139	1655.72428535395	1789.43965349945	5146.07883584046	2573.88667396793	2325.30260969855	18214	ENSMUSG00000023015	Racgap1	protein_coding	99620496	99651656	15	-1	chromosome	Rac GTPase-activating protein 1 [Source:MGI Symbol;Acc:MGI:1349423]	Racgap1	26934
842	1318	ENSMUSG00000027469.16	2094.15618145484	1.09441158772203	0.273729825616719	-3.99814519757317	6.38407868583128e-05	0.000741549301686953	1119.42794281779	1304.93524184675	1584.11868823193	4470.24740526131	2123.6027021183	1962.60510845299	28213	ENSMUSG00000027469	Tpx2	protein_coding	152847964	152895321	2	1	chromosome	TPX2, microtubule-associated [Source:MGI Symbol;Acc:MGI:1919369]	Tpx2	72119
843	1321	ENSMUSG00000052372.10	20.7517688416163	2.3340047150964	0.584952644087955	-3.99007464738539	6.60525038366331e-05	0.000765229007354907	6.49750878915798	9.35437449352512	4.49607953140566	45.1168121231316	33.4162502300283	25.629587882449	53500	ENSMUSG00000052372	Il1rapl1	protein_coding	86740870	88115645	X	-1	chromosome	interleukin 1 receptor accessory protein-like 1 [Source:MGI Symbol;Acc:MGI:2687319]	Il1rapl1	331461
844	1327	ENSMUSG00000063286.7	42.5360486486021	2.38464843602677	0.598666932394018	-3.98326399370476	6.79751735177691e-05	0.000783942769793472	7.42572433046626	24.5552330455034	8.99215906281131	134.429685101576	52.6305941122946	27.182896238961	44761	ENSMUSG00000063286	Gm8995	transcribed_unprocessed_pseudogene	106504239	106511671	7	-1	chromosome	predicted gene 8995 [Source:MGI Symbol;Acc:MGI:3644223]	Gm8995	NA
845	1328	ENSMUSG00000032193.9	3823.03848466893	1.13174453962547	0.284318322440632	-3.98055436565046	6.87547375017391e-05	0.000792336221932692	3260.821196616	1925.83184885448	1999.25669829838	8046.44532947035	3499.51680533971	4206.35902943465	48724	ENSMUSG00000032193	Ldlr	protein_coding	21723483	21749919	9	1	chromosome	low density lipoprotein receptor [Source:MGI Symbol;Acc:MGI:96765]	Ldlr	16835
846	1329	ENSMUSG00000025816.15	370.903694302204	1.05582167836072	0.265273191783811	-3.98012958362253	6.88777122557415e-05	0.000792996434356112	151.29913323325	340.265372201976	232.297442455959	514.699958710828	426.892596688611	559.967662522597	25226	ENSMUSG00000025816	Sec61a2	protein_coding	5870987	5895432	2	-1	chromosome	Sec61, alpha subunit 2 (S. cerevisiae) [Source:MGI Symbol;Acc:MGI:1931071]	Sec61a2	57743
847	1330	ENSMUSG00000033031.13	599.111609988461	1.21240362355849	0.304624129404532	-3.97999864924833	6.89156598074771e-05	0.000792996434356112	255.259273859778	473.565208734709	355.190282981047	1314.83281044555	593.138441583002	602.683642326679	19394	ENSMUSG00000033031	Cip2a	protein_coding	48994185	49019709	16	1	chromosome	cell proliferation regulating inhibitor of protein phosphatase 2A [Source:MGI Symbol;Acc:MGI:2146335]	Cip2a	224171
848	1332	ENSMUSG00000031886.14	13.3185282641523	3.50142527841182	0.880345360789632	-3.9773314364617	6.96929936132199e-05	0.000800736917610148	4.64107770654141	1.16929681169064	0	20.2565278920183	36.7578752530311	17.0863919216326	47784	ENSMUSG00000031886	Ces2e	protein_coding	104926260	104934672	8	1	chromosome	carboxylesterase 2E [Source:MGI Symbol;Acc:MGI:2443170]	Ces2e	234673
849	1335	ENSMUSG00000031616.7	804.097824625126	1.04991458303266	0.264201461003264	-3.97391664317742	7.07003151116618e-05	0.000810485110463574	573.637204528518	601.018561208989	395.654998763698	663.861664097508	1130.30466403071	1460.10985512134	47247	ENSMUSG00000031616	Ednra	protein_coding	77663031	77724464	8	-1	chromosome	endothelin receptor type A [Source:MGI Symbol;Acc:MGI:105923]	Ednra	13617
850	1340	ENSMUSG00000028873.16	755.44656765681	1.03441521384564	0.260449720866015	-3.97165030703867	7.13764432357419e-05	0.00081518290095507	386.137665184245	475.903802358091	626.453748042522	1448.34174427931	858.797630911727	737.044815164972	33761	ENSMUSG00000028873	Cdca8	protein_coding	124918465	124939311	4	-1	chromosome	cell division cycle associated 8 [Source:MGI Symbol;Acc:MGI:1196274]	Cdca8	52276
851	1348	ENSMUSG00000028175.15	163.451615003073	1.21844226551863	0.307496198836097	-3.96246285362406	7.41805515489319e-05	0.000842180386427933	64.9750878915797	128.62264928597	101.911136045195	314.896933594102	185.460188776657	184.843694424935	31843	ENSMUSG00000028175	Depdc1a	protein_coding	159495433	159529955	3	1	chromosome	DEP domain containing 1a [Source:MGI Symbol;Acc:MGI:1923381]	Depdc1a	76131
852	1355	ENSMUSG00000053675.8	12.8197585202754	3.13439588902846	0.792754366334778	-3.95380463625831	7.69182216239101e-05	0.00086875015773603	3.71286216523313	2.33859362338128	1.49869317713522	19.3357766241993	26.7330001840226	23.2996253476809	27606	ENSMUSG00000053675	Tgm5	protein_coding	121046111	121085841	2	-1	chromosome	transglutaminase 5 [Source:MGI Symbol;Acc:MGI:1921426]	Tgm5	74176
853	1356	ENSMUSG00000034059.14	289.852290182954	-1.30054368763371	0.329004410100946	3.95296733935777	7.71879762347063e-05	0.000871153973669576	353.650121238456	404.576696844961	479.58181668327	70.8978476220639	233.913751610198	196.493507098775	26719	ENSMUSG00000034059	Ypel4	protein_coding	84734058	84738655	2	1	chromosome	yippee like 4 [Source:MGI Symbol;Acc:MGI:3605071]	Ypel4	241525
854	1359	ENSMUSG00000034438.16	39.3342224923157	2.07254113713498	0.524590565057737	-3.9507785217351	7.78973863444556e-05	0.000877219720835576	12.995017578316	17.5394521753596	14.9869317713522	23.0187816954753	95.2363131555806	72.2288385778107	36584	ENSMUSG00000034438	Gbp8	protein_coding	105014150	105139540	5	-1	chromosome	guanylate-binding protein 8 [Source:MGI Symbol;Acc:MGI:1923324]	Gbp8	76074
855	1361	ENSMUSG00000027326.13	252.807083539868	1.06114356682456	0.268638530877798	-3.95007954874227	7.8125223591899e-05	0.000878492595040722	141.088762278859	181.241005812049	169.35232901628	488.918923211896	258.975939282719	277.265541637402	27539	ENSMUSG00000027326	Knl1	protein_coding	119047119	119105501	2	1	chromosome	kinetochore scaffold 1 [Source:MGI Symbol;Acc:MGI:1923714]	Knl1	76464
856	1362	ENSMUSG00000026683.14	821.272508519055	1.06953140719297	0.270876037033291	-3.94841647458656	7.86698547271062e-05	0.000883473868004479	526.298211921796	512.1520035205	551.519089185761	1723.64637335719	896.390912420509	717.628460708571	2845	ENSMUSG00000026683	Nuf2	protein_coding	169497934	169531464	1	-1	chromosome	NUF2, NDC80 kinetochore complex component [Source:MGI Symbol;Acc:MGI:1914227]	Nuf2	66977
857	1369	ENSMUSG00000072620.3	76.7612964062658	2.0861922395584	0.528882152067187	-3.94453136942572	7.99561869568167e-05	0.000893827235344867	23.2053885327071	49.1104660910069	14.9869317713522	245.840588507676	55.9722191352974	71.4521843995547	7828	ENSMUSG00000072620	Slfn2	protein_coding	83065112	83070678	11	1	chromosome	schlafen 2 [Source:MGI Symbol;Acc:MGI:1313258]	Slfn2	20556
858	1375	ENSMUSG00000071042.12	177.871513845633	-1.15144348705539	0.292201431100205	3.94058127203534	8.12844052900113e-05	0.000904710209860606	280.321093475101	280.631234805754	173.848408547685	138.112690172852	123.640125851105	70.6755302212987	22097	ENSMUSG00000071042	Rasgrp3	protein_coding	75435896	75529054	17	1	chromosome	RAS, guanyl releasing protein 3 [Source:MGI Symbol;Acc:MGI:3028579]	Rasgrp3	240168
859	1376	ENSMUSG00000057596.13	45.4193906029888	1.60251410099322	0.406694875477003	-3.94033512006678	8.13678602987515e-05	0.000904980911345998	23.2053885327071	31.5710139156473	11.9895454170818	60.7695836760548	62.655469181303	82.3253428951391	44655	ENSMUSG00000057596	Trim30d	protein_coding	104470014	104507849	7	-1	chromosome	tripartite motif-containing 30D [Source:MGI Symbol;Acc:MGI:3035181]	Trim30d	209387
860	1377	ENSMUSG00000112963.1	6.840073279526	5.9883879046467	1.52006382650652	-3.93956345794339	8.16300087305505e-05	0.000907237221214484	0	0	0	2.76225380345704	14.201906347762	24.0762795259369	12286	ENSMUSG00000112963	Gm6093	lncRNA	33562486	33569317	13	-1	chromosome	predicted gene 6093 [Source:MGI Symbol;Acc:MGI:3648840]	Gm6093	NA
861	1380	ENSMUSG00000024033.10	40.817638754359	1.69597098150691	0.431046346742492	-3.93454438095512	8.3354666116511e-05	0.000924391166845713	25.9900351566319	10.5236713052158	20.9817044798931	47.8790659265886	73.5157505060622	66.0156051517625	20928	ENSMUSG00000024033	Rsph1	protein_coding	31255019	31277383	17	-1	chromosome	radial spoke head 1 homolog (Chlamydomonas) [Source:MGI Symbol;Acc:MGI:1194909]	Rsph1	22092
862	1381	ENSMUSG00000054256.11	95.0436228465888	-1.34990834298195	0.343248947542319	3.93273847639555	8.39835932057882e-05	0.000930691463013311	140.160546737551	121.606868415827	148.370624536387	25.7810354989323	65.9970942043059	68.3455676865306	36928	ENSMUSG00000054256	Msi1	protein_coding	115429599	115455698	5	1	chromosome	musashi RNA-binding protein 1 [Source:MGI Symbol;Acc:MGI:107376]	Msi1	17690
863	1383	ENSMUSG00000115003.1	20.3152058367143	-2.25128235809874	0.572621460971845	3.93153682063871	8.4404565589685e-05	0.000934434873329209	24.1336040740153	36.2482011624098	40.4647157826509	5.52450760691407	10.8602813247592	4.65992506953618	15068	ENSMUSG00000115003	Gm48933	lncRNA	46787633	46788530	14	1	chromosome	predicted gene, 48933 [Source:MGI Symbol;Acc:MGI:6118248]	Gm48933	NA
864	1385	ENSMUSG00000090626.9	58.2547017254501	1.36582473922834	0.347993102476375	-3.92486152601564	8.67796421856328e-05	0.000958899381955902	24.1336040740153	39.7560915974818	34.46994307411	71.818598889883	98.5779381785835	80.7720345386271	49951	ENSMUSG00000090626	Tex9	protein_coding	72450394	72492212	9	-1	chromosome	testis expressed gene 9 [Source:MGI Symbol;Acc:MGI:1201610]	Tex9	21778
865	1388	ENSMUSG00000012889.8	187.603421149896	-1.02297946183747	0.260816806041736	3.92221451279398	8.77388234116217e-05	0.000967402704244566	264.54142927286	169.548037695143	320.720339906937	126.142923691205	132.829594664362	111.838201668868	47369	ENSMUSG00000012889	Podnl1	protein_coding	84125989	84132527	8	1	chromosome	podocan-like 1 [Source:MGI Symbol;Acc:MGI:2685352]	Podnl1	244550
866	1392	ENSMUSG00000001076.7	18.829562245391	-2.65546885215732	0.677943485700242	3.91694722077683	8.9677372549775e-05	0.000985935710848963	50.1236392306472	33.9096075390286	13.488238594217	1.84150253563802	5.84784379025495	7.76654178256029	18187	ENSMUSG00000001076	C1ql4	protein_coding	99084086	99087817	15	-1	chromosome	complement component 1, q subcomponent-like 4 [Source:MGI Symbol;Acc:MGI:3579909]	C1ql4	239659
867	1395	ENSMUSG00000028982.9	54.4827784982607	-1.35827314918433	0.346902774468902	3.91542890155264	9.02436363607123e-05	0.000990027678038955	88.1804764242868	86.5279640651074	59.9477270854088	36.8300507127605	25.8975939282719	29.5128587737291	34538	ENSMUSG00000028982	Slc25a33	protein_coding	149744036	149774277	4	-1	chromosome	solute carrier family 25, member 33 [Source:MGI Symbol;Acc:MGI:1917806]	Slc25a33	70556
868	1396	ENSMUSG00000008136.14	1264.64040185272	-1.07911760962518	0.275637253795066	3.91499187706861	9.04072515174761e-05	0.000991112161334853	1746.90164874219	1701.32686100988	1701.01675604847	1305.62529776736	593.973847838753	538.997999709684	649	ENSMUSG00000008136	Fhl2	protein_coding	43123074	43196984	1	-1	chromosome	four and a half LIM domains 2 [Source:MGI Symbol;Acc:MGI:1338762]	Fhl2	14200
869	1401	ENSMUSG00000035834.11	103.804819312331	1.14999402071977	0.294208701181771	-3.90876957785579	9.27673918341051e-05	0.00101333127650448	72.400812222046	56.1262469611507	64.4438066168144	188.754009902898	115.286063293598	125.817976877477	13438	ENSMUSG00000035834	Polr3g	protein_coding	81673843	81711013	13	-1	chromosome	polymerase (RNA) III (DNA directed) polypeptide G [Source:MGI Symbol;Acc:MGI:1914736]	Polr3g	67486
870	1407	ENSMUSG00000022353.10	58.6986209281725	-1.60287235474043	0.410422022621548	3.90542482224071	9.40599973250886e-05	0.00102164244078294	111.385864956994	83.0200736300354	70.4385793253553	15.6527715529232	47.6181565777903	24.0762795259369	17250	ENSMUSG00000022353	Mtss1	protein_coding	58941234	59082005	15	-1	chromosome	MTSS I-BAR domain containing 1 [Source:MGI Symbol;Acc:MGI:2384818]	Mtss1	211401
871	1412	ENSMUSG00000026622.15	404.482789590567	1.09002237878621	0.279433484249343	-3.90082950049596	9.58636509618499e-05	0.00103902076084996	216.27422112483	295.832093357732	263.769999175799	836.962902447482	399.324190248838	414.73333118872	3372	ENSMUSG00000026622	Nek2	protein_coding	191821444	191833050	1	1	chromosome	NIMA (never in mitosis gene a)-related expressed kinase 2 [Source:MGI Symbol;Acc:MGI:109359]	Nek2	18005
872	1417	ENSMUSG00000087290.2	8.73824353798306	-4.87600287062916	1.25214495577574	3.89412012414198	9.85558048895432e-05	0.00106443051378234	12.0668020370077	17.5394521753596	20.9817044798931	1.84150253563802	0	0	35518	ENSMUSG00000087290	Gm15866	lncRNA	43549928	43601731	5	-1	chromosome	predicted gene 15866 [Source:MGI Symbol;Acc:MGI:3801874]	Gm15866	NA
873	1418	ENSMUSG00000073647.4	116.060638066485	1.14085866125699	0.293635977503579	-3.88528228371839	0.000102211055778976	0.00110312975856238	54.7647169371887	104.067416240467	58.4490339082735	167.57673074306	144.525282244872	166.980648325046	22396	ENSMUSG00000073647	Gm10557	processed_pseudogene	4198320	4198938	18	-1	chromosome	predicted gene 10557 [Source:MGI Symbol;Acc:MGI:3708638]	Gm10557	NA
874	1423	ENSMUSG00000078606.8	78.0921117142942	2.02237226805138	0.521321122069823	-3.8793215590841	0.000104748209096339	0.00112654012087869	21.3489574500905	51.4490597143882	19.4830113027578	241.236832168581	86.8822505980736	48.1525590518738	44748	ENSMUSG00000078606	Gm4070	protein_coding	105895139	105953967	7	-1	chromosome	predicted gene 4070 [Source:MGI Symbol;Acc:MGI:3782245]	Gm4070	100042856
875	1426	ENSMUSG00000027306.15	997.044635867365	1.02841206949092	0.265317744825735	-3.87615261152773	0.000106121138736243	0.0011389045632675	604.268317391692	675.85355715719	687.900168305066	2051.43382470076	1085.19272622017	877.619221429313	27561	ENSMUSG00000027306	Nusap1	protein_coding	119618298	119651244	2	1	chromosome	nucleolar and spindle associated protein 1 [Source:MGI Symbol;Acc:MGI:2675669]	Nusap1	108907
876	1434	ENSMUSG00000009394.13	27.8812999274098	-1.77301903072829	0.458473777121757	3.86722015348203	0.000110083041190491	0.00117483323736352	51.0518547719555	36.2482011624098	41.9634089597861	12.8905177494662	15.0373126035127	10.0965043173284	40179	ENSMUSG00000009394	Syn2	protein_coding	115134902	115282006	6	1	chromosome	synapsin II [Source:MGI Symbol;Acc:MGI:103020]	Syn2	20965
877	1440	ENSMUSG00000058258.14	1014.82063862871	1.97844733490622	0.51248459089878	-3.86050111562667	0.000113154724112904	0.00120176060178293	501.236392306472	396.391619163127	334.208578501154	2782.51033134906	995.804256854843	1078.77265359762	11638	ENSMUSG00000058258	Idi1	protein_coding	8885501	8892451	13	1	chromosome	isopentenyl-diphosphate delta isomerase [Source:MGI Symbol;Acc:MGI:2442264]	Idi1	319554
878	1445	ENSMUSG00000114003.1	84.331524531459	-1.18170373555379	0.306246276630038	3.85867135612998	0.000114005120623213	0.00120784324476039	119.739804828768	99.3902289937044	131.884999587899	60.7695836760548	58.4784379025495	35.7260921997773	11550	ENSMUSG00000114003	Gm9616	processed_pseudogene	3298887	3299667	13	1	chromosome	predicted gene 9616 [Source:MGI Symbol;Acc:MGI:3780024]	Gm9616	NA
879	1446	ENSMUSG00000048327.6	709.168516469878	1.08095607532608	0.28035994002634	-3.85560103638389	0.000115445636456456	0.00122183957145892	402.845544927794	519.167784390644	443.613180432025	1515.55658683009	716.778567434107	657.049434804601	27785	ENSMUSG00000048327	Ckap2l	protein_coding	129268210	129297212	2	-1	chromosome	cytoskeleton associated protein 2-like [Source:MGI Symbol;Acc:MGI:1917716]	Ckap2l	70466
880	1450	ENSMUSG00000021130.8	68.183703311899	-1.38412106156513	0.359703773022714	3.84794702022136	0.000119111803141298	0.00125681938875721	102.103709543911	87.697260876798	106.407215576601	19.3357766241993	49.2889690892917	44.2692881605937	10329	ENSMUSG00000021130	Galnt16	protein_coding	80518277	80630972	12	1	chromosome	polypeptide N-acetylgalactosaminyltransferase 16 [Source:MGI Symbol;Acc:MGI:1917754]	Galnt16	108760
881	1451	ENSMUSG00000113555.1	131.256790625844	-1.01505548859784	0.263798424041514	3.84784515785468	0.000119161325998871	0.00125681938875721	181.002030555115	150.839288708093	194.830113027578	99.4411369244533	97.7425319228327	63.6856426169944	10499	ENSMUSG00000113555	Gm10095	processed_pseudogene	86845778	86846467	12	-1	chromosome	predicted gene 10095 [Source:MGI Symbol;Acc:MGI:3642130]	Gm10095	NA
882	1453	ENSMUSG00000027715.9	842.872345846543	1.12932243385231	0.293619940344265	-3.84620483380045	0.000119961487760691	0.00126351728058473	397.276251679945	617.388716572658	572.500793665654	1842.42328690584	791.96513045167	835.679895803488	29393	ENSMUSG00000027715	Ccna2	protein_coding	36564865	36572150	3	-1	chromosome	cyclin A2 [Source:MGI Symbol;Acc:MGI:108069]	Ccna2	12428
883	1454	ENSMUSG00000066861.14	117.449601530603	1.24946676512421	0.325057333392097	-3.8438350308407	0.000121126445515257	0.00127490998773418	69.6161655981212	90.0358545001793	47.958181668327	234.791573293848	129.48796964136	132.807864481781	37068	ENSMUSG00000066861	Oas1g	protein_coding	120876142	120887613	5	-1	chromosome	2'-5' oligoadenylate synthetase 1G [Source:MGI Symbol;Acc:MGI:97429]	Oas1g	23960
884	1455	ENSMUSG00000034161.8	59.0720739329649	-1.28499761617587	0.334360723983962	3.84314760676708	0.000121466362975354	0.00127673160643875	65.903303432888	79.5121831949635	106.407215576601	34.0677969093035	35.9224689972804	32.6194754867532	17540	ENSMUSG00000034161	Scx	protein_coding	76457452	76459458	15	1	chromosome	scleraxis [Source:MGI Symbol;Acc:MGI:102934]	Scx	20289
885	1456	ENSMUSG00000079092.4	11.2781032704301	3.69436700137917	0.961268990511727	-3.843218742979	0.000121431145867319	0.00127673160643875	0	2.33859362338128	2.99738635427044	19.3357766241993	15.0373126035127	27.9595504172171	11720	ENSMUSG00000079092	Prl2c2	protein_coding	12996125	13005383	13	-1	chromosome	prolactin family 2, subfamily c, member 2 [Source:MGI Symbol;Acc:MGI:97618]	Prl2c2	18811
886	1458	ENSMUSG00000084111.4	63.9444911055092	-1.28897976744872	0.335824513269772	3.8382539585884	0.000123912290656027	0.00130065411261992	80.7547520938206	74.834995948201	116.898067816547	46.0375633909506	31.7454377185269	33.3961296650093	36321	ENSMUSG00000084111	Gm15710	processed_pseudogene	92140294	92140929	5	-1	chromosome	predicted gene 15710 [Source:MGI Symbol;Acc:MGI:3783151]	Gm15710	NA
887	1462	ENSMUSG00000006398.15	1698.77618920329	1.02032592357999	0.266229960026634	-3.8324985042176	0.000126848370844103	0.0013278300050603	841.891495966612	1122.52493922301	1402.77681379856	3357.05912246812	1875.48704416034	1592.91771960312	33568	ENSMUSG00000006398	Cdc20	protein_coding	118432901	118437352	4	-1	chromosome	cell division cycle 20 [Source:MGI Symbol;Acc:MGI:1859866]	Cdc20	107995
888	1464	ENSMUSG00000029804.17	27.0222364294055	1.97853156399363	0.516470539157812	-3.83087013485793	0.000127690890907344	0.00133391221463891	7.42572433046626	15.2008585519783	10.4908522399465	34.0677969093035	35.9224689972804	59.0257175474582	39025	ENSMUSG00000029804	Herc3	protein_coding	58831465	58920398	6	1	chromosome	hect domain and RLD 3 [Source:MGI Symbol;Acc:MGI:1921248]	Herc3	73998
889	1474	ENSMUSG00000048600.7	27.9807182794002	-1.6974524828335	0.444025563500779	3.82287107402213	0.000131906757348153	0.00136953935851841	43.6261304414893	45.602575655935	38.9660226055157	14.7320202851042	12.5310938362606	12.4264668520965	54365	ENSMUSG00000048600	Gm5763	processed_pseudogene	142631483	142634015	X	-1	chromosome	predicted pseudogene 5763 [Source:MGI Symbol;Acc:MGI:3647841]	Gm5763	NA
890	1475	ENSMUSG00000063354.7	18.9300969094304	-2.222057359908	0.581351828387575	3.82222477233975	0.000132253053467773	0.00137220388492936	38.0568371936396	21.0473426104315	34.46994307411	4.60375633909506	9.18946881325778	6.21323342604823	17552	ENSMUSG00000063354	Slc39a4	protein_coding	76612383	76617384	15	-1	chromosome	solute carrier family 39 (zinc transporter), member 4 [Source:MGI Symbol;Acc:MGI:1919277]	Slc39a4	72027
891	1476	ENSMUSG00000035186.6	50.8541011947346	-1.5654611384467	0.409645356449445	3.82150343901165	0.000132640563967407	0.00137529213479485	110.457649415686	40.9253884091724	76.4333520338962	25.7810354989323	25.8975939282719	25.629587882449	21355	ENSMUSG00000035186	Ubd	protein_coding	37193892	37196095	17	1	chromosome	ubiquitin D [Source:MGI Symbol;Acc:MGI:1344410]	Ubd	24108
892	1482	ENSMUSG00000038180.11	65.9850820890917	-1.18387033597289	0.310148105789737	3.8171129014584	0.000135022393870134	0.00139432032104489	88.1804764242868	102.898119428776	83.9268179195723	36.8300507127605	35.9224689972804	48.1525590518738	28322	ENSMUSG00000038180	Spag4	protein_coding	156065175	156070617	2	1	chromosome	sperm associated antigen 4 [Source:MGI Symbol;Acc:MGI:2444120]	Spag4	245865
893	1484	ENSMUSG00000074476.6	531.793253689125	1.05753678873303	0.277189690756444	-3.81520967048607	0.00013606735056769	0.00140321747512664	337.870457036215	282.969828429135	415.138010066456	1088.32799856207	564.734628887478	501.718599153395	48725	ENSMUSG00000074476	Spc24	protein_coding	21755442	21760303	9	-1	chromosome	SPC24, NDC80 kinetochore complex component, homolog (S. cerevisiae) [Source:MGI Symbol;Acc:MGI:1914879]	Spc24	67629
894	1486	ENSMUSG00000035275.14	26.5602683465722	-1.81698876298343	0.476540130459575	3.81287670616769	0.000137358643482397	0.00141462764458587	47.3389926067224	36.2482011624098	40.4647157826509	13.8112690172852	7.51865630175636	13.9797752086085	33202	ENSMUSG00000035275	Raver2	protein_coding	101068983	101152370	4	1	chromosome	ribonucleoprotein, PTB-binding 2 [Source:MGI Symbol;Acc:MGI:2443623]	Raver2	242570
895	1494	ENSMUSG00000022021.14	897.02041246327	1.18499391239542	0.31135807638053	-3.80588782591	0.00014129641575863	0.00144738979034142	483.600297021615	594.002780338845	566.506020957113	2132.45993626883	831.229224471954	774.324215721261	16212	ENSMUSG00000022021	Diaph3	protein_coding	86655367	87141235	14	-1	chromosome	diaphanous related formin 3 [Source:MGI Symbol;Acc:MGI:1927222]	Diaph3	56419
896	1499	ENSMUSG00000083716.4	55.8532372171586	-1.25265632840073	0.329814281230788	3.79806575908755	0.000145829639284677	0.00148884376224996	75.1854588459709	72.4964023248197	88.4228974509779	35.9092994449415	35.9224689972804	27.182896238961	26076	ENSMUSG00000083716	Gm13436	processed_pseudogene	36807826	36808392	2	-1	chromosome	predicted gene 13436 [Source:MGI Symbol;Acc:MGI:3651005]	Gm13436	NA
897	1506	ENSMUSG00000026259.14	10.5673204133018	4.7193341616389	1.24538554277685	-3.78945635671679	0.000150977332579773	0.00153324450708366	0.928215541308282	0	1.49869317713522	11.0490152138281	14.201906347762	35.7260921997773	1509	ENSMUSG00000026259	Ngef	protein_coding	87476834	87573870	1	-1	chromosome	neuronal guanine nucleotide exchange factor [Source:MGI Symbol;Acc:MGI:1858414]	Ngef	53972
898	1510	ENSMUSG00000042436.12	13.1121810546588	-3.12134830375854	0.824091114538823	3.78762523790262	0.000152094026272512	0.00153843157837048	38.9850527349478	15.2008585519783	16.4856249484874	0	3.34162502300283	4.65992506953618	7147	ENSMUSG00000042436	Mfap4	protein_coding	61485431	61488900	11	1	chromosome	microfibrillar-associated protein 4 [Source:MGI Symbol;Acc:MGI:1342276]	Mfap4	76293
899	1518	ENSMUSG00000028444.17	117.298655201093	-1.60860245718935	0.425190872902193	3.78324785339261	0.000154795131547021	0.00156013596641084	247.833549529311	130.961242909352	151.368010890657	17.4942740885612	77.6927817848158	78.442072003859	32309	ENSMUSG00000028444	Cntfr	protein_coding	41657498	41697089	4	-1	chromosome	ciliary neurotrophic factor receptor [Source:MGI Symbol;Acc:MGI:99605]	Cntfr	12804
900	1519	ENSMUSG00000091049.8	6.88320668187684	-5.47123291542682	1.44620812673414	3.78315735770485	0.000154851446221776	0.00156013596641084	6.49750878915798	17.5394521753596	16.4856249484874	0	0	0.776654178256029	35152	ENSMUSG00000091049	Gm1979	protein_coding	25999022	26004798	5	-1	chromosome	predicted gene 1979 [Source:MGI Symbol;Acc:MGI:3780148]	Gm1979	100038949
901	1531	ENSMUSG00000113010.1	17.4491426529303	2.46643118517115	0.654008787429486	-3.77125083420545	0.000162431295722721	0.00162367638781223	6.49750878915798	3.50789043507192	5.99477270854088	21.1772791598373	43.4411252990368	24.0762795259369	12540	ENSMUSG00000113010	Gm34084	lncRNA	44472426	44504548	13	-1	chromosome	predicted gene, 34084 [Source:MGI Symbol;Acc:MGI:5593243]	Gm34084	NA
902	1534	ENSMUSG00000062380.4	64.2157704782532	1.51467551684377	0.401858767955841	-3.76917374367259	0.000163788849086251	0.00163404468475618	26.9182506979402	31.5710139156473	41.9634089597861	148.240954118861	76.0219692733144	60.5790259039703	48211	ENSMUSG00000062380	Tubb3	protein_coding	123411424	123422015	8	1	chromosome	tubulin, beta 3 class III [Source:MGI Symbol;Acc:MGI:107813]	Tubb3	22152
903	1535	ENSMUSG00000066235.7	125.568637842915	-1.08804869104274	0.28868444278535	3.76898969873395	0.000163909651394572	0.00163418456348047	221.843514372679	141.484914214567	148.370624536387	73.660101425521	103.590375713088	64.4622967952504	51116	ENSMUSG00000066235	Pomgnt2	protein_coding	121981606	121997110	9	-1	chromosome	protein O-linked mannose beta 1,4-N-acetylglucosaminyltransferase 2 [Source:MGI Symbol;Acc:MGI:2143424]	Pomgnt2	215494
904	1541	ENSMUSG00000004151.17	105.583023091137	1.39836170202806	0.371383007270465	-3.76528186441682	0.000166361306742232	0.00165002393249323	76.1136743872791	49.1104660910069	47.958181668327	233.870822026029	83.5406255750707	142.904368799109	9705	ENSMUSG00000004151	Etv1	protein_coding	38779380	38870484	12	1	chromosome	ets variant 1 [Source:MGI Symbol;Acc:MGI:99254]	Etv1	14009
905	1543	ENSMUSG00000071537.6	45.9121479162371	1.37518283271229	0.365258396820473	-3.76495884744355	0.000166576514355857	0.00165002393249323	24.1336040740153	25.7245298571941	26.9764771884339	63.5318374795119	76.8573755290651	58.2490633692022	38464	ENSMUSG00000071537	Klrg2	protein_coding	38625693	38637242	6	-1	chromosome	killer cell lectin-like receptor subfamily G, member 2 [Source:MGI Symbol;Acc:MGI:1921503]	Klrg2	74253
906	1545	ENSMUSG00000081049.1	97.9667149798481	-1.04115036306077	0.276532763513697	3.76501630342691	0.00016653821560219	0.00165002393249323	125.309098076618	108.74460348723	161.858863130604	71.818598889883	61.8200629255523	58.2490633692022	53443	ENSMUSG00000081049	Rps24-ps3	processed_pseudogene	79195047	79195448	X	1	chromosome	ribosomal protein S24, pseudogene 3 [Source:MGI Symbol;Acc:MGI:3644407]	Rps24-ps3	NA
907	1546	ENSMUSG00000086233.1	12.0926438791066	3.01655019130236	0.801511214486312	-3.7635782716224	0.00016749926775989	0.00165809106972662	3.71286216523313	1.16929681169064	2.99738635427044	20.2565278920183	24.2267814167705	20.1930086346568	31921	ENSMUSG00000086233	Gm11816	lncRNA	9283972	9287391	4	-1	chromosome	predicted gene 11816 [Source:MGI Symbol;Acc:MGI:3650294]	Gm11816	NA
908	1549	ENSMUSG00000029217.16	22.0080434580901	2.1345030910412	0.567827782707533	-3.75906772448399	0.000170547671795468	0.00168499778512449	12.995017578316	3.50789043507192	7.49346588567609	32.2262943736654	40.0995002760339	35.7260921997773	35989	ENSMUSG00000029217	Tec	protein_coding	72755716	72868483	5	-1	chromosome	tec protein tyrosine kinase [Source:MGI Symbol;Acc:MGI:98662]	Tec	21682
909	1551	ENSMUSG00000036305.7	79.7370917182968	-1.03758963676284	0.276165485366739	3.75713002435824	0.000171873204171625	0.00169590426604936	110.457649415686	101.728822617086	109.404601930871	56.1658273369598	50.9597816007931	49.7058674083859	18374	ENSMUSG00000036305	Rpl39-ps	processed_pseudogene	102635038	102635188	15	1	chromosome	ribosomal protein L39, pseudogene [Source:MGI Symbol;Acc:MGI:3705781]	Rpl39-ps	NA
910	1554	ENSMUSG00000004473.10	104.350965476842	1.05278952273939	0.280471393710604	-3.75364313918475	0.000174282935386641	0.0017163616751333	67.7597345155046	72.4964023248197	62.9451134396792	171.259735814336	143.689875989122	107.954930777588	43003	ENSMUSG00000004473	Clec11a	protein_coding	44302687	44306902	7	-1	chromosome	C-type lectin domain family 11, member a [Source:MGI Symbol;Acc:MGI:1298219]	Clec11a	20256
911	1556	ENSMUSG00000022322.8	483.725141577526	1.0650033172477	0.283977596887298	-3.75030752045688	0.000176617834628408	0.00173712039919869	299.813619842575	307.525061474638	331.211192146883	1028.47916615384	511.268628519433	424.053181327792	45908	ENSMUSG00000022322	Shcbp1	protein_coding	4735976	4779567	8	-1	chromosome	Shc SH2-domain binding protein 1 [Source:MGI Symbol;Acc:MGI:1338802]	Shcbp1	20419
912	1560	ENSMUSG00000105135.1	46.8431445466011	-1.42882680726044	0.381662201675577	3.74369481962737	0.00018133388172296	0.00177893187556934	86.3240453416702	59.6341373962226	58.4490339082735	30.3847918380274	28.403812695524	17.8630460998887	29334	ENSMUSG00000105135	Gm43667	TEC	34054335	34055429	3	-1	chromosome	predicted gene 43667 [Source:MGI Symbol;Acc:MGI:5663804]	Gm43667	NA
913	1567	ENSMUSG00000000049.11	33.487084552707	1.70545799822249	0.456437152223931	-3.73645745074182	0.0001866310121802	0.00182271921531958	15.7796642022408	16.370155363669	14.9869317713522	48.7998171944077	35.0870627415297	69.8988760430426	8678	ENSMUSG00000000049	Apoh	protein_coding	108343354	108414396	11	1	chromosome	apolipoprotein H [Source:MGI Symbol;Acc:MGI:88058]	Apoh	11818
914	1571	ENSMUSG00000010307.7	521.732477471748	-1.07028310853254	0.286668460618576	3.73352236316153	0.000188820419911751	0.00183940656036247	743.500648587934	658.31410498183	719.372725024905	164.814476939603	411.019877829348	433.373031466864	43198	ENSMUSG00000010307	Tmem86a	protein_coding	47050601	47054777	7	1	chromosome	transmembrane protein 86A [Source:MGI Symbol;Acc:MGI:1915143]	Tmem86a	67893
915	1573	ENSMUSG00000075033.4	184.391441057079	-1.09559599157126	0.293636788340804	3.73112646328114	0.000190625496730004	0.00185462975330959	271.038938062018	265.430376253775	217.310510684607	66.2940912829689	161.233407359886	125.041322699221	19442	ENSMUSG00000075033	Nxpe3	protein_coding	55839953	55895285	16	-1	chromosome	neurexophilin and PC-esterase domain family, member 3 [Source:MGI Symbol;Acc:MGI:2686598]	Nxpe3	385658
916	1575	ENSMUSG00000028020.16	222.067415609926	1.01207823111005	0.271316252874709	-3.73025287054003	0.000191287688990514	0.00185870907448307	165.222366352874	180.071709000359	94.4176701595188	372.9042634667	279.025689420736	240.762795259369	30044	ENSMUSG00000028020	Glrb	protein_coding	80843599	80913660	3	-1	chromosome	glycine receptor, beta subunit [Source:MGI Symbol;Acc:MGI:95751]	Glrb	14658
917	1576	ENSMUSG00000067028.11	15.2937586521695	2.9899289819123	0.802479894936288	-3.7258615459141	0.000194649231452871	0.00189017248613879	2.78464662392485	5.8464840584532	1.49869317713522	9.20751267819012	35.9224689972804	36.5027463780334	1752	ENSMUSG00000067028	Cntnap5b	protein_coding	99772765	100485942	1	1	chromosome	contactin associated protein-like 5B [Source:MGI Symbol;Acc:MGI:3664583]	Cntnap5b	241175
918	1579	ENSMUSG00000022878.5	14.9929171583566	-2.90067066802093	0.779157295447388	3.72283065944391	0.000197001657244813	0.00190938148351781	42.697914900181	18.7087489870502	17.9843181256226	0	6.68325004600566	3.88327089128015	18952	ENSMUSG00000022878	Adipoq	protein_coding	23146536	23158028	16	1	chromosome	adiponectin, C1Q and collagen domain containing [Source:MGI Symbol;Acc:MGI:106675]	Adipoq	11450
919	1580	ENSMUSG00000064246.10	13.5437145796116	-2.45460980419384	0.659413044644122	3.72241620655013	0.000197325403721015	0.00191130884718128	23.2053885327071	24.5552330455034	20.9817044798931	3.68300507127605	4.17703127875354	4.65992506953618	2198	ENSMUSG00000064246	Chil1	protein_coding	134182176	134190181	1	1	chromosome	chitinase-like 1 [Source:MGI Symbol;Acc:MGI:1340899]	Chil1	12654
920	1582	ENSMUSG00000055093.10	36.6417193542445	-1.53862074250083	0.41348861830072	3.72107157102406	0.000198379199949298	0.00191908677371938	69.6161655981212	39.7560915974818	53.9529543768679	21.1772791598373	16.7081251150141	18.6397002781447	40353	ENSMUSG00000055093	Gm8430	processed_pseudogene	122456904	122457374	6	1	chromosome	predicted pseudogene 8430 [Source:MGI Symbol;Acc:MGI:3645406]	Gm8430	NA
921	1583	ENSMUSG00000025758.10	408.91517809397	1.01051740686544	0.271607568266689	-3.72050533537867	0.000198824541299567	0.00192217989895677	201.422772463897	323.895216838307	289.247783187097	786.321582717437	439.423690524872	413.180022832208	29470	ENSMUSG00000025758	Plk4	protein_coding	40800019	40816883	3	1	chromosome	polo like kinase 4 [Source:MGI Symbol;Acc:MGI:101783]	Plk4	20873
922	1584	ENSMUSG00000030134.11	20.7504814509761	2.33803530700466	0.628658894490773	-3.71908411301253	0.000199946466270649	0.00193180600997855	4.64107770654141	4.67718724676256	11.9895454170818	18.4150253563802	45.9473440662889	38.8327089128015	40260	ENSMUSG00000030134	Rasgef1a	protein_coding	118011438	118091546	6	1	chromosome	RasGEF domain family, member 1A [Source:MGI Symbol;Acc:MGI:1917977]	Rasgef1a	70727
923	1586	ENSMUSG00000004035.12	49.4384564156999	1.39064379138823	0.373993754138037	-3.71836100469999	0.000200519574448976	0.0019324632036317	34.3439750284064	18.7087489870502	28.4751703655692	71.818598889883	82.70521931932	60.5790259039703	30987	ENSMUSG00000004035	Gstm7	protein_coding	107926334	107931817	3	-1	chromosome	glutathione S-transferase, mu 7 [Source:MGI Symbol;Acc:MGI:1915562]	Gstm7	68312
924	1587	ENSMUSG00000035158.15	134.708421035616	-1.01867271604803	0.273948553616133	3.7184818193106	0.00020042371411646	0.0019324632036317	230.197454244454	187.087489870502	122.892840525088	84.7091166393491	89.3884693653257	93.9751555689795	39958	ENSMUSG00000035158	Mitf	protein_coding	97807052	98021349	6	1	chromosome	melanogenesis associated transcription factor [Source:MGI Symbol;Acc:MGI:104554]	Mitf	17342
925	1588	ENSMUSG00000099517.2	19.1535657140229	2.63711040292117	0.709189082613541	-3.71848702634106	0.000200419583566961	0.0019324632036317	6.49750878915798	4.67718724676256	4.49607953140566	61.6903349438738	15.0373126035127	22.5229711694249	12072	ENSMUSG00000099517	Hist1h3g	protein_coding	23535422	23535951	13	1	chromosome	histone cluster 1, H3g [Source:MGI Symbol;Acc:MGI:2145541]	Hist1h3g	97908
926	1589	ENSMUSG00000029348.11	50.8614550781262	-1.42118134438363	0.382305882128243	3.71739335129272	0.000201288914479489	0.00193865673202901	81.6829676351288	77.1735895715822	62.9451134396792	29.4640405702084	37.5932815087818	16.3097377433766	36815	ENSMUSG00000029348	Asphd2	protein_coding	112384354	112394866	5	-1	chromosome	aspartate beta-hydroxylase domain containing 2 [Source:MGI Symbol;Acc:MGI:1920148]	Asphd2	72898
927	1595	ENSMUSG00000036292.14	146.429815754776	1.16848146976487	0.314775742734794	-3.71210773617121	0.000205540457697722	0.00197215746997237	98.3908473786779	98.2209321820138	73.4359656796257	122.459918619929	197.155876357167	288.915354311243	19320	ENSMUSG00000036292	Gramd1c	protein_coding	43980350	44063345	16	-1	chromosome	GRAM domain containing 1C [Source:MGI Symbol;Acc:MGI:2443024]	Gramd1c	207798
928	1596	ENSMUSG00000041119.12	81.0166340072561	1.55629781958178	0.419514702618621	-3.70975751235257	0.000207457851674391	0.00198930762031634	51.9800703132638	29.232420292266	41.9634089597861	50.6413197300457	144.525282244872	167.757302503302	20931	ENSMUSG00000041119	Pde9a	protein_coding	31386210	31476310	17	1	chromosome	phosphodiesterase 9A [Source:MGI Symbol;Acc:MGI:1277179]	Pde9a	18585
929	1597	ENSMUSG00000030584.14	54.5378660084359	1.27163447153095	0.343021441349293	-3.70715739088762	0.000209598689681854	0.00200849796979849	36.200406111023	36.2482011624098	22.4803976570283	80.1053603002541	76.8573755290651	75.3354552908348	42395	ENSMUSG00000030584	Dpf1	protein_coding	29303951	29318243	7	1	chromosome	D4, zinc and double PHD fingers family 1 [Source:MGI Symbol;Acc:MGI:1352748]	Dpf1	29861
930	1602	ENSMUSG00000040026.8	586.474657836628	-1.07097238151676	0.289301459511856	3.70192526274783	0.000213969652562263	0.0020427894964522	996.903491365095	608.034342079133	779.320452110314	200.723776384545	479.523190800906	454.342694279777	43175	ENSMUSG00000040026	Saa3	protein_coding	46711998	46715700	7	-1	chromosome	serum amyloid A 3 [Source:MGI Symbol;Acc:MGI:98223]	Saa3	20210
931	1603	ENSMUSG00000085207.1	22.4541803435171	1.95559191074573	0.5282415400053	-3.70207899728238	0.000213840009970911	0.0020427894964522	9.28215541308282	9.35437449352512	8.99215906281131	27.6225380345704	36.7578752530311	42.7159798040816	8956	ENSMUSG00000085207	Gm11767	lncRNA	119935803	119942698	11	-1	chromosome	predicted gene 11767 [Source:MGI Symbol;Acc:MGI:3650674]	Gm11767	NA
932	1604	ENSMUSG00000001349.5	62.9109723918116	-1.29866536688236	0.350930173824521	3.70063751637312	0.000215058496510769	0.00204934945865554	72.400812222046	97.0516353703231	98.9137496909245	50.6413197300457	25.0621876725212	33.3961296650093	48746	ENSMUSG00000001349	Cnn1	protein_coding	22099216	22109630	9	1	chromosome	calponin 1 [Source:MGI Symbol;Acc:MGI:104979]	Cnn1	12797
933	1607	ENSMUSG00000024206.15	88.7530420729612	1.09926624264528	0.297316624178033	-3.69729155133632	0.000217912023257518	0.00207524928682829	60.3340101850383	47.9411692793162	61.446420262544	92.0751267819012	127.817157129858	142.904368799109	21828	ENSMUSG00000024206	Rfx2	protein_coding	56775897	56831013	17	-1	chromosome	regulatory factor X, 2 (influences HLA class II expression) [Source:MGI Symbol;Acc:MGI:106583]	Rfx2	19725
934	1617	ENSMUSG00000021697.12	140.365714474629	1.06238757974203	0.288432475933716	-3.68331470408405	0.000230220648281783	0.0021783263896352	90.9651230482117	90.0358545001793	91.4202838052484	268.859370203152	159.562594848385	141.351060442597	13840	ENSMUSG00000021697	Depdc1b	protein_coding	108316332	108407782	13	1	chromosome	DEP domain containing 1B [Source:MGI Symbol;Acc:MGI:2145425]	Depdc1b	218581
935	1619	ENSMUSG00000019789.9	41.4893184516893	1.62137907233479	0.440385211982296	-3.68172915034207	0.000231657443485266	0.00218979957696017	20.4207419087822	28.0631234805754	11.9895454170818	74.58085269334	40.0995002760339	73.7821469343228	3916	ENSMUSG00000019789	Hey2	protein_coding	30832359	30842801	10	-1	chromosome	hairy/enhancer-of-split related with YRPW motif 2 [Source:MGI Symbol;Acc:MGI:1341884]	Hey2	15214
936	1623	ENSMUSG00000035085.5	92.2820868113331	-1.06418929160732	0.289270208535805	3.67887622093513	0.000234263923297808	0.00220898033404168	115.098727122227	102.898119428776	157.362783599198	49.7205684622267	61.8200629255523	66.7922593300185	7850	ENSMUSG00000035085	1700020L24Rik	protein_coding	83437677	83441233	11	1	chromosome	RIKEN cDNA 1700020L24 gene [Source:MGI Symbol;Acc:MGI:1913580]	1700020L24Rik	66330
937	1626	ENSMUSG00000086256.1	23.4666797240948	1.91316126475108	0.520988643905077	-3.67217459945184	0.000240495275302865	0.00226355454688502	12.995017578316	5.8464840584532	10.4908522399465	36.8300507127605	34.251656485779	40.3860172693135	6387	ENSMUSG00000086256	Gm12052	lncRNA	22617408	22618487	11	1	chromosome	predicted gene 12052 [Source:MGI Symbol;Acc:MGI:3652305]	Gm12052	NA
938	1627	ENSMUSG00000091086.2	62.412275795808	-1.18251163146845	0.322271782221729	3.66929932033224	0.000243216176270565	0.00228775682952964	71.4725966807377	85.3586672534167	103.40982922233	44.1960608553126	35.0870627415297	34.9494380215213	5544	ENSMUSG00000091086	Rpl6l	processed_pseudogene	111125851	111126721	10	1	chromosome	ribosomal protein L6-like [Source:MGI Symbol;Acc:MGI:3647789]	Rpl6l	NA
939	1629	ENSMUSG00000017737.2	65.1926500241727	-1.42407513066301	0.388251777319382	3.66791657850299	0.000244534935262066	0.00229733741513239	91.8933385895199	100.559525805395	92.9189769823836	14.7320202851042	46.7827503220396	44.2692881605937	28563	ENSMUSG00000017737	Mmp9	protein_coding	164940780	164955850	2	1	chromosome	matrix metallopeptidase 9 [Source:MGI Symbol;Acc:MGI:97011]	Mmp9	17395
940	1631	ENSMUSG00000069972.6	28.1422285347292	-1.66122038990539	0.453081375043222	3.66649454470936	0.000245898162360759	0.00230589796370653	37.1286216523313	37.4174979741005	53.9529543768679	12.8905177494662	15.0373126035127	12.4264668520965	44185	ENSMUSG00000069972	Rps13-ps2	processed_pseudogene	88530446	88530898	7	-1	chromosome	ribosomal protein S13, pseudogene 2 [Source:MGI Symbol;Acc:MGI:3704295]	Rps13-ps2	NA
941	1632	ENSMUSG00000072844.6	12.5800850224188	-3.02576536349089	0.82521427773672	3.66664204088849	0.00024575643507531	0.00230589796370653	41.7696993588727	16.370155363669	8.99215906281131	1.84150253563802	4.17703127875354	2.32996253476809	54805	ENSMUSG00000072844	G530011O06Rik	lncRNA	169975043	169978917	X	-1	chromosome	RIKEN cDNA G530011O06 gene [Source:MGI Symbol;Acc:MGI:3603513]	G530011O06Rik	NA
942	1639	ENSMUSG00000100131.1	41.5797869733645	-1.463510881217	0.399666311140428	3.66183198438954	0.000250418079625736	0.00233825399059931	47.3389926067224	81.8507768183448	53.9529543768679	23.9395329632943	17.5435313707648	24.8529337041929	326	ENSMUSG00000100131	Gm28439	unprocessed_pseudogene	24611535	24612410	1	-1	chromosome	predicted gene 28439 [Source:MGI Symbol;Acc:MGI:5579145]	Gm28439	NA
943	1641	ENSMUSG00000032625.14	133.497735693493	1.03938533614581	0.283882353195176	-3.66132422268321	0.000250914984799672	0.00234102906413024	101.175494002603	98.2209321820138	61.446420262544	139.95419270849	223.88887654119	176.300498464119	38103	ENSMUSG00000032625	Thsd7a	protein_coding	12311610	12749410	6	-1	chromosome	thrombospondin, type I, domain containing 7A [Source:MGI Symbol;Acc:MGI:2685683]	Thsd7a	330267
944	1643	ENSMUSG00000057337.13	39.3184818285586	1.94794795489168	0.532340508555314	-3.65921421268146	0.000252989803010994	0.00235651609572748	17.6360952848574	12.862264928597	17.9843181256226	116.014659745196	32.5808439742776	38.8327089128015	4394	ENSMUSG00000057337	Chst3	protein_coding	60181532	60219260	10	-1	chromosome	carbohydrate sulfotransferase 3 [Source:MGI Symbol;Acc:MGI:1858224]	Chst3	53374
945	1647	ENSMUSG00000052727.6	456.928318494089	1.03670953275579	0.283471515379613	-3.65719120444069	0.000254994169692096	0.00236941759135873	275.68001576856	288.816312487588	334.208578501154	961.264323603049	421.044752898356	460.555927705825	13703	ENSMUSG00000052727	Map1b	protein_coding	99421446	99516540	13	-1	chromosome	microtubule-associated protein 1B [Source:MGI Symbol;Acc:MGI:1306778]	Map1b	17755
946	1648	ENSMUSG00000054556.6	25.3156922470775	1.82745932866647	0.499857159664545	-3.65596309532284	0.000256218216176953	0.00237934683275006	10.2103709543911	14.0315617402877	8.99215906281131	48.7998171944077	32.5808439742776	37.2794005562894	38145	ENSMUSG00000054556	Gm4876	lncRNA	17065010	17171833	6	-1	chromosome	predicted gene 4876 [Source:MGI Symbol;Acc:MGI:3647654]	Gm4876	NA
947	1656	ENSMUSG00000012819.15	29.1583631432876	-1.80024662259301	0.493087517317694	3.65096774784733	0.000261254049132943	0.00241364336804686	39.9132682762561	40.9253884091724	55.4516475540031	5.52450760691407	18.3789376265156	14.7564293868646	4397	ENSMUSG00000012819	Cdh23	protein_coding	60302748	60696490	10	-1	chromosome	cadherin 23 (otocadherin) [Source:MGI Symbol;Acc:MGI:1890219]	Cdh23	22295
948	1666	ENSMUSG00000028883.17	349.398324368446	1.22063370587141	0.334929993982498	-3.64444429523143	0.000267970164482299	0.00246061073453082	191.212401509506	254.90670494856	182.840567610497	826.834638501473	373.426596320566	267.169037320074	34910	ENSMUSG00000028883	Sema3a	protein_coding	13125414	13602565	5	1	chromosome	sema domain, immunoglobulin domain (Ig), short basic domain, secreted, (semaphorin) 3A [Source:MGI Symbol;Acc:MGI:107558]	Sema3a	20346
949	1668	ENSMUSG00000094796.2	7.45558206149581	5.11808183808085	1.4044858356114	-3.64409644320325	0.000268332796251418	0.00246196949270486	0.928215541308282	0	0	10.1282639460091	15.0373126035127	18.6397002781447	14037	ENSMUSG00000094796	BC147527	protein_coding	120300392	120308779	13	1	chromosome	cDNA sequence BC147527 [Source:MGI Symbol;Acc:MGI:4840510]	BC147527	625360
950	1671	ENSMUSG00000040084.9	765.396057446901	1.00696117991403	0.276618661191298	-3.64025035613075	0.000272373077219673	0.00249344661385012	381.496587477704	535.537939754313	609.968123094034	1539.49611979339	813.685693101189	712.191881460779	27522	ENSMUSG00000040084	Bub1b	protein_coding	118598211	118641591	2	1	chromosome	BUB1B, mitotic checkpoint serine/threonine kinase [Source:MGI Symbol;Acc:MGI:1333889]	Bub1b	12236
951	1673	ENSMUSG00000019772.5	11.2422241727652	3.70713837640811	1.01868708196704	-3.63913358874622	0.000273556870567437	0.00250239949023554	0	3.50789043507192	1.49869317713522	36.8300507127605	10.8602813247592	14.7564293868646	3482	ENSMUSG00000019772	Vip	protein_coding	5639218	5647617	10	1	chromosome	vasoactive intestinal polypeptide [Source:MGI Symbol;Acc:MGI:98933]	Vip	22353
952	1679	ENSMUSG00000030623.4	29.5167970245555	2.44606027430739	0.673434252947091	-3.63221838450141	0.000280995159439944	0.00255973209527911	1.85643108261656	19.8780457987409	5.99477270854088	33.1470456414844	29.2392189512748	86.9852679646753	44198	ENSMUSG00000030623	Prss23os	lncRNA	89510007	89511873	7	1	chromosome	protease, serine 23, opposite strand [Source:MGI Symbol;Acc:MGI:1916654]	Prss23os	NA
953	1686	ENSMUSG00000038521.17	7373.39937927363	-1.03202209592975	0.284402124845327	3.62874256474357	0.000284805071746481	0.00258520570463117	10330.1107592199	10735.3140281318	8645.96093889308	2281.62164165551	6222.10579283127	6025.28311491028	40429	ENSMUSG00000038521	C1s1	protein_coding	124530345	124542359	6	-1	chromosome	complement component 1, s subcomponent 1 [Source:MGI Symbol;Acc:MGI:1355312]	C1s1	50908
954	1688	ENSMUSG00000083992.1	73.4665097256143	-1.13380918920006	0.312534853852339	3.62778479015892	0.000285863381335839	0.0025917376705946	117.883373746152	78.3428863832729	106.407215576601	44.1960608553126	55.1368128795467	38.8327089128015	7932	ENSMUSG00000083992	Gm11478	processed_pseudogene	86630428	86631026	11	-1	chromosome	predicted gene 11478 [Source:MGI Symbol;Acc:MGI:3650888]	Gm11478	NA
955	1690	ENSMUSG00000031283.16	44.3693117598638	-1.52825353962498	0.421414529584543	3.62648516445703	0.000287305317849662	0.00260172815643268	77.9701054698957	64.3113246429852	55.4516475540031	11.0490152138281	32.5808439742776	24.8529337041929	54373	ENSMUSG00000031283	Chrdl1	protein_coding	143285674	143394262	X	-1	chromosome	chordin-like 1 [Source:MGI Symbol;Acc:MGI:1933172]	Chrdl1	83453
956	1696	ENSMUSG00000027699.19	404.011079652027	1.18941743833484	0.328321914837999	-3.62271717049935	0.000291524524227226	0.00263059629644661	196.781694757356	315.710139156473	226.302669747418	943.770049514488	372.591190064815	368.910734671614	29219	ENSMUSG00000027699	Ect2	protein_coding	27097222	27153878	3	-1	chromosome	ect2 oncogene [Source:MGI Symbol;Acc:MGI:95281]	Ect2	13605
957	1703	ENSMUSG00000026344.9	31.4924503701357	1.72300011927808	0.476877507158339	-3.6130874143032	0.000302572641668979	0.00271906735648976	12.995017578316	17.5394521753596	13.488238594217	29.4640405702084	62.655469181303	52.81248412141	2016	ENSMUSG00000026344	Lypd1	protein_coding	125867622	125913101	1	-1	chromosome	Ly6/Plaur domain containing 1 [Source:MGI Symbol;Acc:MGI:1919835]	Lypd1	72585
958	1718	ENSMUSG00000042671.12	63.262335521133	1.45207173046099	0.403777846187452	-3.5962144634029	0.00032288163475636	0.00287624012707296	38.0568371936396	23.3859362338128	40.4647157826509	48.7998171944077	106.932000736091	121.934705986197	2507	ENSMUSG00000042671	Rgs8	protein_coding	153653025	153700323	1	1	chromosome	regulator of G-protein signaling 8 [Source:MGI Symbol;Acc:MGI:108408]	Rgs8	67792
959	1720	ENSMUSG00000016526.8	10.3684454801214	3.29871083573707	0.91809634059543	-3.59298985289245	0.000326905322875259	0.00290869712865289	1.85643108261656	2.33859362338128	1.49869317713522	18.4150253563802	11.6956875805099	26.406242060705	2103	ENSMUSG00000016526	Dyrk3	protein_coding	131127455	131138340	1	-1	chromosome	dual-specificity tyrosine-(Y)-phosphorylation regulated kinase 3 [Source:MGI Symbol;Acc:MGI:1330300]	Dyrk3	226419
960	1728	ENSMUSG00000072115.11	29.0711281127224	-1.57978035476586	0.44087166191812	3.5833111792503	0.000339266035226043	0.00300470335827509	48.2672081480307	37.4174979741005	44.9607953140566	13.8112690172852	17.5435313707648	12.4264668520965	15227	ENSMUSG00000072115	Ang	protein_coding	51091150	51102009	14	1	chromosome	angiogenin, ribonuclease, RNase A family, 5 [Source:MGI Symbol;Acc:MGI:88022]	Ang	11727
961	1729	ENSMUSG00000029088.16	27.1800512920764	-1.81968830771391	0.507864438128511	3.58301974129058	0.000339644928195368	0.00300578793068824	47.3389926067224	58.464840584532	20.9817044798931	12.8905177494662	12.5310938362606	10.8731584955844	35607	ENSMUSG00000029088	Kcnip4	protein_coding	48389502	49524907	5	-1	chromosome	Kv channel interacting protein 4 [Source:MGI Symbol;Acc:MGI:1933131]	Kcnip4	80334
962	1735	ENSMUSG00000010080.15	50.1076533895458	1.36298205502426	0.381229740597878	-3.57522488378454	0.00034992697949989	0.00308661815231488	26.9182506979402	30.4017171039566	26.9764771884339	48.7998171944077	74.3511567618129	93.1985013907235	8062	ENSMUSG00000010080	Epn3	protein_coding	94489599	94499974	11	-1	chromosome	epsin 3 [Source:MGI Symbol;Acc:MGI:1919139]	Epn3	71889
963	1737	ENSMUSG00000086040.8	5.16711457288704	5.58263159138981	1.56172271650162	-3.57466247522821	0.000350679991737972	0.00308969867216922	0	0	0	2.76225380345704	15.0373126035127	13.2031210303525	38915	ENSMUSG00000086040	Wipf3	protein_coding	54429603	54503768	6	1	chromosome	WAS/WASL interacting protein family, member 3 [Source:MGI Symbol;Acc:MGI:3044681]	Wipf3	330319
964	1746	ENSMUSG00000076122.1	24.1788700369078	2.27889160628524	0.6392308461201	-3.56505262553785	0.000363783188547444	0.00318862423684427	6.49750878915798	8.18507768183448	10.4908522399465	12.8905177494662	41.7703127875354	65.2389509735065	52928	ENSMUSG00000076122	Mir503	miRNA	53053984	53054054	X	-1	chromosome	microRNA 503 [Source:MGI Symbol;Acc:MGI:3619428]	Mir503	NA
965	1747	ENSMUSG00000020175.15	54.9769064782983	1.30693701786359	0.366630250292432	-3.56472772451579	0.0003642340966641	0.00319074906430875	30.6311128631733	24.5552330455034	40.4647157826509	56.1658273369598	91.0592818768271	86.9852679646753	4632	ENSMUSG00000020175	Rab36	protein_coding	75037058	75054748	10	1	chromosome	RAB36, member RAS oncogene family [Source:MGI Symbol;Acc:MGI:1924127]	Rab36	76877
966	1749	ENSMUSG00000029408.13	68.129041044761	-1.26584219830355	0.355296744329576	3.56277454974184	0.000366955807973478	0.00321103069672709	142.016977820167	72.4964023248197	73.4359656796257	45.1168121231316	38.4286877645325	37.2794005562894	37205	ENSMUSG00000029408	Abcb9	protein_coding	124061530	124095798	5	-1	chromosome	ATP-binding cassette, sub-family B (MDR/TAP), member 9 [Source:MGI Symbol;Acc:MGI:1861729]	Abcb9	56325
967	1753	ENSMUSG00000024617.16	34.9828493567516	-1.58287910433274	0.444613350082869	3.560125003079	0.000370678301117187	0.00323608711939386	77.0418899285874	35.0789043507192	44.9607953140566	16.5735228207422	18.3789376265156	17.8630460998887	23276	ENSMUSG00000024617	Camk2a	protein_coding	60925618	60988152	18	1	chromosome	calcium/calmodulin-dependent protein kinase II alpha [Source:MGI Symbol;Acc:MGI:88256]	Camk2a	12322
968	1763	ENSMUSG00000026442.14	4.09447525581515	-5.72948153778725	1.61263583162521	3.55286756341826	0.000381056254476612	0.00330673381630115	12.0668020370077	3.50789043507192	8.99215906281131	0	0	0	2153	ENSMUSG00000026442	Nfasc	protein_coding	132564690	132741797	1	-1	chromosome	neurofascin [Source:MGI Symbol;Acc:MGI:104753]	Nfasc	269116
969	1765	ENSMUSG00000006462.6	22.1937452094584	-1.98186474344703	0.557904610062863	3.55233620174554	0.000381826659900351	0.0033107508232946	44.5543459827975	31.5710139156473	29.9738635427044	7.3660101425521	15.0373126035127	4.65992506953618	28638	ENSMUSG00000006462	A530013C23Rik	lncRNA	167691177	167729172	2	1	chromosome	RIKEN cDNA A530013C23 gene [Source:MGI Symbol;Acc:MGI:3041178]	A530013C23Rik	NA
970	1767	ENSMUSG00000027977.15	11.2365080223421	3.42808765942509	0.965587065872706	-3.5502626128559	0.000384847041363373	0.00333316305660728	1.85643108261656	2.33859362338128	1.49869317713522	6.44525887473309	35.0870627415297	20.1930086346568	31262	ENSMUSG00000027977	Ndst3	protein_coding	123526166	123690853	3	-1	chromosome	N-deacetylase/N-sulfotransferase (heparan glucosaminyl) 3 [Source:MGI Symbol;Acc:MGI:1932544]	Ndst3	83398
971	1771	ENSMUSG00000024806.4	6.01107495762678	-5.29104779575707	1.49160758609434	3.54721164271581	0.000389331691300721	0.00336438859608483	18.5643108261656	4.67718724676256	11.9895454170818	0	0.835406255750707	0	24577	ENSMUSG00000024806	Mlana	protein_coding	29697824	29708634	19	1	chromosome	melan-A [Source:MGI Symbol;Acc:MGI:108454]	Mlana	77836
972	1772	ENSMUSG00000007805.4	82.1928145019199	-1.02621204187988	0.289421411125539	3.54573643286795	0.000391517588092106	0.00337978782555777	129.950175783159	91.2051513118699	109.404601930871	48.7998171944077	60.9846566698016	52.81248412141	1620	ENSMUSG00000007805	Twist2	protein_coding	91801461	91848028	1	1	chromosome	twist basic helix-loop-helix transcription factor 2 [Source:MGI Symbol;Acc:MGI:104685]	Twist2	13345
973	1773	ENSMUSG00000020638.8	16.4344213072996	2.63138445409251	0.742131681447869	-3.54571098347234	0.0003915553982432	0.00337978782555777	4.64107770654141	5.8464840584532	2.99738635427044	51.5620709978647	13.3665000920113	20.1930086346568	9529	ENSMUSG00000020638	Cmpk2	protein_coding	26469204	26479837	12	1	chromosome	cytidine monophosphate (UMP-CMP) kinase 2, mitochondrial [Source:MGI Symbol;Acc:MGI:99830]	Cmpk2	22169
974	1779	ENSMUSG00000039873.4	59.5523919296273	-1.24567934516402	0.351917957294847	3.53968679160169	0.000400602161381563	0.00344621443382993	111.385864956994	57.2955437728414	82.428124742437	32.2262943736654	35.9224689972804	38.0560547345454	28557	ENSMUSG00000039873	Neurl2	protein_coding	164830732	164833456	2	-1	chromosome	neuralized E3 ubiquitin protein ligase 2 [Source:MGI Symbol;Acc:MGI:3043305]	Neurl2	415115
975	1784	ENSMUSG00000076258.1	41999.8969329275	-2.60467033221662	0.736454914050312	3.53676821557427	0.000405054978323635	0.0034747541414041	138578.867455161	34933.9115460696	42906.0869682042	6708.59373732932	14828.4610395751	14043.4608512255	18590	ENSMUSG00000076258	Gm23935	miRNA	11144125	11144181	16	1	chromosome	predicted gene, 23935 [Source:MGI Symbol;Acc:MGI:5453712]	Gm23935	NA
976	1786	ENSMUSG00000022340.15	29.2440679625447	1.62551545831157	0.459799262920956	-3.5352719967083	0.000407355617698714	0.00348926338106852	16.7078797435491	15.2008585519783	10.4908522399465	49.7205684622267	47.6181565777903	35.7260921997773	17112	ENSMUSG00000022340	Sybu	protein_coding	44671856	44788063	15	-1	chromosome	syntabulin (syntaxin-interacting) [Source:MGI Symbol;Acc:MGI:2442392]	Sybu	319613
977	1792	ENSMUSG00000068748.7	27.5196875097139	-1.89599056939651	0.536853035427029	3.53167523377862	0.000412936162896153	0.00352654856973366	42.697914900181	67.8192150780571	19.4830113027578	9.20751267819012	15.0373126035127	10.8731584955844	38221	ENSMUSG00000068748	Ptprz1	protein_coding	22875502	23052916	6	1	chromosome	protein tyrosine phosphatase, receptor type Z, polypeptide 1 [Source:MGI Symbol;Acc:MGI:97816]	Ptprz1	19283
978	1802	ENSMUSG00000024349.10	71.630124039948	1.08032133476946	0.306426762420006	-3.52554498255185	0.000422612398495319	0.0035891565741245	49.195423689339	47.9411692793162	40.4647157826509	80.1053603002541	111.109032014844	100.965043173284	22818	ENSMUSG00000024349	Tmem173	protein_coding	35733679	35740554	18	-1	chromosome	transmembrane protein 173 [Source:MGI Symbol;Acc:MGI:1919762]	Tmem173	72512
[truncated: 344 more rows]
