# Supplementary material for: Ectomesenchymal Six1 controls mandibular skeleton formation
Source: Front Genet. 2023 Feb 8;14:1082911. doi: 10.3389/fgene.2023.1082911 (PMC9946248; doi:10.3389/fgene.2023.1082911)
Supplement: Supplementary file 4 [file DataSheet5.CSV]

seqnames	start	end	width	strand	annotation	geneChr	geneStart	geneEnd	geneLength	geneStrand	geneId	transcriptId	distanceToTSS
chr7	140955624	140956727	1104	*	Promoter (<=1kb)	7	140949222	140955937	6716	2	80876	ENSMUST00000211129.1	0
chr11	53308077	53309391	1315	*	Distal Intergenic	11	53259814	53300457	40644	2	15525	ENSMUST00000020630.7	-7620
chr11	8692282	8693759	1478	*	Distal Intergenic	11	8431652	8664681	233030	2	319939	ENSMUST00000239111.1	-27601
chr5	111799445	111800848	1404	*	Intron (ENSMUST00000198395.4/ENSMUST00000198395.4, intron 1 of 2)	5	111734303	111761725	27423	2	269683	ENSMUST00000129065.7	-37720
chr8	123621731	123622320	590	*	Exon (ENSMUST00000178520.1/ENSMUST00000178520.1, exon 1 of 1)	8	123653929	123655985	2057	1	69581	ENSMUST00000136615.1	-31609
chr15	77214344	77215714	1371	*	Intron (ENSMUST00000171751.9/93686, intron 2 of 13)	15	77116951	77203436	86486	2	93686	ENSMUST00000226877.1	-10908
chr1	182519716	182521268	1553	*	Distal Intergenic	1	182483905	182517608	33704	2	12334	ENSMUST00000192483.1	-2108
chr15	8805851	8807157	1307	*	Distal Intergenic	15	8634124	8710764	76641	2	20512	ENSMUST00000005493.13	-95087
chr12	79864303	79865545	1243	*	Distal Intergenic	12	79917019	79924733	7715	2	77290	ENSMUST00000218818.1	59188
chr10	80070847	80072224	1378	*	3' UTR	10	80071283	80075400	4118	2	216161	ENSMUST00000218310.1	3176
chr15	58480219	58481601	1383	*	Distal Intergenic	15	58510048	58662933	152886	1	631797	ENSMUST00000161028.1	-28447
chr10	80701834	80702896	1063	*	Promoter (<=1kb)	10	80685253	80701855	16603	2	208228	ENSMUST00000003438.10	0
chr15	81810195	81811465	1271	*	Promoter (<=1kb)	15	81811046	81821256	10211	1	21685	ENSMUST00000168200.1	0
chr12	8921065	8922303	1239	*	Promoter (<=1kb)	12	8921664	8938742	17079	1	17775	ENSMUST00000020909.3	0
chr14	67715360	67716591	1232	*	Promoter (<=1kb)	14	67715937	67739661	23725	1	105440	ENSMUST00000152243.7	0
chr10	84440387	84441877	1491	*	Promoter (<=1kb)	10	84370905	84440597	69693	2	77976	ENSMUST00000020220.14	0
chr19	41816808	41818005	1198	*	Distal Intergenic	19	41829970	41832583	2614	1	14296	ENSMUST00000087155.4	-11965
chrUn_JH584304	59525	60598	1074	*	Promoter (<=1kb)	66	52190	59667	7478	2	66776	ENSMUST00000179505.7	0
chr13	4771121	4771915	795	*	Exon (ENSMUST00000065956.4/ENSMUST00000065956.4, exon 1 of 3)	13	4590757	4609174	18418	2	56043	ENSMUST00000110691.9	-161947
chr3	61363212	61364571	1360	*	Promoter (1-2kb)	3	61361638	61368430	6793	1	74012	ENSMUST00000049064.3	1574
chr10	81175681	81176863	1183	*	Promoter (<=1kb)	10	81176631	81182498	5868	1	13629	ENSMUST00000047864.10	0
chr11	118248428	118249477	1050	*	Promoter (<=1kb)	11	118132019	118248502	116484	2	19157	ENSMUST00000100181.10	0
chr12	9898133	9898864	732	*	Distal Intergenic	12	9574441	9581500	7060	1	23967	ENSMUST00000057021.8	323692
chr1	168002154	168003680	1527	*	Distal Intergenic	1	168158370	168164662	6293	2	18514	ENSMUST00000097471.3	160982
chr11	118362633	118363686	1054	*	Distal Intergenic	11	118303701	118355740	52040	2	21858	ENSMUST00000155707.2	-6893
chr18	70052556	70053772	1217	*	Promoter (<=1kb)	18	69983656	70053588	69933	2	80718	ENSMUST00000069749.8	0
chr9	106476085	106477239	1155	*	Promoter (<=1kb)	9	106470322	106476949	6628	2	235587	ENSMUST00000067218.13	0
chr2	33753594	33755609	2016	*	Exon (ENSMUST00000041555.9/72543, exon 8 of 10)	2	33805816	33813591	7776	1	320482	ENSMUST00000156297.1	-50207
chr2	46442737	46444354	1618	*	Distal Intergenic	2	45696800	45698067	1268	1	69405	ENSMUST00000134308.1	745937
chr8	12995958	12997955	1998	*	Exon (ENSMUST00000095456.9/17207, exon 7 of 30)	8	13000759	13020505	19747	1	17207	ENSMUST00000126905.7	-2804
chr18	25510276	25511698	1423	*	Intron (ENSMUST00000115816.2/108013, intron 3 of 12)	18	25487268	25501239	13972	2	108013	ENSMUST00000226091.1	-9037
chr9	123461802	123462173	372	*	3' UTR	9	123454790	123461899	7110	1	102436	ENSMUST00000215087.1	7012
chr16	42874615	42875885	1271	*	Promoter (<=1kb)	16	42875881	43463175	587295	1	56490	ENSMUST00000126354.7	0
chr11	115899139	115900715	1577	*	Promoter (<=1kb)	11	115899966	115906269	6304	1	66528	ENSMUST00000152171.7	0
chr13	74770362	74771222	861	*	Promoter (<=1kb)	13	74692368	74770736	78369	2	12380	ENSMUST00000222588.1	0
chr2	30440696	30442631	1936	*	Promoter (<=1kb)	2	30441853	30447131	5279	1	110854	ENSMUST00000131476.7	0
chr13	112770258	112771319	1062	*	Distal Intergenic	13	112800792	112867894	67103	1	19012	ENSMUST00000016144.11	-29473
chr9	72652751	72653823	1073	*	Distal Intergenic	9	72662346	72749852	87507	1	17999	ENSMUST00000034740.14	-8523
chr10	83895178	83896979	1802	*	Distal Intergenic	10	83737909	83762163	24255	1	69784	ENSMUST00000218623.1	157269
chr15	83223006	83224688	1683	*	Distal Intergenic	15	83228333	83251729	23397	2	239559	ENSMUST00000229687.1	27041
chr4	106907386	106909282	1897	*	Promoter (1-2kb)	4	106910701	107031069	120369	1	72475	ENSMUST00000150915.7	-1419
chr7	83716751	83717985	1235	*	Intron (ENSMUST00000001792.11/16170, intron 2 of 18)	7	83722510	83732407	9898	2	16170	ENSMUST00000131916.1	14422
chr10	96628013	96629345	1333	*	Distal Intergenic	10	96617554	96618668	1115	1	12226	ENSMUST00000218953.1	10459
chr11	29172260	29173603	1344	*	Promoter (<=1kb)	11	29172890	29209641	36752	1	104570	ENSMUST00000102856.8	0
chr5	116023321	116024860	1540	*	Promoter (<=1kb)	5	116013586	116024462	10877	2	19079	ENSMUST00000031486.13	0
chr18	5819666	5821073	1408	*	Distal Intergenic	18	5731081	5772804	41724	1	21417	ENSMUST00000177030.1	88585
chr19	25654168	25655252	1085	*	Distal Intergenic	19	25671172	25672222	1051	2	100503074	ENSMUST00000188711.1	16970
chr12	99336239	99337215	977	*	Intron (ENSMUST00000046859.11/71375, intron 3 of 5)	12	99196670	99330063	133394	2	71375	ENSMUST00000222261.1	-6176
chr12	84846467	84848351	1885	*	Intron (ENSMUST00000002073.12/16997, intron 3 of 35)	12	84875769	84878132	2364	1	100303738	ENSMUST00000171853.1	-27418
chr3	31260170	31261607	1438	*	Promoter (1-2kb)	3	31222720	31258394	35675	2	241919	ENSMUST00000108245.1	-1776
chr13	60109871	60110991	1121	*	Exon (ENSMUST00000225266.1/328263, exon 2 of 3)	13	60175787	60176941	1155	2	14451	ENSMUST00000223933.1	65950
chr12	69474177	69475661	1485	*	Promoter (<=1kb)	12	69464787	69475547	10761	2	76062	ENSMUST00000223143.1	0
chr18	35837116	35838203	1088	*	Intron (ENSMUST00000235919.1/56550, intron 4 of 4)	18	35830314	35859163	28850	1	67393	ENSMUST00000235169.1	6802
chr13	107922702	107924065	1364	*	Distal Intergenic	13	107724618	107890064	165447	2	67263	ENSMUST00000105097.2	-32638
chr11	117114245	117115617	1373	*	Promoter (<=1kb)	11	117115168	117152185	37018	1	74136	ENSMUST00000127090.7	0
chr8	123600564	123601538	975	*	Intron (ENSMUST00000127664.1/108148, intron 1 of 15)	8	123565969	123566087	119	2	100861494	ENSMUST00000179081.1	-34477
chr1	125560204	125561276	1073	*	Promoter (<=1kb)	1	125560595	125568573	7979	1	74150	ENSMUST00000190037.6	0
chr11	69990695	69991889	1195	*	Promoter (<=1kb)	11	69991143	69994951	3809	1	56486	ENSMUST00000018711.14	0
chr6	72711171	72712298	1128	*	Intron (ENSMUST00000069536.11/21415, intron 3 of 11)	6	72648815	72671404	22590	2	21415	ENSMUST00000182651.1	-39767
chrX	169881202	169882251	1050	*	Promoter (1-2kb)	20	169879664	169990571	110908	1	17318	ENSMUST00000078947.11	1538
chr1	163208624	163209782	1159	*	Distal Intergenic	1	163247577	163289224	41648	2	18933	ENSMUST00000183691.2	79442
chr1	168382367	168384141	1775	*	Intron (ENSMUST00000188912.6/18514, intron 2 of 7)	1	168158732	168431504	272773	2	18514	ENSMUST00000064438.10	47363
chr11	20332230	20333469	1240	*	Promoter (<=1kb)	11	20302180	20332713	30534	2	55963	ENSMUST00000109594.7	0
chr18	78236860	78238878	2019	*	Intron (ENSMUST00000237674.1/27411, intron 3 of 21)	18	78146940	78209094	62155	2	27411	ENSMUST00000025434.13	-27766
chr8	15012155	15013477	1323	*	Promoter (<=1kb)	8	15011306	15027093	15788	1	74901	ENSMUST00000184598.1	849
chr17	83990131	83991514	1384	*	Distal Intergenic	17	83998554	84013408	14855	1	78148	ENSMUST00000234981.1	-7040
chr1	161195423	161196571	1149	*	Intron (ENSMUST00000193379.1/ENSMUST00000193379.1, intron 6 of 25)	1	161156843	161159314	2472	2	100502590	ENSMUST00000178511.2	-36109
chr11	119988348	119989814	1467	*	Intron (ENSMUST00000075180.11/108100, intron 6 of 13)	11	119997671	120002199	4529	1	108100	ENSMUST00000131580.1	-7857
chr5	21701123	21702065	943	*	Promoter (<=1kb)	5	21662901	21701394	38494	2	242864	ENSMUST00000115217.7	0
chr13	63186089	63187782	1694	*	Intron (ENSMUST00000091560.10/72061, intron 6 of 14)	13	63191112	63299116	108005	1	72061	ENSMUST00000222282.1	-3330
chr2	113440196	113441325	1130	*	Promoter (<=1kb)	2	113441064	113709855	268792	1	14260	ENSMUST00000081349.8	0
chr13	95102690	95103629	940	*	Intron (ENSMUST00000162412.7/218461, intron 4 of 19)	13	95043468	95053018	9551	2	218461	ENSMUST00000160412.1	-49672
chr19	44247958	44249220	1263	*	Distal Intergenic	19	44237815	44242018	4204	1	30049	ENSMUST00000237324.1	10143
chr17	84148485	84149472	988	*	Intron (ENSMUST00000234659.1/ENSMUST00000234659.1, intron 1 of 1)	17	84183931	84187947	4017	2	12193	ENSMUST00000060366.6	38475
chr2	84858916	84860820	1905	*	Exon (ENSMUST00000121114.7/72401, exon 12 of 15)	2	84840625	84863594	22970	1	72401	ENSMUST00000111625.1	18291
chr1	44584550	44585666	1117	*	Intron (ENSMUST00000074525.9/70676, intron 1 of 10)	1	44552597	44708632	156036	1	70676	ENSMUST00000161066.7	31953
chr12	85959693	85960815	1123	*	Promoter (1-2kb)	12	85962001	86053522	91522	1	320244	ENSMUST00000220906.1	-1186
chr19	43674921	43676020	1100	*	Promoter (<=1kb)	19	43675178	43677176	1999	1	100502982	ENSMUST00000236819.1	0
chr1	86470026	86471335	1310	*	Distal Intergenic	1	86426329	86428052	1724	1	71863	ENSMUST00000046004.5	43697
chr3	55096007	55097180	1174	*	Distal Intergenic	3	55112108	55137322	25215	1	229285	ENSMUST00000044116.13	-14928
chr2	4297412	4299317	1906	*	Promoter (1-2kb)	2	4300518	4572439	271922	1	209630	ENSMUST00000175669.7	-1201
chr15	99818462	99820208	1747	*	Promoter (<=1kb)	15	99778470	99820143	41674	2	65970	ENSMUST00000109024.8	0
chr4	32302834	32304274	1441	*	Intron (ENSMUST00000108180.8/12014, intron 1 of 6)	4	32239077	32501636	262560	1	12014	ENSMUST00000149201.7	63757
chr7	92874318	92875508	1191	*	Promoter (<=1kb)	7	92875252	92934583	59332	1	72461	ENSMUST00000076052.7	0
chr8	126565540	126567243	1704	*	Exon (ENSMUST00000181773.1/ENSMUST00000181773.1, exon 1 of 3)	8	126588296	126593986	5691	2	270110	ENSMUST00000054960.7	26743
chr1	178999619	179000755	1137	*	Intron (ENSMUST00000128302.7/69726, intron 10 of 11)	1	178957250	178989345	32096	2	69726	ENSMUST00000129393.1	-10274
chr17	39843238	39846712	3475	*	Promoter (<=1kb)	17	39843013	39846341	3329	1	100861531	ENSMUST00000192833.1	225
chr19	8982651	8983662	1012	*	Distal Intergenic	19	8989284	9019196	29913	1	66395	ENSMUST00000092956.3	-5622
chr12	85255862	85257128	1267	*	Exon (ENSMUST00000221577.1/ENSMUST00000221577.1, exon 1 of 1)	12	85234520	85266284	31765	2	217716	ENSMUST00000223230.1	9156
chr5	64579614	64580357	744	*	Distal Intergenic	5	64595228	64603160	7933	2	100042198	ENSMUST00000196283.1	22803
chr2	119262889	119263833	945	*	Distal Intergenic	2	119269201	119271272	2072	2	228543	ENSMUST00000037360.7	7439
chr11	93994813	93995904	1092	*	Promoter (<=1kb)	11	93996091	94043628	47538	1	70834	ENSMUST00000132772.7	-187
chr11	106845848	106847612	1765	*	3' UTR	11	106830588	106839298	8711	2	66313	ENSMUST00000144027.1	-6550
chr4	106847248	106848998	1751	*	Exon (ENSMUST00000151369.1/ENSMUST00000151369.1, exon 1 of 2)	4	106747235	106804998	57764	2	329910	ENSMUST00000065253.12	-42250
chr16	30475687	30477459	1773	*	Distal Intergenic	16	30513970	30540909	26940	2	224090	ENSMUST00000149110.2	63450
chr9	69467000	69468146	1147	*	Exon (ENSMUST00000034756.14/12306, exon 3 of 13)	9	69456944	69457031	88	1	100526560	ENSMUST00000175301.1	10056
chr8	31111219	31112695	1477	*	Promoter (<=1kb)	8	31111820	31131482	19663	1	68867	ENSMUST00000046941.7	0
chr10	121903253	121904668	1416	*	Intron (ENSMUST00000020322.11/117600, intron 3 of 21)	10	121806640	121823133	16494	2	117600	ENSMUST00000161156.1	-80120
chr6	99159170	99160591	1422	*	Intron (ENSMUST00000113326.8/108655, intron 3 of 17)	6	98930090	99163018	232929	2	108655	ENSMUST00000074346.11	2427
chr5	124966227	124967646	1420	*	Distal Intergenic	5	125003221	125012547	9327	1	73121	ENSMUST00000036109.7	-35575
chr18	62477945	62479091	1147	*	Intron (ENSMUST00000238081.1/15562, intron 5 of 5)	18	62519377	62520729	1353	2	107035	ENSMUST00000237378.1	41638
chr11	20858718	20859549	832	*	Distal Intergenic	11	20829312	20831056	1745	2	216551	ENSMUST00000154300.7	-27662
chr6	134034780	134035752	973	*	Promoter (<=1kb)	6	134035700	134270155	234456	1	14011	ENSMUST00000081028.12	0
chr11	111961130	111962551	1422	*	Distal Intergenic	11	112664839	112669398	4560	2	217294	ENSMUST00000141399.1	706847
chr1	88474393	88475643	1251	*	Distal Intergenic	1	88499871	88510066	10196	2	14659	ENSMUST00000067625.8	34423
chr11	106929756	106931510	1755	*	Distal Intergenic	11	106820066	106920715	100650	2	66313	ENSMUST00000103067.9	-9041
chr11	49243417	49245102	1686	*	Promoter (<=1kb)	11	49244191	49263022	18832	1	17308	ENSMUST00000167400.7	0
chr13	92354269	92355396	1128	*	Promoter (<=1kb)	13	92354726	92389053	34328	1	13361	ENSMUST00000022218.5	0
chr16	22076277	22077625	1349	*	Promoter (1-2kb)	16	22076018	22079118	3101	2	319765	ENSMUST00000146885.1	1493
chr13	41605086	41605797	712	*	Promoter (<=1kb)	13	41605907	41634651	28745	1	621976	ENSMUST00000221694.1	-110
chr12	79886792	79888245	1454	*	Distal Intergenic	12	79917019	79924733	7715	2	77290	ENSMUST00000218818.1	36488
chr4	88927484	88929253	1770	*	Exon (ENSMUST00000233522.1/106557447, exon 2 of 3)	4	88909855	88938521	28667	2	106557447	ENSMUST00000233522.1	9268
chr16	52031003	52032092	1090	*	Promoter (<=1kb)	16	52031225	52208048	176824	1	208650	ENSMUST00000114471.2	0
chr12	3349493	3350692	1200	*	Intron (ENSMUST00000180719.1/ENSMUST00000180719.1, intron 1 of 1)	12	3365132	3404064	38933	1	16570	ENSMUST00000220210.1	-14440
chr16	57048257	57049042	786	*	Intron (ENSMUST00000067173.7/69457, intron 3 of 6)	16	57036967	57071352	34386	2	69457	ENSMUST00000067173.7	22310
chr7	25267486	25268331	846	*	Promoter (<=1kb)	7	25267704	25294159	26456	1	71722	ENSMUST00000169266.7	0
chr5	47472041	47472915	875	*	Distal Intergenic	5	47983138	48307733	324596	1	20563	ENSMUST00000173107.7	-510223
chr4	89127343	89128790	1448	*	Promoter (<=1kb)	4	89100664	89128226	27563	2	102637941	ENSMUST00000154352.1	0
chr17	79694805	79696408	1604	*	Distal Intergenic	17	79681633	79684976	3344	1	381110	ENSMUST00000224097.1	13172
chr9	64022028	64023001	974	*	Promoter (<=1kb)	9	63953076	64022059	68984	2	17130	ENSMUST00000041029.5	0
chr3	97767128	97768402	1275	*	Promoter (<=1kb)	3	97738854	97768009	29156	2	83679	ENSMUST00000045243.14	0
chr4	130745556	130746818	1263	*	Intron (ENSMUST00000030315.12/80912, intron 9 of 21)	4	130749634	130749706	73	1	100217460	ENSMUST00000083262.1	-2816
chr11	32925107	32926214	1108	*	Exon (ENSMUST00000150073.1/ENSMUST00000150073.1, exon 1 of 3)	11	32820373	32824605	4233	2	69351	ENSMUST00000020508.3	-100502
chr8	4165361	4166513	1153	*	Promoter (<=1kb)	8	4166567	4186880	20314	1	213027	ENSMUST00000177499.7	-54
chr16	21338723	21340183	1461	*	Distal Intergenic	16	21331902	21333356	1455	2	76222	ENSMUST00000231504.1	-5367
chr2	122117679	122118535	857	*	Promoter (<=1kb)	2	122053520	122118386	64867	2	214585	ENSMUST00000036450.7	0
chr2	128338653	128340522	1870	*	Intron (ENSMUST00000225087.1/100043424, intron 1 of 6)	2	128372107	128428893	56787	2	100043424	ENSMUST00000125354.1	88371
chr15	91092220	91092837	618	*	Distal Intergenic	15	90933276	91049948	116673	2	16564	ENSMUST00000109288.8	-42272
chr11	87462348	87463529	1182	*	Exon (ENSMUST00000184171.1/ENSMUST00000184171.1, exon 1 of 1)	11	87427591	87484766	57176	1	83560	ENSMUST00000156483.1	34757
chr18	52535438	52537265	1828	*	Intron (ENSMUST00000235622.1/ENSMUST00000235622.1, intron 1 of 2)	18	52516069	52529867	13799	2	16948	ENSMUST00000171470.7	-5571
chr11	87591719	87592389	671	*	Promoter (<=1kb)	11	87592162	87616302	24141	1	170749	ENSMUST00000103179.9	0
chr1	16656535	16657693	1159	*	Promoter (<=1kb)	1	16657552	16662278	4727	1	329101	ENSMUST00000181371.1	0
chr12	111863970	111864727	758	*	Intron (ENSMUST00000054815.14/21981, intron 3 of 16)	12	111828894	111844978	16085	2	21981	ENSMUST00000220486.1	-18992
chr5	64876766	64878761	1996	*	Distal Intergenic	5	64826809	64829550	2742	1	16599	ENSMUST00000198946.1	49957
chr16	25058532	25059929	1398	*	Promoter (<=1kb)	16	25059639	25069058	9420	1	319487	ENSMUST00000181655.1	0
chr6	113306224	113307180	957	*	Promoter (<=1kb)	6	113307137	113324857	17721	1	78783	ENSMUST00000113122.7	0
chr5	72913493	72914794	1302	*	Promoter (<=1kb)	5	72914304	72978829	64526	1	75991	ENSMUST00000144843.7	0
chr16	91728357	91729379	1023	*	Promoter (<=1kb)	16	91729281	91870210	140930	1	16443	ENSMUST00000114001.7	0
chr11	87442725	87444316	1592	*	Exon (ENSMUST00000200547.1/ENSMUST00000200547.1, exon 1 of 1)	11	87427591	87484766	57176	1	83560	ENSMUST00000156483.1	15134
chr13	67779521	67780422	902	*	Promoter (<=1kb)	13	67779693	67786280	6588	1	72958	ENSMUST00000220570.1	0
chr1	90050615	90051586	972	*	Intron (ENSMUST00000113094.8/74918, intron 16 of 18)	1	90042140	90054960	12821	2	74918	ENSMUST00000212859.1	3374
chr13	32478961	32480653	1693	*	Distal Intergenic	13	31819579	32338740	519162	2	218138	ENSMUST00000041859.8	-140221
chr2	52321719	52322734	1016	*	Intron (ENSMUST00000036934.11/17996, intron 9 of 156)	2	52136662	52335134	198473	2	17996	ENSMUST00000075301.9	12400
chr7	5540547	5541400	854	*	3' UTR	7	5544197	5545099	903	2	636697	ENSMUST00000173782.3	3699
chr11	4307884	4309787	1904	*	Distal Intergenic	11	4267095	4272514	5420	1	16878	ENSMUST00000040750.3	40789
chr17	79738644	79740087	1444	*	Intron (ENSMUST00000234743.1/ENSMUST00000234743.1, intron 1 of 2)	17	79706894	79715061	8168	2	13078	ENSMUST00000234361.1	-23583
chr12	104978311	104979389	1079	*	Intron (ENSMUST00000067005.10/212073, intron 1 of 16)	12	104929949	104998677	68729	2	212073	ENSMUST00000109927.1	19288
chr1	182527599	182528664	1066	*	Distal Intergenic	1	182483905	182517608	33704	2	12334	ENSMUST00000192483.1	-9991
chr2	167372818	167374046	1229	*	Distal Intergenic	2	167298444	167349183	50740	2	56336	ENSMUST00000109221.8	-23635
chr1	94149764	94150736	973	*	Distal Intergenic	1	94038305	94052553	14249	2	18566	ENSMUST00000027507.7	-97211
chr5	149320051	149321297	1247	*	Distal Intergenic	5	149287415	149288044	630	1	11690	ENSMUST00000202629.1	32636
chr10	86778258	86779010	753	*	Promoter (<=1kb)	10	86779005	86838389	59385	1	103466	ENSMUST00000099396.2	0
chr13	103969783	103970761	979	*	Exon (ENSMUST00000225228.1/ENSMUST00000225228.1, exon 1 of 2)	13	103842180	103920514	78335	2	59079	ENSMUST00000189323.1	-49269
chr3	121379041	121380391	1351	*	Exon (ENSMUST00000197896.1/ENSMUST00000197896.1, exon 1 of 1)	3	121426497	121458207	31711	1	71994	ENSMUST00000029773.12	-46106
chr18	75366315	75367217	903	*	Promoter (<=1kb)	18	75365332	75367088	1757	2	102636262	ENSMUST00000174338.1	0
chr13	104037101	104038762	1662	*	Promoter (<=1kb)	13	104035638	104037642	2005	2	75805	ENSMUST00000224475.1	0
chr4	116300467	116301555	1089	*	3' UTR	4	116308008	116309205	1198	2	17776	ENSMUST00000128713.1	7650
chr2	145213818	145214940	1123	*	Intron (ENSMUST00000110007.7/94249, intron 1 of 16)	2	145242611	145642166	399556	1	94249	ENSMUST00000137908.1	-27671
chr14	21806143	21807274	1132	*	Distal Intergenic	14	21791872	21792975	1104	1	67630	ENSMUST00000142023.1	14271
chr13	64431844	64433069	1226	*	Promoter (<=1kb)	13	64432314	64441773	9460	1	105278	ENSMUST00000021939.7	0
chr8	12752921	12754306	1386	*	Distal Intergenic	8	12757014	12868728	111715	1	50770	ENSMUST00000033818.9	-2708
chr1	20885611	20886451	841	*	Distal Intergenic	1	20888650	20890473	1824	2	77741	ENSMUST00000181654.1	4022
chr11	87448689	87449932	1244	*	Exon (ENSMUST00000198628.1/ENSMUST00000198628.1, exon 1 of 1)	11	87427591	87484766	57176	1	83560	ENSMUST00000156483.1	21098
chr11	101658277	101659842	1566	*	Exon (ENSMUST00000084010.1/ENSMUST00000084010.1, exon 1 of 1)	11	101665541	101667832	2292	1	80981	ENSMUST00000039388.2	-5699
chr13	103977879	103978841	963	*	Exon (ENSMUST00000224348.1/ENSMUST00000224348.1, exon 1 of 2)	13	104024585	104034573	9989	2	75805	ENSMUST00000225704.1	55732
chr6	31074950	31076254	1305	*	Distal Intergenic	6	31063092	31063495	404	2	387223	ENSMUST00000183056.1	-11455
chr1	192822364	192823687	1324	*	Distal Intergenic	1	192833169	192834719	1551	2	320952	ENSMUST00000057543.2	11032
chr12	38843554	38844531	978	*	Intron (ENSMUST00000160244.7/14009, intron 8 of 11)	12	38837398	38865716	28319	1	14009	ENSMUST00000161591.1	6156
chr5	102481075	102482027	953	*	Promoter (<=1kb)	5	102481391	102897936	416546	1	231532	ENSMUST00000073302.11	0
chr16	4683443	4684485	1043	*	Promoter (<=1kb)	16	4684070	4707695	23626	1	83945	ENSMUST00000060067.11	0
chr5	23992684	23994000	1317	*	Intron (ENSMUST00000101513.8/84652, intron 2 of 10)	5	23964481	24000019	35539	2	84652	ENSMUST00000115109.1	6019
chr12	21373298	21374328	1031	*	Promoter (<=1kb)	12	21323509	21373593	50085	2	11491	ENSMUST00000101551.9	0
chr8	105288920	105290214	1295	*	Promoter (<=1kb)	8	105280409	105289050	8642	2	74356	ENSMUST00000212922.1	0
chr8	85492108	85493037	930	*	Promoter (<=1kb)	8	85492576	85527560	34985	1	108682	ENSMUST00000034136.11	0
chr17	3331244	3332515	1272	*	Intron (ENSMUST00000169838.8/24001, intron 1 of 26)	17	3326573	3518979	192407	1	24001	ENSMUST00000169838.8	4671
chr6	72789077	72789863	787	*	Promoter (<=1kb)	6	72626378	72789254	162877	2	21415	ENSMUST00000069536.11	0
chr19	5345235	5346634	1400	*	Promoter (1-2kb)	19	5347857	5348579	723	2	73720	ENSMUST00000237627.1	1945
chr12	76837276	76838123	848	*	Promoter (<=1kb)	12	76837414	76921412	83999	1	110606	ENSMUST00000041008.9	0
chr4	66827358	66829283	1926	*	Promoter (<=1kb)	4	66827584	66842800	15217	1	21898	ENSMUST00000048096.11	0
chr7	15921761	15923039	1279	*	Promoter (<=1kb)	7	15917208	15922402	5195	2	20364	ENSMUST00000044355.9	0
chr12	85454892	85455938	1047	*	Distal Intergenic	12	85473890	85477273	3384	1	14281	ENSMUST00000021674.6	-17952
chr1	193189124	193190643	1520	*	Promoter (1-2kb)	1	193184663	193187140	2478	2	215243	ENSMUST00000159666.1	-1984
chr12	54834781	54835564	784	*	Distal Intergenic	12	54860480	54861738	1259	2	12632	ENSMUST00000223320.1	26174
chr11	88180257	88181712	1456	*	Promoter (<=1kb)	11	88182303	88183280	978	1	103841	ENSMUST00000132377.1	-591
chr8	72570724	72572002	1279	*	Promoter (<=1kb)	8	72565188	72571088	5901	2	66818	ENSMUST00000167290.7	0
chr1	72255099	72255961	863	*	Exon (ENSMUST00000179876.1/ENSMUST00000179876.1, exon 1 of 1)	1	72259167	72284259	25093	2	111175	ENSMUST00000134840.7	28298
chr15	101143218	101144424	1207	*	3' UTR	15	101137600	101142624	5025	1	11482	ENSMUST00000128525.1	5618
chr1	35274349	35276283	1935	*	Distal Intergenic	1	34851837	34863475	11639	1	226971	ENSMUST00000152654.2	422512
chr10	127924431	127925506	1076	*	Distal Intergenic	10	127903414	127910337	6924	1	70061	ENSMUST00000149849.1	21017
chr18	60525620	60526796	1177	*	Promoter (<=1kb)	18	60526185	60557939	31755	1	67665	ENSMUST00000223984.1	0
chr18	82737560	82738500	941	*	Distal Intergenic	18	82720281	82720340	60	1	100628586	ENSMUST00000174897.1	17279
chr16	13944515	13945782	1268	*	5' UTR	16	13941094	13946845	5752	1	93734	ENSMUST00000156143.1	3421
chr18	52613368	52614500	1133	*	Promoter (1-2kb)	18	52615915	52639830	23916	1	66758	ENSMUST00000072666.3	-1415
chr5	140704289	140705329	1041	*	Promoter (<=1kb)	5	140705011	140719379	14369	1	231841	ENSMUST00000041588.12	0
chr4	126260679	126262445	1767	*	Promoter (<=1kb)	4	126262325	126275883	13559	1	27096	ENSMUST00000030660.8	0
chr15	102624930	102625832	903	*	Promoter (<=1kb)	15	102523843	102625067	101225	2	223922	ENSMUST00000184772.1	0
chr9	65195550	65196881	1332	*	Promoter (<=1kb)	9	65195353	65238430	43078	1	214424	ENSMUST00000216702.1	197
chr17	17624162	17625747	1586	*	Promoter (<=1kb)	17	17521410	17625047	103638	2	240028	ENSMUST00000041047.3	0
chr8	120901930	120903656	1727	*	Intron (ENSMUST00000127664.1/108148, intron 1 of 15)	8	120752209	120753711	1503	1	15900	ENSMUST00000160594.1	149721
chr3	63137117	63139098	1982	*	Distal Intergenic	3	63241537	63327826	86290	1	17380	ENSMUST00000194324.5	-102439
chr15	59822477	59824014	1538	*	Distal Intergenic	15	59788417	59794959	6543	2	100503021	ENSMUST00000228865.1	-27518
chr3	52045886	52047226	1341	*	Intron (ENSMUST00000121440.3/433586, intron 1 of 4)	3	51685907	52105076	419170	2	433586	ENSMUST00000121440.3	57850
chr8	105826801	105827797	997	*	Promoter (<=1kb)	8	105827731	105844680	16950	1	72236	ENSMUST00000212566.1	0
chr2	75643000	75644140	1141	*	Distal Intergenic	2	75659261	75665839	6579	1	229279	ENSMUST00000111964.7	-15121
chr17	85688294	85689420	1127	*	Promoter (<=1kb)	17	85684277	85688274	3998	2	20472	ENSMUST00000163568.3	-20
chr8	124340224	124341016	793	*	Exon (ENSMUST00000127664.1/108148, exon 15 of 16)	8	124371885	124375111	3227	2	209966	ENSMUST00000140126.1	34095
chr14	123201331	123202945	1615	*	Intron (ENSMUST00000228377.1/ENSMUST00000228377.1, intron 1 of 3)	14	123169294	123253899	84606	1	380934	ENSMUST00000226524.1	32037
chr18	57981297	57982517	1221	*	Distal Intergenic	18	58025101	58026880	1780	2	14119	ENSMUST00000236932.1	44363
chr19	6979566	6980557	992	*	Promoter (<=1kb)	19	6977747	6980250	2504	2	114841036	ENSMUST00000238181.1	0
chr7	127850455	127851528	1074	*	Distal Intergenic	7	127848391	127849019	629	1	20909	ENSMUST00000125861.1	2064
chr1	78648784	78649917	1134	*	Distal Intergenic	1	78657825	78707743	49919	1	74205	ENSMUST00000035779.14	-7908
chr12	52818558	52819967	1410	*	Intron (ENSMUST00000095737.4/238161, intron 2 of 13)	12	52795836	53148763	352928	1	238161	ENSMUST00000219786.1	22722
chr12	103962378	103964002	1625	*	Distal Intergenic	12	103946931	103958975	12045	2	20704	ENSMUST00000122229.7	-3403
chr8	35217036	35218481	1446	*	Distal Intergenic	8	35375739	35388129	12391	1	244416	ENSMUST00000210337.1	-157258
chr14	73013856	73014905	1050	*	Distal Intergenic	14	73029128	73049072	19945	2	70086	ENSMUST00000044664.11	34167
chr10	21789554	21791208	1655	*	Distal Intergenic	10	21882184	21999893	117710	1	20393	ENSMUST00000120509.7	-90976
chr17	56078927	56079628	702	*	Promoter (<=1kb)	17	56079634	56100592	20959	1	15193	ENSMUST00000226053.1	-6
chr16	15637074	15638133	1060	*	Promoter (<=1kb)	16	15623897	15637400	13504	2	17217	ENSMUST00000023353.3	0
chr17	56290132	56291559	1428	*	Promoter (<=1kb)	17	56277476	56290511	13036	2	66905	ENSMUST00000019726.7	0
chr11	48816960	48817800	841	*	Promoter (<=1kb)	11	48806404	48817353	10950	2	211007	ENSMUST00000047145.13	0
chr19	8819017	8820245	1229	*	Promoter (<=1kb)	19	8820010	8834143	14134	1	68693	ENSMUST00000096753.4	0
chr5	140640984	140642314	1331	*	Intron (ENSMUST00000197452.4/78339, intron 1 of 12)	5	140631518	140636467	4950	2	78339	ENSMUST00000198704.1	-4517
chr9	116383060	116384819	1760	*	Distal Intergenic	9	116189180	116194886	5707	1	100043817	ENSMUST00000214742.1	193880
chr17	13802685	13803406	722	*	Intron (ENSMUST00000139347.7/17356, intron 1 of 4)	17	13716436	13761825	45390	2	21646	ENSMUST00000148430.1	-40860
chr14	55590873	55592354	1482	*	Promoter (<=1kb)	14	55587441	55591087	3647	2	19188	ENSMUST00000161807.7	0
chr19	28283323	28284914	1592	*	Promoter (<=1kb)	19	28263951	28283906	19956	2	226075	ENSMUST00000159639.1	0
chr12	80259135	80261029	1895	*	Promoter (<=1kb)	12	80167547	80260371	92825	2	109711	ENSMUST00000021554.15	0
chr5	135148797	135149634	838	*	Promoter (<=1kb)	5	135149657	135165760	16104	1	27368	ENSMUST00000153183.7	-23
chr19	8740918	8741796	879	*	Promoter (<=1kb)	19	8741512	8744526	3015	1	102465599	ENSMUST00000176093.1	0
chr5	123693908	123695047	1140	*	Distal Intergenic	5	123699799	123703418	3620	2	70650	ENSMUST00000199875.1	8371
chr10	127596914	127598637	1724	*	Exon (ENSMUST00000124182.1/ENSMUST00000124182.1, exon 2 of 2)	10	127581729	127583460	1732	2	16971	ENSMUST00000133620.1	-13454
chr8	120536249	120537577	1329	*	Promoter (<=1kb)	8	120537429	120579326	41898	1	382034	ENSMUST00000118136.1	0
chr2	108660626	108661427	802	*	Distal Intergenic	2	109092300	109278280	185981	2	76894	ENSMUST00000147376.7	616853
chr12	113156125	113157279	1155	*	Promoter (<=1kb)	12	113156421	113164544	8124	1	104732	ENSMUST00000049271.12	0
chr5	142822844	142823994	1151	*	Distal Intergenic	5	142754789	142817662	62874	2	231861	ENSMUST00000151477.7	-5182
chr10	5823872	5825046	1175	*	Promoter (<=1kb)	10	5811887	5823910	12024	2	108853	ENSMUST00000019908.8	0
chr3	127779838	127780615	778	*	Promoter (<=1kb)	3	127670310	127780527	110218	2	71481	ENSMUST00000029662.11	0
chr5	66979319	66980458	1140	*	Intron (ENSMUST00000101164.10/77569, intron 8 of 25)	5	66977018	66999241	22224	1	77569	ENSMUST00000147050.7	2301
chr5	129941209	129941930	722	*	Promoter (<=1kb)	5	129941970	129984746	42777	1	69568	ENSMUST00000051758.10	-40
chr2	26902595	26903884	1290	*	Promoter (<=1kb)	2	26890435	26902879	12445	2	20935	ENSMUST00000047632.13	0
chr14	120477320	120478335	1016	*	Promoter (<=1kb)	14	120478444	120507194	28751	1	76108	ENSMUST00000062117.13	-109
chr1	72243692	72245259	1568	*	Exon (ENSMUST00000177868.1/ENSMUST00000177868.1, exon 1 of 1)	1	72159442	72212307	52866	2	381269	ENSMUST00000048860.8	-31385
chr11	76059322	76060669	1348	*	Intron (ENSMUST00000056601.10/68299, intron 19 of 21)	11	76019194	76027782	8589	2	76566	ENSMUST00000021207.6	-31540
chr17	27799723	27800958	1236	*	Intron (ENSMUST00000114863.9/224647, intron 1 of 4)	17	27753277	27820452	67176	2	224647	ENSMUST00000233508.1	19494
chr3	122332967	122334392	1426	*	Intron (ENSMUST00000196134.1/29815, intron 5 of 6)	3	122294136	122427148	133013	1	29815	ENSMUST00000196134.1	38831
chr17	88065924	88066618	695	*	Promoter (<=1kb)	17	87990859	88065291	74433	2	225055	ENSMUST00000005504.14	-633
chr10	40348621	40349442	822	*	Promoter (<=1kb)	10	40349308	40483818	134511	1	78334	ENSMUST00000044672.10	0
chr8	126613878	126616073	2196	*	Distal Intergenic	8	126588296	126593986	5691	2	270110	ENSMUST00000054960.7	-19892
chr7	63938536	63939710	1175	*	Promoter (<=1kb)	7	63886351	63938915	52565	2	50794	ENSMUST00000063694.9	0
chr1	191574637	191576156	1520	*	Promoter (<=1kb)	1	191537356	191575521	38166	2	76843	ENSMUST00000195650.5	0
chr4	56483055	56484659	1605	*	Distal Intergenic	4	56740005	56741443	1439	2	11471	ENSMUST00000095080.4	256784
chr17	84957009	84957939	931	*	Promoter (<=1kb)	17	84917182	84957423	40242	2	68531	ENSMUST00000234288.1	0
chr2	136890795	136892336	1542	*	Promoter (<=1kb)	2	136873780	136891382	17603	2	59030	ENSMUST00000028730.12	0
chr5	115489593	115490637	1045	*	Exon (ENSMUST00000101833.2/ENSMUST00000101833.2, exon 1 of 1)	5	115478010	115484725	6716	2	75387	ENSMUST00000112066.1	-4868
chr10	58322007	58323813	1807	*	Promoter (<=1kb)	10	58323466	58424691	101226	1	110829	ENSMUST00000020078.13	0
chr4	99193423	99194478	1056	*	Promoter (<=1kb)	4	99193934	99259787	65854	1	242557	ENSMUST00000030279.14	0
chr17	71355144	71356371	1228	*	Promoter (<=1kb)	17	71344489	71356496	12008	2	74355	ENSMUST00000138193.7	125
chr19	46447462	46448564	1103	*	Intron (ENSMUST00000039922.12/24069, intron 3 of 11)	19	46457906	46475634	17729	1	24069	ENSMUST00000123252.1	-9342
chr13	102372414	102373486	1073	*	Distal Intergenic	13	102693558	102706955	13398	1	17079	ENSMUST00000022124.9	-320072
chr4	64064982	64065970	989	*	Intron (ENSMUST00000141428.7/ENSMUST00000141428.7, intron 2 of 4)	4	63959785	64047015	87231	2	21923	ENSMUST00000107377.9	-17967
chr1	184140115	184141171	1057	*	Distal Intergenic	1	184034381	184075636	41256	1	63953	ENSMUST00000048655.7	105734
chr5	31047866	31049295	1430	*	Promoter (<=1kb)	5	31036036	31048002	11967	2	330064	ENSMUST00000202520.3	0
chr17	10390096	10391038	943	*	Distal Intergenic	17	10456216	10474123	17908	1	319750	ENSMUST00000160763.1	-65178
chr19	43523844	43525272	1429	*	Promoter (<=1kb)	19	43499752	43524605	24854	2	14718	ENSMUST00000026196.13	0
chr15	68400859	68402762	1904	*	Distal Intergenic	15	68341208	68341289	82	2	387228	ENSMUST00000083503.1	-59570
chr5	104200870	104202232	1363	*	Promoter (<=1kb)	5	104202613	104214102	11490	1	13406	ENSMUST00000066708.6	-381
chr11	20639656	20641074	1419	*	Intron (ENSMUST00000093292.10/58172, intron 1 of 1)	11	20647155	20649065	1911	1	58172	ENSMUST00000109585.1	-6081
chr11	87422639	87423858	1220	*	Exon (ENSMUST00000093684.1/ENSMUST00000093684.1, exon 1 of 1)	11	87427591	87484766	57176	1	83560	ENSMUST00000156483.1	-3733
chr11	26593168	26594092	925	*	Promoter (<=1kb)	11	26471404	26593920	122517	2	69922	ENSMUST00000078362.12	0
chr4	105580997	105582277	1281	*	Distal Intergenic	4	105157347	105232764	75418	1	67916	ENSMUST00000064139.7	423650
chr19	21882104	21883106	1003	*	Distal Intergenic	19	21778388	21807902	29515	1	83921	ENSMUST00000238079.1	103716
chr13	107915095	107916043	949	*	Distal Intergenic	13	107724618	107890064	165447	2	67263	ENSMUST00000105097.2	-25031
chr14	55822583	55824381	1799	*	Promoter (<=1kb)	14	55823144	55826232	3089	1	73181	ENSMUST00000226979.1	0
chr11	118327068	118328311	1244	*	Intron (ENSMUST00000017610.9/21858, intron 1 of 4)	11	118332360	118342500	10141	2	58251	ENSMUST00000103024.3	14189
chr9	66795147	66796070	924	*	Promoter (<=1kb)	9	66775202	66795490	20289	2	208117	ENSMUST00000034934.14	0
chr8	107205270	107206408	1139	*	Distal Intergenic	8	107165915	107185990	20076	1	66427	ENSMUST00000212920.1	39355
chr10	5805110	5806548	1439	*	Promoter (<=1kb)	10	5799160	5805600	6441	2	67141	ENSMUST00000019907.7	0
chr2	57237670	57239047	1378	*	Promoter (<=1kb)	2	57237678	57370719	133042	1	14571	ENSMUST00000169687.7	0
chr11	115276659	115277784	1126	*	Promoter (<=1kb)	11	115268024	115276914	8891	2	14149	ENSMUST00000155130.7	0
chr3	95624356	95625391	1036	*	Promoter (<=1kb)	3	95625011	95632102	7092	1	56205	ENSMUST00000058230.12	0
chr19	36207100	36208296	1197	*	Intron (ENSMUST00000236660.1/ENSMUST00000236660.1, intron 2 of 3)	19	36111965	36120099	8135	2	107765	ENSMUST00000237142.1	-87001
chr17	13699730	13700834	1105	*	Intron (ENSMUST00000135850.7/72578, intron 1 of 4)	17	13489273	13668891	179619	2	72578	ENSMUST00000185626.6	-30839
chr12	109798725	109799875	1151	*	Distal Intergenic	12	109747964	109749458	1495	1	100040724	ENSMUST00000182300.1	50761
chr15	77881489	77883114	1626	*	Distal Intergenic	15	77760587	77842175	81589	2	17886	ENSMUST00000016771.12	-39314
chr11	80049879	80051088	1210	*	Intron (ENSMUST00000103233.9/54394, intron 6 of 6)	11	80056217	80057899	1683	2	54394	ENSMUST00000147164.1	6811
chr6	145444873	145446486	1614	*	Intron (ENSMUST00000148739.7/74071, intron 2 of 10)	6	145393459	145450767	57309	2	74071	ENSMUST00000111706.7	4281
chr7	67740155	67742127	1973	*	Promoter (<=1kb)	7	67732750	67740594	7845	2	233335	ENSMUST00000207102.1	0
chr7	105399612	105400756	1145	*	Promoter (<=1kb)	7	105371211	105400054	28844	2	74349	ENSMUST00000179474.8	0
chr6	134943551	134944616	1066	*	Exon (ENSMUST00000184991.7/381822, exon 2 of 3)	6	134929155	134951718	22564	1	381822	ENSMUST00000184504.1	14396
chr9	21545939	21546714	776	*	Promoter (<=1kb)	9	21546894	21589467	42574	1	59035	ENSMUST00000034703.14	-180
chr8	116921183	116922380	1198	*	Promoter (<=1kb)	8	116888685	116921455	32771	2	66531	ENSMUST00000148235.7	0
chr4	14562656	14563817	1162	*	Intron (ENSMUST00000042221.13/208890, intron 5 of 18)	4	14505289	14516369	11081	2	208890	ENSMUST00000138042.1	-46287
chr10	84464791	84466162	1372	*	Intron (ENSMUST00000214135.1/ENSMUST00000214135.1, intron 3 of 3)	10	84488293	84497435	9143	1	75804	ENSMUST00000020222.1	-22131
chr8	14888311	14889568	1258	*	Promoter (<=1kb)	8	14889004	14894786	5783	1	26889	ENSMUST00000133578.1	0
chr13	35905657	35906445	789	*	Promoter (<=1kb)	13	35893472	35906359	12888	2	208366	ENSMUST00000171686.8	0
chr3	5860358	5860814	457	*	Distal Intergenic	3	5560500	5576239	15740	2	19302	ENSMUST00000059021.9	-284119
chr10	111672393	111673434	1042	*	Distal Intergenic	10	111586719	111594273	7555	2	71321	ENSMUST00000181547.1	-78120
chr5	125268317	125269344	1028	*	Intron (ENSMUST00000198586.1/ENSMUST00000198586.1, intron 1 of 3)	5	125277787	125284159	6373	2	20778	ENSMUST00000124582.1	14815
chr11	103027979	103028844	866	*	Promoter (<=1kb)	11	103028190	103043198	15009	1	18107	ENSMUST00000135332.1	0
chr13	48978672	48979599	928	*	Distal Intergenic	13	48879219	48968017	88799	2	218236	ENSMUST00000060805.6	-10655
chr8	123616914	123617725	812	*	Exon (ENSMUST00000177889.1/ENSMUST00000177889.1, exon 1 of 1)	8	123653929	123655985	2057	1	69581	ENSMUST00000136615.1	-36204
chr9	40320994	40322098	1105	*	Promoter (<=1kb)	9	40315720	40320920	5201	2	235283	ENSMUST00000239052.1	-74
chr4	48663323	48664518	1196	*	Promoter (<=1kb)	4	48663514	48673502	9989	1	68016	ENSMUST00000030033.4	0
chr1	10037532	10038431	900	*	Promoter (<=1kb)	1	10038006	10047534	9529	1	211660	ENSMUST00000191012.6	0
chr15	102230526	102231750	1225	*	Promoter (<=1kb)	15	102224375	102231908	7534	2	16421	ENSMUST00000230652.1	158
chr1	191396763	191397896	1134	*	Promoter (<=1kb)	1	191351975	191397041	45067	2	226849	ENSMUST00000067976.8	0
chr17	3114317	3115241	925	*	Promoter (<=1kb)	17	3114972	3151719	36748	1	106583	ENSMUST00000232079.1	0
chr4	40142645	40143931	1287	*	Promoter (<=1kb)	4	40143081	40198338	55258	1	11428	ENSMUST00000102973.3	0
chr5	33121618	33122594	977	*	Intron (ENSMUST00000011178.4/20537, intron 2 of 14)	5	33104219	33162870	58652	1	20537	ENSMUST00000011178.4	17399
chr10	79984355	79985290	936	*	Promoter (<=1kb)	10	79977118	79984330	7213	2	216157	ENSMUST00000052885.13	-25
chr10	96617724	96618590	867	*	Promoter (<=1kb)	10	96617554	96618668	1115	1	12226	ENSMUST00000218953.1	170
chr10	59114038	59115190	1153	*	Intron (ENSMUST00000153031.1/237353, intron 8 of 9)	10	59080034	59104357	24324	1	237353	ENSMUST00000152924.1	34004
chr16	25407168	25408367	1200	*	Intron (ENSMUST00000056087.3/71338, intron 4 of 5)	16	25286821	25318235	31415	1	71338	ENSMUST00000128595.1	120347
chr10	80621979	80622659	681	*	Promoter (<=1kb)	10	80622838	80640741	17904	1	103236	ENSMUST00000079773.13	-179
chr2	9480840	9482618	1779	*	Distal Intergenic	2	9189515	9197477	7963	1	73438	ENSMUST00000132414.1	291325
chr10	121837038	121838002	965	*	Intron (ENSMUST00000020322.11/117600, intron 10 of 21)	10	121806640	121823133	16494	2	117600	ENSMUST00000161156.1	-13905
chr10	41292763	41293776	1014	*	Intron (ENSMUST00000043814.4/103199, intron 1 of 22)	10	41188172	41303260	115089	2	103199	ENSMUST00000043814.4	9484
chr1	36556728	36558257	1530	*	Promoter (<=1kb)	1	36548642	36557526	8885	2	20353	ENSMUST00000191642.5	0
chr11	31869984	31870926	943	*	Promoter (1-2kb)	11	31872211	31931577	59367	1	67579	ENSMUST00000020543.12	-1285
chrX	159953522	159955013	1492	*	Intron (ENSMUST00000112456.8/58194, intron 13 of 17)	20	159943018	159973190	30173	1	58194	ENSMUST00000130987.1	10504
chr15	79687672	79688549	878	*	Promoter (<=1kb)	15	79674251	79687919	13669	2	74158	ENSMUST00000023061.6	0
chr1	133295345	133297073	1729	*	Promoter (<=1kb)	1	133297951	133301617	3667	1	240753	ENSMUST00000190208.1	-878
chr8	121949617	121950543	927	*	Promoter (<=1kb)	8	121949750	121997183	47434	1	53325	ENSMUST00000172628.7	0
chr4	64046579	64048147	1569	*	Promoter (<=1kb)	4	63959785	64047015	87231	2	21923	ENSMUST00000107377.9	0
chr14	62879637	62881076	1440	*	Intron (ENSMUST00000014691.9/268752, intron 1 of 11)	14	62865542	62865651	110	1	102465311	ENSMUST00000183649.1	14095
chr10	86705230	86706559	1330	*	Promoter (<=1kb)	10	86705811	86776844	71034	1	103220	ENSMUST00000075632.13	0
chr13	28417388	28419127	1740	*	Exon (ENSMUST00000222823.1/ENSMUST00000222823.1, exon 2 of 4)	13	28460778	28480841	20064	2	72518	ENSMUST00000122881.6	61714
chr3	52646782	52648012	1231	*	Distal Intergenic	3	52739716	52776656	36941	1	329639	ENSMUST00000193813.5	-91704
chr10	83785219	83786403	1185	*	Distal Intergenic	10	83737909	83762163	24255	1	69784	ENSMUST00000218623.1	47310
chr1	156639422	156640322	901	*	Intron (ENSMUST00000166172.8/11352, intron 10 of 12)	1	156655672	156658458	2787	2	30935	ENSMUST00000154353.1	18136
chr15	83156798	83157639	842	*	3' UTR	15	83149644	83149794	151	1	104307	ENSMUST00000083242.1	7154
chr14	21592759	21593900	1142	*	Intron (ENSMUST00000183201.7/54169, intron 2 of 5)	14	21622542	21634589	12048	1	54169	ENSMUST00000182732.1	-28642
chr14	76528098	76529492	1395	*	Exon (ENSMUST00000228107.1/ENSMUST00000228107.1, exon 2 of 3)	14	76505098	76507002	1905	1	21807	ENSMUST00000133224.1	23000
chr14	55559856	55560863	1008	*	Promoter (<=1kb)	14	55560006	55570065	10060	1	28199	ENSMUST00000117236.7	0
chr1	131526490	131528286	1797	*	Promoter (<=1kb)	1	131527903	131539872	11970	1	108900	ENSMUST00000068613.4	0
chr2	94157511	94158569	1059	*	Promoter (<=1kb)	2	94032689	94157964	125276	2	56348	ENSMUST00000028619.4	0
chr4	117190057	117191351	1295	*	Exon (ENSMUST00000093716.2/ENSMUST00000093716.2, exon 1 of 1)	4	117159639	117182639	23001	2	73804	ENSMUST00000065896.8	-7418
chr5	24056739	24057556	818	*	Distal Intergenic	5	23960931	24030690	69760	2	84652	ENSMUST00000030849.12	-26049
chr11	87006834	87008183	1350	*	Distal Intergenic	11	86936425	86993707	57283	2	77864	ENSMUST00000018571.4	-13127
chr5	38184171	38185879	1709	*	Distal Intergenic	5	38203248	38203797	550	2	75079	ENSMUST00000146859.1	17918
chr15	88943484	88944568	1085	*	Intron (ENSMUST00000177180.7/239591, intron 1 of 12)	15	88913954	88954059	40106	2	239591	ENSMUST00000177254.7	9491
chr11	101551985	101553103	1119	*	Promoter (<=1kb)	11	101552149	101581951	29803	1	17966	ENSMUST00000103099.7	0
chr7	27117778	27119035	1258	*	Promoter (<=1kb)	7	27119909	27133660	13752	1	13107	ENSMUST00000003100.9	-874
chr14	72886759	72887770	1012	*	Distal Intergenic	14	73029128	73049072	19945	2	70086	ENSMUST00000044664.11	161302
chr15	3995423	3996282	860	*	Promoter (<=1kb)	15	3982035	3995744	13710	2	106064	ENSMUST00000046633.9	0
chr5	137501975	137502988	1014	*	Promoter (<=1kb)	5	137501439	137502518	1080	2	74097	ENSMUST00000031728.4	0
chr6	149260571	149261352	782	*	Distal Intergenic	6	149309414	149326671	17258	1	67246	ENSMUST00000130664.7	-48062
chr11	8438913	8440253	1341	*	Intron (ENSMUST00000239091.1/319939, intron 27 of 30)	11	8451070	8468675	17606	2	319939	ENSMUST00000129074.1	28422
chr10	27063341	27064281	941	*	Intron (ENSMUST00000092639.11/16773, intron 41 of 64)	10	26981495	27056645	75151	2	16773	ENSMUST00000219763.1	-6696
chr15	71889557	71890914	1358	*	Exon (ENSMUST00000229585.1/69700, exon 27 of 53)	15	71868881	71897616	28736	2	69700	ENSMUST00000160513.1	6702
chr14	66296307	66297769	1463	*	Promoter (<=1kb)	14	66297031	66311424	14394	1	66854	ENSMUST00000022623.12	0
chr14	40955276	40956945	1670	*	Intron (ENSMUST00000047652.5/52588, intron 1 of 8)	14	40906445	40966807	60363	2	52588	ENSMUST00000047652.5	9862
chr14	76958453	76959664	1212	*	Distal Intergenic	14	77034950	77036081	1132	2	210808	ENSMUST00000142300.1	76417
chr1	163125808	163127041	1234	*	Distal Intergenic	1	163024302	163085670	61369	2	78258	ENSMUST00000096608.4	-40138
chr13	19151033	19151928	896	*	Downstream (<=300bp)	13	19119789	19142012	22224	1	218038	ENSMUST00000197545.1	31244
chr3	95015480	95016411	932	*	Promoter (<=1kb)	3	95011840	95015448	3609	2	78266	ENSMUST00000132195.7	-32
chr14	21830716	21831887	1172	*	Promoter (<=1kb)	14	21831269	21845879	14611	1	22334	ENSMUST00000022293.13	0
chr10	75898171	75899462	1292	*	Intron (ENSMUST00000000925.9/20587, intron 7 of 8)	10	75894574	75895294	721	1	70377	ENSMUST00000220190.1	3597
chr14	25457429	25459948	2520	*	Promoter (<=1kb)	14	25459185	25538492	79308	1	328365	ENSMUST00000161766.7	0
chr14	54258814	54260286	1473	*	Promoter (<=1kb)	14	54259232	54269164	9933	1	105501	ENSMUST00000041197.11	0
chr3	101397349	101399180	1832	*	Intron (ENSMUST00000043983.10/78908, intron 2 of 10)	3	101378338	101460156	81819	1	78908	ENSMUST00000195164.1	19011
chr15	76659800	76660281	482	*	Promoter (<=1kb)	15	76659858	76667853	7996	1	16581	ENSMUST00000230451.1	0
chr1	163907078	163908148	1071	*	Intron (ENSMUST00000027877.6/16579, intron 19 of 19)	1	163929100	163954702	25603	1	240880	ENSMUST00000161908.7	-20952
chr9	106891537	106892678	1142	*	Promoter (<=1kb)	9	106838312	106891872	53561	2	74840	ENSMUST00000159620.8	0
chr5	149635811	149636821	1011	*	Promoter (<=1kb)	5	149614287	149636171	21885	2	15505	ENSMUST00000201452.3	0
chr9	109058704	109059878	1175	*	Promoter (<=1kb)	9	109057933	109059734	1802	2	111828493	ENSMUST00000061973.4	0
chr19	4877902	4879037	1136	*	Promoter (<=1kb)	19	4861216	4877909	16694	2	11474	ENSMUST00000006626.4	0
chr13	52154643	52156022	1380	*	Distal Intergenic	13	52098542	52099856	1315	1	74050	ENSMUST00000222527.1	56101
chr6	124828329	124830101	1773	*	Promoter (<=1kb)	6	124829547	124832664	3118	1	14793	ENSMUST00000150120.7	0
chr9	78481694	78482634	941	*	Promoter (<=1kb)	9	78478449	78481724	3276	2	13627	ENSMUST00000042235.14	0
chr19	5609258	5610704	1447	*	Promoter (<=1kb)	19	5603014	5610035	7022	2	81601	ENSMUST00000236883.1	0
chr4	62743962	62745179	1218	*	Distal Intergenic	4	62700695	62704001	3307	1	50780	ENSMUST00000153875.2	43267
chr7	118513100	118513936	837	*	Intron (ENSMUST00000098090.9/12850, intron 6 of 6)	7	118525189	118533297	8109	2	12850	ENSMUST00000209146.1	19361
chr16	78264810	78266231	1422	*	Promoter (<=1kb)	16	78250861	78265952	15092	2	100503619	ENSMUST00000211605.1	0
chr15	102405310	102406313	1004	*	Promoter (<=1kb)	15	102406143	102408235	2093	1	20683	ENSMUST00000170884.7	0
chr5	125087750	125089129	1380	*	Exon (ENSMUST00000111402.8/20602, exon 10 of 48)	5	125050940	125058411	7472	2	20602	ENSMUST00000199561.1	-29339
chr17	14236483	14238112	1630	*	Distal Intergenic	17	14197823	14204304	6482	2	240025	ENSMUST00000232816.1	-32179
chr16	97996788	97997721	934	*	Promoter (<=1kb)	16	97997315	98031801	34487	1	245305	ENSMUST00000231936.1	0
chr10	89551740	89552778	1039	*	Distal Intergenic	10	89454373	89533585	79213	2	20186	ENSMUST00000105297.1	-18155
chr17	6164511	6165641	1131	*	Intron (ENSMUST00000142030.7/68842, intron 1 of 5)	17	6138148	6240628	102481	1	68842	ENSMUST00000039655.2	26363
chr1	184033466	184035093	1628	*	Promoter (<=1kb)	1	184034381	184075636	41256	1	63953	ENSMUST00000048655.7	0
chr10	20311915	20312930	1016	*	Promoter (<=1kb)	10	20312469	20342501	30033	1	72567	ENSMUST00000092678.9	0
chr13	60409069	60410554	1486	*	Distal Intergenic	13	60601947	60762802	160856	1	69635	ENSMUST00000226059.1	-191393
chr7	24883939	24884571	633	*	Promoter (<=1kb)	7	24884371	24889806	5436	1	20085	ENSMUST00000108430.9	0
chrX	74269683	74270813	1131	*	Promoter (<=1kb)	20	74270812	74273135	2324	1	110954	ENSMUST00000008826.13	0
chr11	61207041	61208900	1860	*	Promoter (<=1kb)	11	61207537	61212333	4797	1	11670	ENSMUST00000147792.1	0
chr17	25832734	25833664	931	*	Promoter (<=1kb)	17	25830505	25833361	2857	2	56424	ENSMUST00000044911.9	0
chr10	67223459	67224299	841	*	Exon (ENSMUST00000174317.7/108829, exon 9 of 10)	10	67217740	67218356	617	1	108829	ENSMUST00000173187.1	5719
chr13	79442607	79443792	1186	*	Distal Intergenic	13	78202553	78231386	28834	1	320174	ENSMUST00000134705.1	1240054
chr10	41809637	41810783	1147	*	Promoter (<=1kb)	10	41718841	41809868	91028	2	103268	ENSMUST00000189770.6	0
chr2	84819468	84820393	926	*	Intron (ENSMUST00000028471.5/68678, intron 1 of 7)	2	84811176	84822652	11477	2	68678	ENSMUST00000028471.5	2259
chr15	88863694	88864616	923	*	Promoter (1-2kb)	15	88862186	88865726	3541	1	223775	ENSMUST00000042818.10	1508
chr16	18686999	18687917	919	*	Distal Intergenic	16	18621811	18629954	8144	2	18951	ENSMUST00000096987.6	-57045
chr12	32044264	32045020	757	*	Intron (ENSMUST00000003079.11/19088, intron 1 of 11)	12	31958480	32060589	102110	2	19088	ENSMUST00000146865.1	15569
chr16	24497697	24498808	1112	*	Intron (ENSMUST00000231352.1/210126, intron 3 of 6)	16	24529394	24530362	969	1	624582	ENSMUST00000231737.1	-30586
chr18	57507416	57508196	781	*	Intron (ENSMUST00000130696.7/75084, intron 2 of 3)	18	57515701	57533716	18016	2	74916	ENSMUST00000153122.1	25520
chr1	78156605	78157158	554	*	Intron (ENSMUST00000004994.15/18505, intron 4 of 8)	1	78101267	78196838	95572	2	18505	ENSMUST00000004994.15	39680
chr15	76146194	76147593	1400	*	Distal Intergenic	15	76119517	76126596	7080	2	271278	ENSMUST00000146157.7	-19598
chr4	32179713	32180811	1099	*	Distal Intergenic	4	32238804	32586104	347301	1	12014	ENSMUST00000108180.8	-57993
chr8	69625134	69625978	845	*	Promoter (<=1kb)	8	69610857	69625548	14692	2	234362	ENSMUST00000121886.7	0
chr2	144527061	144528091	1031	*	Promoter (<=1kb)	2	144470557	144527398	56842	2	241688	ENSMUST00000163701.1	0
chr11	23770050	23771342	1293	*	Promoter (<=1kb)	11	23736847	23770970	34124	2	19696	ENSMUST00000102864.4	0
chr3	9145086	9146261	1176	*	Distal Intergenic	3	9061964	9071074	9111	1	75149	ENSMUST00000194792.1	83122
chr19	5023587	5024708	1122	*	Promoter (<=1kb)	19	5023860	5031972	8113	1	13340	ENSMUST00000236152.1	0
chr18	36708426	36709256	831	*	Distal Intergenic	18	36684923	36695925	11003	2	240216	ENSMUST00000115682.1	-12501
chr16	92653527	92655513	1987	*	Intron (ENSMUST00000023673.13/12394, intron 5 of 7)	16	92686758	92695495	8738	2	12394	ENSMUST00000187242.2	39982
chr10	78297564	78298715	1152	*	Promoter (<=1kb)	10	78271563	78298198	26636	2	28169	ENSMUST00000105389.7	0
chr12	84450561	84451888	1328	*	Promoter (<=1kb)	12	84430717	84451003	20287	2	104776	ENSMUST00000085192.6	0
chr12	104415098	104416377	1280	*	Distal Intergenic	12	104406729	104414329	7601	1	20716	ENSMUST00000021506.5	8369
chr19	22916188	22917366	1179	*	Intron (ENSMUST00000237357.1/226025, intron 19 of 24)	19	22766634	22989884	223251	1	226025	ENSMUST00000237223.1	149554
chr6	31219875	31221038	1164	*	Promoter (<=1kb)	6	31220351	31337247	116897	1	73652	ENSMUST00000144612.7	0
chr3	136431433	136432445	1013	*	Distal Intergenic	3	136435270	136449349	14080	2	70055	ENSMUST00000189233.1	16904
chr11	5243766	5245586	1821	*	Exon (ENSMUST00000020662.14/84035, exon 2 of 9)	11	5204833	5238448	33616	2	84035	ENSMUST00000151978.1	-5318
chr17	87350411	87351560	1150	*	Intron (ENSMUST00000041110.11/225049, intron 15 of 19)	17	87330214	87339949	9736	1	225049	ENSMUST00000148554.1	20197
chr4	132421834	132422636	803	*	Promoter (<=1kb)	4	132355923	132422489	66567	2	100169	ENSMUST00000102568.9	0
chr2	170307313	170308762	1450	*	Distal Intergenic	2	170347931	170349740	1810	2	76960	ENSMUST00000156657.7	40978
chr11	101642073	101642497	425	*	Distal Intergenic	11	101633737	101635960	2224	1	66599	ENSMUST00000155222.1	8336
chr17	12960116	12961220	1105	*	Promoter (<=1kb)	17	12942890	12960747	17858	2	110460	ENSMUST00000007005.13	0
chr11	46072619	46073901	1283	*	Intron (ENSMUST00000011400.7/11492, intron 3 of 22)	11	46056058	46065082	9025	1	11492	ENSMUST00000137014.1	16561
chr5	76950735	76952002	1268	*	Promoter (<=1kb)	5	76913249	76951572	38324	2	231327	ENSMUST00000155272.7	0
chr15	37790048	37791229	1182	*	Promoter (<=1kb)	15	37366175	37792000	425826	2	52589	ENSMUST00000168992.7	771
chr11	117873044	117873899	856	*	Promoter (<=1kb)	11	117867952	117873459	5508	2	71776	ENSMUST00000033230.7	0
chr12	111704450	111705886	1437	*	Exon (ENSMUST00000221152.1/ENSMUST00000221152.1, exon 3 of 3)	12	111709904	111712927	3024	2	70369	ENSMUST00000160576.1	7041
chr18	23767216	23768053	838	*	Intron (ENSMUST00000132286.7/212307, intron 1 of 1)	18	23774864	23774989	126	2	102465185	ENSMUST00000184278.1	6936
chr11	69921183	69922249	1067	*	Promoter (<=1kb)	11	69916720	69921386	4667	2	276770	ENSMUST00000043419.9	0
chr13	102232320	102233477	1158	*	Distal Intergenic	13	102693558	102706955	13398	1	17079	ENSMUST00000022124.9	-460081
chr4	101646902	101648037	1136	*	Promoter (<=1kb)	4	101647718	101659364	11647	1	230514	ENSMUST00000030254.14	0
chr7	35745121	35746113	993	*	Intron (ENSMUST00000051377.14/233115, intron 3 of 18)	7	35751319	35754355	3037	2	233115	ENSMUST00000124116.1	8242
chr13	70729665	70730530	866	*	3' UTR	13	70606756	70637634	30879	2	218333	ENSMUST00000222568.1	-92031
chr11	5825327	5826330	1004	*	Distal Intergenic	11	5829215	5830200	986	2	54125	ENSMUST00000143478.1	3870
chr1	72226221	72227347	1127	*	Exon (ENSMUST00000178786.1/ENSMUST00000178786.1, exon 1 of 1)	1	72159442	72212307	52866	2	381269	ENSMUST00000048860.8	-13914
chr2	124609612	124610869	1258	*	Promoter (<=1kb)	2	124610106	124662885	52780	1	214968	ENSMUST00000132088.1	0
chr6	72473620	72474591	972	*	Distal Intergenic	6	72432799	72439558	6760	2	232087	ENSMUST00000059472.9	-34062
chr7	112797591	112798507	917	*	Intron (ENSMUST00000084705.11/21676, intron 2 of 11)	7	112759546	112842374	82829	1	21676	ENSMUST00000168328.1	38045
chr16	57121020	57121859	840	*	Promoter (<=1kb)	16	57121703	57156705	35003	1	28185	ENSMUST00000166897.2	0
chr13	79029793	79030697	905	*	Distal Intergenic	13	78202553	78231386	28834	1	320174	ENSMUST00000134705.1	827240
chr10	61759337	61760496	1160	*	Intron (ENSMUST00000020283.4/404634, intron 1 of 8)	10	61774737	61774821	85	1	100628583	ENSMUST00000175276.1	-14241
chr15	58823481	58824287	807	*	Promoter (<=1kb)	15	58782269	58823530	41262	2	74868	ENSMUST00000072113.5	0
chr2	33130298	33131956	1659	*	Promoter (<=1kb)	2	32986374	33131436	145063	2	99326	ENSMUST00000137381.7	0
chr7	5406061	5406786	726	*	3' UTR	7	5401681	5413396	11716	2	81014	ENSMUST00000108569.3	6610
chr9	59750422	59751639	1218	*	Promoter (<=1kb)	9	59750896	59928866	177971	1	270163	ENSMUST00000128341.1	0
chr13	5714145	5715117	973	*	Intron (ENSMUST00000222871.1/ENSMUST00000222871.1, intron 1 of 2)	13	5855515	5857561	2047	2	71867	ENSMUST00000223142.1	142444
chr13	94298242	94299236	995	*	Exon (ENSMUST00000220853.1/ENSMUST00000220853.1, exon 2 of 3)	13	94203374	94285857	82484	2	107767	ENSMUST00000152555.7	-12385
chr5	36074725	36075941	1217	*	Intron (ENSMUST00000037370.13/81840, intron 4 of 26)	5	35984188	35989668	5481	1	70292	ENSMUST00000212374.1	90537
chr11	116620871	116622233	1363	*	Promoter (1-2kb)	11	116598165	116624200	26036	2	217344	ENSMUST00000103029.9	1967
chr7	110941380	110942549	1170	*	Intron (ENSMUST00000005751.12/17540, intron 2 of 20)	7	110868272	110946187	77916	2	17540	ENSMUST00000125758.7	3638
chr17	57031559	57032323	765	*	Promoter (<=1kb)	17	57021404	57031522	10119	2	16549	ENSMUST00000233480.1	-37
chr6	38206385	38207711	1327	*	Intron (ENSMUST00000117556.7/330286, intron 1 of 19)	6	38137442	38194422	56981	2	330286	ENSMUST00000149557.2	-11963
chr17	13555460	13556612	1153	*	Intron (ENSMUST00000137459.7/72578, intron 1 of 5)	17	13487021	13568864	81844	2	72578	ENSMUST00000137459.7	12252
chr7	19628157	19629280	1124	*	Promoter (<=1kb)	7	19606553	19629248	22696	2	19698	ENSMUST00000208087.1	0
chr18	38249979	38250705	727	*	Promoter (<=1kb)	18	38250255	38255981	5727	1	66839	ENSMUST00000236994.1	0
chr4	132938178	132938973	796	*	Distal Intergenic	4	132899213	132922558	23346	2	230789	ENSMUST00000030696.10	-15620
chr4	41502284	41503354	1071	*	Promoter (<=1kb)	4	41495604	41503076	7473	2	329828	ENSMUST00000054920.4	0
chr2	178454621	178455736	1116	*	Intron (ENSMUST00000108912.8/381409, intron 3 of 13)	2	178460630	178466572	5943	1	381409	ENSMUST00000176869.1	-4894
chr11	83534306	83535341	1036	*	Distal Intergenic	11	83525778	83530518	4741	2	20304	ENSMUST00000035938.2	-3788
chr10	117020889	117022026	1138	*	Intron (ENSMUST00000020378.4/382427, intron 9 of 9)	10	117045341	117046768	1428	1	237560	ENSMUST00000073834.4	-23315
chr16	17809255	17810621	1367	*	Distal Intergenic	16	17804809	17806961	2153	1	224024	ENSMUST00000231301.1	4446
chr4	118179558	118180211	654	*	Promoter (<=1kb)	4	118136957	118180043	43087	2	230674	ENSMUST00000106406.8	0
chr11	8539580	8540941	1362	*	Intron (ENSMUST00000239091.1/319939, intron 9 of 30)	11	8537539	8545351	7813	2	319939	ENSMUST00000131941.1	4410
chr11	98774978	98776269	1292	*	Promoter (<=1kb)	11	98767932	98775333	7402	2	217166	ENSMUST00000064941.6	0
chr16	11143930	11144281	352	*	Exon (ENSMUST00000102303.1/ENSMUST00000102303.1, exon 1 of 1)	16	11139043	11141907	2865	2	106205	ENSMUST00000143121.1	-2023
chr12	69555920	69557018	1099	*	Distal Intergenic	12	69582276	69582935	660	2	207965	ENSMUST00000238563.1	25917
chr19	45046740	45048687	1948	*	Promoter (<=1kb)	19	45047503	45049914	2412	1	94280	ENSMUST00000237222.1	0
chr3	89912290	89913195	906	*	Promoter (<=1kb)	3	89869324	89913162	43839	2	16194	ENSMUST00000029559.6	0
chr10	120428407	120429537	1131	*	Intron (ENSMUST00000072777.13/15364, intron 3 of 4)	10	120447991	120448110	120	2	791076	ENSMUST00000103249.1	18573
chr2	139849748	139850642	895	*	Intron (ENSMUST00000046656.8/75812, intron 13 of 13)	2	139678178	139758581	80404	1	319909	ENSMUST00000099307.3	171570
chr2	143023155	143024206	1052	*	Distal Intergenic	2	143063039	143072853	9815	1	20639	ENSMUST00000008477.12	-38833
chr2	91947339	91948209	871	*	Exon (ENSMUST00000178895.1/ENSMUST00000178895.1, exon 1 of 1)	2	91941009	91945257	4249	2	104418	ENSMUST00000126473.1	-2082
chr16	55974230	55975580	1351	*	Promoter (<=1kb)	16	55973268	55974617	1350	2	66391	ENSMUST00000186480.1	0
chr12	84316256	84317703	1448	*	Promoter (<=1kb)	12	84316852	84343723	26872	1	52708	ENSMUST00000045931.11	0
chr18	32444268	32445456	1189	*	Distal Intergenic	18	32428034	32435733	7700	1	30948	ENSMUST00000234373.1	16234
chr17	46552916	46553350	435	*	Promoter (<=1kb)	17	46553827	46553889	63	2	102466778	ENSMUST00000199897.1	539
chr11	76773600	76774798	1199	*	Distal Intergenic	11	76726602	76763579	36978	2	53334	ENSMUST00000010536.8	-10021
chr18	52807789	52808989	1201	*	Intron (ENSMUST00000115410.8/67847, intron 1 of 10)	18	52825310	52826283	974	1	113939900	ENSMUST00000238707.1	-16321
chr7	12977524	12978670	1147	*	Promoter (<=1kb)	7	12977848	12983396	5549	1	269870	ENSMUST00000108535.7	0
chr11	6291267	6292764	1498	*	Promoter (<=1kb)	11	6291633	6356642	65010	1	18293	ENSMUST00000003461.14	0
chr15	102517275	102519130	1856	*	Promoter (<=1kb)	15	102518192	102523674	5483	1	21357	ENSMUST00000131184.7	0
chr19	58016465	58017791	1327	*	Intron (ENSMUST00000077282.6/226255, intron 27 of 28)	19	58051167	58051236	70	1	100885835	ENSMUST00000176631.1	-33376
chr13	8885489	8886181	693	*	Promoter (<=1kb)	13	8885501	8892451	6951	1	319554	ENSMUST00000169314.8	0
chr11	103066722	103068297	1576	*	3' UTR	11	103070585	103071750	1166	2	72469	ENSMUST00000124740.1	3453
chr1	127347993	127349190	1198	*	Intron (ENSMUST00000189427.6/107895, intron 3 of 7)	1	127306762	127483704	176943	1	107895	ENSMUST00000171405.1	41231
chr8	92849258	92851469	2212	*	Exon (ENSMUST00000034187.8/17390, exon 12 of 13)	8	92855339	92919279	63941	1	270084	ENSMUST00000046290.2	-3870
chr8	122566988	122568099	1112	*	Promoter (<=1kb)	8	122568015	122573128	5114	1	67177	ENSMUST00000006760.2	0
chr10	116739432	116741082	1651	*	Exon (ENSMUST00000218193.1/75878, exon 3 of 3)	10	116729253	116739760	10508	1	75878	ENSMUST00000218193.1	10179
chr1	176814045	176815092	1048	*	Promoter (<=1kb)	1	176733662	176814067	80406	2	545389	ENSMUST00000195717.5	0
chr5	30949084	30950474	1391	*	Promoter (<=1kb)	5	30950066	30955091	5026	1	57742	ENSMUST00000201125.3	0
chr13	45391160	45392242	1083	*	Promoter (<=1kb)	13	45390927	45411045	20119	1	218203	ENSMUST00000222178.1	233
chr18	38296345	38297351	1007	*	Promoter (<=1kb)	18	38296635	38317847	21213	1	56736	ENSMUST00000170811.7	0
chr2	58505277	58505977	701	*	Intron (ENSMUST00000145495.7/11477, intron 1 of 10)	2	58388644	58516272	127629	2	11477	ENSMUST00000145495.7	10295
chr17	25919773	25920751	979	*	Promoter (<=1kb)	17	25883639	25919727	36089	2	224624	ENSMUST00000167018.7	-46
chr7	110114358	110115267	910	*	Intron (ENSMUST00000185931.6/69781, intron 2 of 3)	7	110122046	110143286	21241	1	22390	ENSMUST00000033326.9	-6779
chr11	33659965	33660988	1024	*	Intron (ENSMUST00000101368.8/70357, intron 1 of 7)	11	33630551	33680571	50021	2	70357	ENSMUST00000238436.1	19583
chr5	32412224	32413284	1061	*	Distal Intergenic	5	32458843	32495523	36681	1	19046	ENSMUST00000015100.14	-45559
chr6	117436785	117438365	1581	*	Distal Intergenic	6	117495235	117500077	4843	1	100126203	ENSMUST00000204274.1	-56870
chr12	72535770	72536767	998	*	Promoter (<=1kb)	12	72536383	72580119	43737	1	67708	ENSMUST00000044352.7	0
chr6	114403486	114404450	965	*	Promoter (<=1kb)	6	114403666	114482470	78805	1	15465	ENSMUST00000161650.2	0
chr12	69537038	69538462	1425	*	Distal Intergenic	12	69582276	69582935	660	2	207965	ENSMUST00000238563.1	44473
chr13	98491959	98493232	1274	*	Exon (ENSMUST00000170205.1/ENSMUST00000170205.1, exon 1 of 2)	13	98424109	98435065	10957	2	70090	ENSMUST00000186644.1	-56894
chr15	81137141	81138271	1131	*	Intron (ENSMUST00000134469.8/223701, intron 2 of 14)	15	81012291	81105083	92793	2	223701	ENSMUST00000109579.8	-32058
chr7	127477677	127478896	1220	*	Promoter (<=1kb)	7	127479199	127491506	12308	1	14123	ENSMUST00000205432.2	-303
chr15	42577330	42578092	763	*	Intron (ENSMUST00000022921.6/11600, intron 1 of 8)	15	42633306	42676749	43444	2	11600	ENSMUST00000227738.1	98657
chr16	33888022	33889579	1558	*	Intron (ENSMUST00000115028.10/16419, intron 5 of 14)	16	33891941	33949153	57213	1	16419	ENSMUST00000232262.1	-2362
chr14	71338002	71338939	938	*	Distal Intergenic	14	71251284	71271051	19768	1	100043132	ENSMUST00000226131.1	86718
chr17	53689054	53690095	1042	*	Promoter (<=1kb)	17	53674786	53689333	14548	2	72415	ENSMUST00000024736.13	0
chr10	12694344	12695148	805	*	Intron (ENSMUST00000076817.4/22288, intron 24 of 73)	10	12666423	12688862	22440	2	22288	ENSMUST00000219724.1	-5482
chr6	87874836	87875742	907	*	Distal Intergenic	6	87887814	87913595	25782	1	54161	ENSMUST00000113607.9	-12072
chr1	155532740	155533874	1135	*	Distal Intergenic	1	155525012	155527143	2132	2	433367	ENSMUST00000194133.1	-5597
chr11	119248674	119249615	942	*	Intron (ENSMUST00000235971.1/207607, intron 11 of 18)	11	119253553	119264436	10884	1	207607	ENSMUST00000133788.7	-3938
chr11	98937533	98938458	926	*	Promoter (<=1kb)	11	98937698	98974162	36465	1	19401	ENSMUST00000107475.8	0
chr14	66845821	66846700	880	*	Intron (ENSMUST00000022629.8/12934, intron 3 of 13)	14	66802864	66868688	65825	2	12934	ENSMUST00000022629.8	21988
chr10	44078800	44079684	885	*	Intron (ENSMUST00000200401.1/11630, intron 1 of 21)	10	44004175	44058778	54604	2	11630	ENSMUST00000239010.1	-20022
chr14	74864840	74865548	709	*	Intron (ENSMUST00000088970.6/380916, intron 1 of 19)	14	74756127	74885255	129129	2	380916	ENSMUST00000228134.1	19707
chr2	144122884	144124120	1237	*	Intron (ENSMUST00000211068.1/ENSMUST00000211068.1, intron 1 of 2)	2	144174315	144179086	4772	2	433481	ENSMUST00000166982.2	54966
chr16	95596401	95598028	1628	*	Distal Intergenic	16	95360210	95586593	226384	2	13876	ENSMUST00000233269.1	-9808
chr13	14062544	14063739	1196	*	Promoter (<=1kb)	13	14050659	14063488	12830	2	14593	ENSMUST00000170957.2	0
chr11	118003170	118004570	1401	*	Promoter (<=1kb)	11	118002270	118002350	81	1	102466768	ENSMUST00000184982.1	900
chr2	37358386	37359304	919	*	Promoter (<=1kb)	2	37350588	37359253	8666	2	67466	ENSMUST00000112940.7	0
chrX	7841067	7842006	940	*	Promoter (<=1kb)	20	7841831	7876626	34796	1	54644	ENSMUST00000033494.15	0
chr17	31563891	31564611	721	*	Promoter (<=1kb)	17	31564734	31607693	42960	1	18771	ENSMUST00000097352.10	-123
chr16	32942291	32943337	1047	*	Intron (ENSMUST00000023491.12/70144, intron 1 of 20)	16	32954698	32961734	7037	1	70144	ENSMUST00000133399.1	-11361
chr17	80890911	80892467	1557	*	Distal Intergenic	17	80896793	80933045	36253	1	320784	ENSMUST00000220322.1	-4326
chr15	80710654	80711484	831	*	Promoter (<=1kb)	15	80711313	80941085	229773	1	213988	ENSMUST00000067689.8	0
chr15	55230767	55232029	1263	*	Intron (ENSMUST00000096433.9/97998, intron 8 of 8)	15	55307750	55520803	213054	1	12818	ENSMUST00000023053.11	-75721
chr6	100724990	100726203	1214	*	Intron (ENSMUST00000032157.8/232313, intron 1 of 6)	6	100704755	100707674	2920	1	232313	ENSMUST00000141333.1	20235
chr8	33211425	33212375	951	*	Distal Intergenic	8	33235684	33330550	94867	2	22427	ENSMUST00000211498.1	118175
chr8	116978634	116979073	440	*	Promoter (<=1kb)	8	116969594	116978943	9350	2	69528	ENSMUST00000070577.6	0
chr9	50899474	50900990	1517	*	Exon (ENSMUST00000176663.7/235344, exon 10 of 16)	9	50878085	50879136	1052	1	73699	ENSMUST00000176414.1	21389
chr19	46503558	46504703	1146	*	Promoter (1-2kb)	19	46501702	46516848	15147	1	93679	ENSMUST00000026008.8	1856
chr2	73386114	73387030	917	*	Promoter (<=1kb)	2	73341506	73386572	45067	2	68526	ENSMUST00000076463.11	0
chr11	117963305	117964636	1332	*	Distal Intergenic	11	117966079	117969186	3108	2	12702	ENSMUST00000054002.3	4550
chr17	57010920	57012194	1275	*	Promoter (<=1kb)	17	57003405	57011288	7884	2	98053	ENSMUST00000002733.6	0
chr5	76418131	76419396	1266	*	Distal Intergenic	5	76333495	76363788	30294	2	56183	ENSMUST00000031146.2	-54343
chr8	31372622	31373695	1074	*	Distal Intergenic	8	31378813	31382439	3627	1	74517	ENSMUST00000209524.1	-5118
chrX	136741241	136742132	892	*	Promoter (<=1kb)	20	136741824	136758181	16358	1	436230	ENSMUST00000146801.7	0
chr19	46908855	46909739	885	*	Promoter (<=1kb)	19	46889008	46909575	20568	2	76952	ENSMUST00000174731.2	0
chr13	110394173	110395150	978	*	Promoter (<=1kb)	13	110395046	110400844	5799	1	20620	ENSMUST00000022212.8	0
chr2	50824233	50825904	1672	*	Distal Intergenic	2	50909684	50911849	2166	1	227885	ENSMUST00000119159.1	-83780
chr14	18462070	18463636	1567	*	Distal Intergenic	14	18282722	18331859	49138	2	22194	ENSMUST00000022296.6	-130211
chr2	166179576	166180834	1259	*	Distal Intergenic	2	166073914	166155663	81750	2	72043	ENSMUST00000146497.8	-23913
chr15	80082847	80083966	1120	*	Promoter (<=1kb)	15	80082847	80082954	108	2	100302600	ENSMUST00000199549.1	0
chr10	128695789	128696821	1033	*	Promoter (<=1kb)	10	128677175	128696264	19090	2	19344	ENSMUST00000000727.3	0
chr3	129679538	129681135	1598	*	Promoter (<=1kb)	3	129678337	129681546	3210	2	13645	ENSMUST00000197250.1	411
chr7	25237821	25238576	756	*	Promoter (<=1kb)	7	25228258	25237851	9594	2	606496	ENSMUST00000071739.11	0
chr12	72760362	72761165	804	*	Promoter (<=1kb)	12	72760741	72783784	23044	1	19042	ENSMUST00000222790.1	0
chr2	57229524	57230226	703	*	Distal Intergenic	2	57237635	57367853	130219	1	14571	ENSMUST00000141536.7	-7409
chrX	18161772	18162957	1186	*	Promoter (<=1kb)	20	18162575	18279936	117362	1	22289	ENSMUST00000044484.12	0
chr2	119208301	119209414	1114	*	Promoter (<=1kb)	2	119172500	119208795	36296	2	69408	ENSMUST00000038439.3	0
chr13	53033042	53034265	1224	*	Intron (ENSMUST00000222184.1/ENSMUST00000222184.1, intron 1 of 1)	13	52967209	52981073	13865	2	18030	ENSMUST00000071065.7	-51969
chr5	29707611	29708778	1168	*	Distal Intergenic	5	29735688	29786478	50791	1	23950	ENSMUST00000008733.14	-26910
chr2	84714922	84716268	1347	*	Promoter (<=1kb)	2	84687970	84715180	27211	2	228136	ENSMUST00000035840.5	0
chr3	55241699	55243173	1475	*	Promoter (<=1kb)	3	55242364	55539068	296705	1	13175	ENSMUST00000196745.4	0
chr4	3874867	3875732	866	*	Distal Intergenic	4	3870657	3872105	1449	2	17451	ENSMUST00000105158.1	-2762
chr9	32720362	32721614	1253	*	Intron (ENSMUST00000183879.1/23871, intron 3 of 3)	9	32696384	32754428	58045	1	23871	ENSMUST00000184364.1	23978
chr15	88751040	88751602	563	*	Promoter (<=1kb)	15	88751660	88784516	32857	1	223773	ENSMUST00000041297.14	-58
chr15	12517992	12519412	1421	*	Intron (ENSMUST00000075317.11/68070, intron 1 of 23)	15	12458106	12493559	35454	2	68070	ENSMUST00000186113.1	-24433
chr8	120588600	120589990	1391	*	Promoter (<=1kb)	8	120578633	120588980	10348	2	272551	ENSMUST00000146526.7	0
chr5	124111670	124112320	651	*	Promoter (<=1kb)	5	124112297	124115483	3187	1	66627	ENSMUST00000024470.12	0
chr4	116037869	116039010	1142	*	Intron (ENSMUST00000030475.2/72181, intron 4 of 5)	4	116040069	116046960	6892	2	72181	ENSMUST00000136655.2	7950
chr4	45488712	45490166	1455	*	Promoter (<=1kb)	4	45447506	45489403	41898	2	230126	ENSMUST00000125599.1	0
chr16	5135726	5136923	1198	*	Distal Intergenic	16	5086291	5132421	46131	2	19041	ENSMUST00000035672.4	-3305
chr2	132211977	132212717	741	*	Intron (ENSMUST00000131603.1/ENSMUST00000131603.1, intron 2 of 2)	2	132239492	132247654	8163	2	70612	ENSMUST00000110164.7	34937
chr11	73198831	73199687	857	*	Promoter (<=1kb)	11	73199460	73224502	25043	1	74637	ENSMUST00000131927.8	0
chr1	93477801	93479410	1610	*	Promoter (<=1kb)	1	93405940	93478801	72862	2	110611	ENSMUST00000170883.7	0
chr18	77511254	77512810	1557	*	Intron (ENSMUST00000026494.13/225743, intron 1 of 7)	18	77468321	77505118	36798	2	225743	ENSMUST00000182348.2	-6136
chr10	78574034	78575396	1363	*	Promoter (<=1kb)	10	78574346	78576685	2340	1	216136	ENSMUST00000218061.1	0
chr17	56325609	56326119	511	*	Promoter (<=1kb)	17	56326062	56356056	29995	1	193796	ENSMUST00000139679.7	0
chr3	57303572	57304946	1375	*	Promoter (1-2kb)	3	57287484	57301988	14505	2	17112	ENSMUST00000029376.12	-1584
chr15	79298991	79300200	1210	*	Exon (ENSMUST00000174021.7/53357, exon 11 of 17)	15	79289171	79304492	15322	2	53357	ENSMUST00000174375.1	4292
chr6	145564539	145565363	825	*	Intron (ENSMUST00000148739.7/74071, intron 1 of 10)	6	145365134	145614273	249140	2	74071	ENSMUST00000148739.7	48910
chr11	61174525	61175563	1039	*	Promoter (<=1kb)	11	61151785	61175055	23271	2	216825	ENSMUST00000041683.8	0
chr9	13826791	13828217	1427	*	Promoter (<=1kb)	9	13827716	13846541	18826	1	72826	ENSMUST00000059579.11	0
chr1	71762815	71764214	1400	*	Distal Intergenic	1	71653339	71657245	3907	1	100042814	ENSMUST00000125934.1	109476
chr10	127621301	127622506	1206	*	Promoter (<=1kb)	10	127587627	127621148	33522	2	16971	ENSMUST00000125480.1	-153
chr19	18890077	18890846	770	*	Intron (ENSMUST00000040489.8/225997, intron 38 of 38)	19	18840637	18866239	25603	1	225997	ENSMUST00000237020.1	49440
chr10	75859584	75860291	708	*	Promoter (<=1kb)	10	75859353	75860240	888	2	17319	ENSMUST00000038169.7	0
chr13	46161329	46162242	914	*	Distal Intergenic	13	46273721	46300115	26395	1	380842	ENSMUST00000076622.3	-111479
chr18	79105748	79107160	1413	*	Intron (ENSMUST00000025430.10/240427, intron 1 of 5)	18	78750380	79109391	359012	2	240427	ENSMUST00000025430.10	2231
chr10	68976443	68977240	798	*	Distal Intergenic	10	69020740	69033888	13149	2	102635787	ENSMUST00000219854.1	56648
chr1	165460309	165461276	968	*	Promoter (<=1kb)	1	165461037	165481214	20178	1	70456	ENSMUST00000027853.5	0
chr19	55598736	55599878	1143	*	Intron (ENSMUST00000223690.1/53611, intron 8 of 8)	19	55741820	55933229	191410	1	21416	ENSMUST00000111662.10	-141942
chr2	27785398	27786879	1482	*	Distal Intergenic	2	27740201	27748671	8471	1	20181	ENSMUST00000148756.1	45197
chr2	13573356	13574835	1480	*	Promoter (<=1kb)	2	13573952	13582826	8875	1	22352	ENSMUST00000028062.7	0
chr16	21422898	21423956	1059	*	Promoter (<=1kb)	16	21423118	21579247	156130	1	209018	ENSMUST00000096191.10	0
chr7	45103170	45104360	1191	*	Promoter (<=1kb)	7	45092990	45103851	10862	2	14132	ENSMUST00000003512.8	0
chr13	34156165	34157040	876	*	Distal Intergenic	13	34162964	34178168	15205	1	69666	ENSMUST00000124996.7	-5924
chr5	120612204	120613430	1227	*	Promoter (<=1kb)	5	120594305	120612339	18035	2	100764	ENSMUST00000111884.7	0
chr3	57735569	57736862	1294	*	Promoter (<=1kb)	3	57736062	57835231	99170	1	24017	ENSMUST00000041826.13	0
chr15	81310887	81311720	834	*	Promoter (1-2kb)	15	81250028	81312866	62839	2	78102	ENSMUST00000230042.1	1146
chr1	133119484	133120838	1355	*	Distal Intergenic	1	133131143	133139783	8641	1	108954	ENSMUST00000052529.3	-10305
chr6	88841709	88842512	804	*	Promoter (<=1kb)	6	88835914	88841900	5987	2	80283	ENSMUST00000032169.7	0
chr10	80260983	80261912	930	*	Promoter (<=1kb)	10	80258151	80261012	2862	2	14431	ENSMUST00000105363.7	0
chr7	64064396	64065326	931	*	Distal Intergenic	7	64153835	64269775	115941	1	17364	ENSMUST00000085222.11	-88509
chr9	46282499	46283329	831	*	Promoter (<=1kb)	9	46283008	46294099	11092	1	215051	ENSMUST00000138498.1	0
chr11	100319531	100320588	1058	*	Promoter (<=1kb)	11	100319885	100322096	2212	1	20918	ENSMUST00000049385.13	0
chr3	106721563	106722659	1097	*	Promoter (<=1kb)	3	106721728	106732211	10484	1	321000	ENSMUST00000130105.1	0
chr9	109849009	109850298	1290	*	Promoter (<=1kb)	9	109847379	109849617	2239	2	12796	ENSMUST00000112022.4	0
chr5	5180077	5181570	1494	*	Intron (ENSMUST00000115451.7/18647, intron 4 of 13)	5	5184560	5195355	10796	2	18647	ENSMUST00000171119.1	13785
chr5	151393855	151395060	1206	*	Exon (ENSMUST00000181114.5/625175, exon 4 of 4)	5	151400144	151413876	13733	1	625175	ENSMUST00000202216.1	-5084
chr9	64124791	64125806	1016	*	Intron (ENSMUST00000034969.13/235435, intron 7 of 13)	9	64122035	64126926	4892	1	235435	ENSMUST00000132018.1	2756
chr6	91646431	91648140	1710	*	Distal Intergenic	6	91684053	91759066	75014	1	21366	ENSMUST00000032185.8	-35913
chr16	95834171	95835352	1182	*	Intron (ENSMUST00000233116.1/69776, intron 2 of 4)	16	95831117	95845770	14654	2	69776	ENSMUST00000233770.1	10418
chr5	118606034	118606931	898	*	Intron (ENSMUST00000201614.1/76199, intron 2 of 4)	5	118561575	118593539	31965	1	76199	ENSMUST00000201696.1	44459
chr19	47730732	47731574	843	*	Promoter (<=1kb)	19	47731682	47735588	3907	1	67788	ENSMUST00000099353.5	-108
chr13	60427589	60428729	1141	*	Intron (ENSMUST00000225539.1/ENSMUST00000225539.1, intron 1 of 3)	13	60601947	60762802	160856	1	69635	ENSMUST00000226059.1	-173218
chr19	52632007	52633557	1551	*	Distal Intergenic	19	52923181	52926931	3751	1	100043450	ENSMUST00000236393.1	-289624
chr18	77879383	77880747	1365	*	3' UTR	18	77938465	78035013	96549	1	100502841	ENSMUST00000044622.6	-57718
chr12	36343535	36344703	1169	*	Distal Intergenic	12	36314139	36318452	4314	1	66042	ENSMUST00000041407.6	29396
chr18	57663050	57663982	933	*	Intron (ENSMUST00000079738.9/75444, intron 5 of 6)	18	57632079	57638585	6507	2	70157	ENSMUST00000236285.1	-24465
chr12	65073468	65074238	771	*	Promoter (<=1kb)	12	65062424	65073962	11539	2	30795	ENSMUST00000221166.1	0
chr4	89478593	89479405	813	*	Distal Intergenic	4	89421848	89463487	41640	1	102633081	ENSMUST00000139272.1	56745
chr17	28930303	28931668	1366	*	Intron (ENSMUST00000148464.1/ENSMUST00000148464.1, intron 1 of 2)	17	28933984	28942264	8281	2	69307	ENSMUST00000051526.5	10596
chr17	3557236	3558116	881	*	Promoter (<=1kb)	17	3519256	3557781	38526	2	224481	ENSMUST00000041003.7	0
chr13	59119315	59120347	1033	*	Intron (ENSMUST00000225488.1/18212, intron 16 of 17)	13	58871735	58986149	114415	1	18212	ENSMUST00000223636.1	247580
chr18	5133388	5134982	1595	*	Distal Intergenic	18	5114253	5119218	4966	1	225115	ENSMUST00000129543.1	19135
chr5	142550471	142551341	871	*	Promoter (<=1kb)	5	142484839	142551098	66260	2	231858	ENSMUST00000063635.14	0
chr16	95945497	95946688	1192	*	Distal Intergenic	16	95841886	95929077	87192	2	69776	ENSMUST00000233375.1	-16420
chr16	49951217	49952517	1301	*	Distal Intergenic	16	49866833	49911091	44259	1	16423	ENSMUST00000229104.1	84384
chr5	123827428	123828453	1026	*	Distal Intergenic	5	123819547	123821592	2046	1	208628	ENSMUST00000197002.1	7881
chr12	4233735	4234576	842	*	Promoter (<=1kb)	12	4197822	4233965	36144	2	52504	ENSMUST00000111169.9	0
chr3	31022703	31024312	1610	*	Intron (ENSMUST00000108249.8/18759, intron 2 of 17)	3	31031722	31039397	7676	1	18759	ENSMUST00000123971.7	-7410
chr2	104493118	104494075	958	*	Promoter (<=1kb)	2	104429781	104493690	63910	2	15259	ENSMUST00000111124.7	0
chr17	30611957	30612742	786	*	Promoter (<=1kb)	17	30584936	30612659	27724	2	109801	ENSMUST00000236335.1	0
chr11	62005083	62006215	1133	*	Promoter (<=1kb)	11	62005350	62138071	132722	1	432572	ENSMUST00000201624.3	0
chr5	121452020	121453698	1679	*	Promoter (<=1kb)	5	121428590	121452487	23898	2	67397	ENSMUST00000153758.1	0
chr2	32451165	32452663	1499	*	Promoter (<=1kb)	2	32414487	32451422	36936	2	227731	ENSMUST00000028160.14	0
chr1	175420589	175421371	783	*	Intron (ENSMUST00000194555.5/24012, intron 2 of 17)	1	175059736	175491130	431395	2	24012	ENSMUST00000027812.10	69759
chr12	52834867	52835908	1042	*	Intron (ENSMUST00000095737.4/238161, intron 2 of 13)	12	52795836	53148763	352928	1	238161	ENSMUST00000219786.1	39031
chr8	69749614	69750444	831	*	Promoter (<=1kb)	8	69741639	69749962	8324	2	620419	ENSMUST00000130458.7	0
chr16	93913651	93914610	960	*	Distal Intergenic	16	93904693	93906110	1418	1	110749	ENSMUST00000128316.1	8958
chr14	101784304	101785102	799	*	Intron (ENSMUST00000100337.9/380928, intron 1 of 30)	14	101828968	101880831	51864	1	380928	ENSMUST00000159769.7	-43866
chr17	23924509	23925966	1458	*	Exon (ENSMUST00000234950.1/ENSMUST00000234950.1, exon 1 of 2)	17	23917478	23919440	1963	1	620253	ENSMUST00000234395.1	7031
chr3	121291324	121292126	803	*	Promoter (<=1kb)	3	121291773	121363094	71322	1	66789	ENSMUST00000039442.11	0
chr7	123369871	123370611	741	*	Promoter (<=1kb)	7	123279271	123369886	90616	2	70497	ENSMUST00000098060.4	0
chr6	6830108	6831122	1015	*	Promoter (<=1kb)	6	6824188	6830791	6604	2	320038	ENSMUST00000210702.1	0
chr14	72982648	72983702	1055	*	Distal Intergenic	14	73029128	73049072	19945	2	70086	ENSMUST00000044664.11	65370
chr1	119790168	119791844	1677	*	Exon (ENSMUST00000193304.1/ENSMUST00000193304.1, exon 1 of 1)	1	119726055	119783502	57448	2	19258	ENSMUST00000163179.7	-6666
chr16	14162568	14163540	973	*	Promoter (<=1kb)	16	14140967	14163351	22385	2	223989	ENSMUST00000229614.1	0
chr19	53943787	53944794	1008	*	Promoter (<=1kb)	19	53929861	53944627	14767	2	100503572	ENSMUST00000135402.3	0
chr17	65613316	65614582	1267	*	Promoter (<=1kb)	17	65578327	65613555	35229	2	30960	ENSMUST00000024897.9	0
chr10	71146433	71147618	1186	*	Promoter (<=1kb)	10	70925102	71146860	221759	2	83675	ENSMUST00000131445.7	0
chr11	3913189	3914682	1494	*	Promoter (<=1kb)	11	3907021	3914664	7644	2	103710	ENSMUST00000109995.1	0
chr13	104024864	104026002	1139	*	3' UTR	13	104024585	104034573	9989	2	75805	ENSMUST00000225704.1	8571
chr1	28328449	28329545	1097	*	Distal Intergenic	1	27884046	27902396	18351	1	433281	ENSMUST00000185409.1	444403
chr11	69837795	69838930	1136	*	Promoter (<=1kb)	11	69838514	69839613	1100	1	69186	ENSMUST00000133967.7	0
chr2	145881312	145881844	533	*	Intron (ENSMUST00000110005.7/74030, intron 10 of 11)	2	145862644	145878974	16331	1	74030	ENSMUST00000145874.1	18668
chr3	55247780	55248891	1112	*	Promoter (<=1kb)	3	55247279	55256391	9113	1	13175	ENSMUST00000198154.1	501
chr10	75465531	75466790	1260	*	Intron (ENSMUST00000145890.7/68778, intron 5 of 8)	10	75428181	75430319	2139	1	103149	ENSMUST00000129946.1	37350
chr4	62684168	62685102	935	*	Intron (ENSMUST00000084521.10/50780, intron 10 of 15)	4	62674352	62690001	15650	1	50780	ENSMUST00000138674.1	9816
chr13	109268127	109269070	944	*	Intron (ENSMUST00000122041.7/238871, intron 3 of 16)	13	109260654	109951364	690711	1	238871	ENSMUST00000153234.7	7473
chr8	95331331	95332516	1186	*	Promoter (<=1kb)	8	95332284	95347507	15224	1	101985	ENSMUST00000034245.15	0
chr15	77841920	77842806	887	*	Promoter (<=1kb)	15	77760587	77842175	81589	2	17886	ENSMUST00000016771.12	0
chr9	34279215	34280528	1314	*	Distal Intergenic	9	34486125	34510616	24492	1	67703	ENSMUST00000183580.2	-205597
chr4	57636700	57637791	1092	*	Promoter (<=1kb)	4	57637823	57894718	256896	1	677884	ENSMUST00000150412.3	-32
chr19	32210294	32211478	1185	*	Promoter (<=1kb)	19	32122728	32211013	88286	2	208449	ENSMUST00000151289.8	0
chr2	32423509	32424878	1370	*	Promoter (<=1kb)	2	32415060	32424005	8946	2	227731	ENSMUST00000113307.8	0
chr15	10981420	10982266	847	*	Promoter (<=1kb)	15	10981756	10996626	14871	1	17117	ENSMUST00000070877.6	0
chr2	120153648	120154853	1206	*	Promoter (<=1kb)	2	120089175	120154606	65432	2	98878	ENSMUST00000028755.7	0
chr17	13682227	13684097	1871	*	Exon (ENSMUST00000145030.1/ENSMUST00000145030.1, exon 1 of 2)	17	13489273	13668891	179619	2	72578	ENSMUST00000185626.6	-13336
chr8	75033415	75034341	927	*	Promoter (<=1kb)	8	75033705	75070121	36417	1	21968	ENSMUST00000165630.2	0
chr10	128565567	128566660	1094	*	Promoter (<=1kb)	10	128557766	128565934	8169	2	18813	ENSMUST00000026425.12	0
chr2	32341981	32343432	1452	*	Intron (ENSMUST00000113352.8/13429, intron 1 of 21)	2	32352327	32378297	25971	1	68379	ENSMUST00000113334.7	-8895
chr1	184518874	184520204	1331	*	Distal Intergenic	1	184527841	184557691	29851	2	73590	ENSMUST00000188766.1	37487
chr4	53227674	53228828	1155	*	Distal Intergenic	4	53246196	53251115	4920	1	78180	ENSMUST00000155178.1	-17368
chr11	76398523	76400097	1575	*	Promoter (<=1kb)	11	76257198	76399140	141943	2	18230	ENSMUST00000021204.3	0
chr16	4912699	4914128	1430	*	Promoter (<=1kb)	16	4913211	4915819	2609	1	17237	ENSMUST00000230220.1	0
chr12	101922471	101923327	857	*	3' UTR	12	101834043	101913267	79225	2	109181	ENSMUST00000021605.13	-9204
chr13	111725106	111726074	969	*	Exon (ENSMUST00000132564.1/ENSMUST00000132564.1, exon 1 of 2)	13	111700785	111708326	7542	1	218613	ENSMUST00000232398.1	24321
chr17	46674003	46675077	1075	*	Promoter (<=1kb)	17	46666324	46674287	7964	2	224823	ENSMUST00000233155.1	0
chr2	50296188	50297043	856	*	Promoter (<=1kb)	2	50296810	50365000	68191	1	100502624	ENSMUST00000138528.2	0
chr10	128337349	128338265	917	*	Promoter (<=1kb)	10	128337734	128362479	24746	1	12974	ENSMUST00000005826.8	0
chr2	154389779	154391060	1282	*	Intron (ENSMUST00000028991.6/20648, intron 2 of 7)	2	154335380	154373010	37631	2	66971	ENSMUST00000109731.7	-16769
chr14	22630160	22631410	1251	*	Intron (ENSMUST00000075639.10/76633, intron 5 of 6)	14	22596513	22599268	2756	1	76633	ENSMUST00000226003.1	33647
chr7	38226890	38228291	1402	*	Promoter (<=1kb)	7	38216972	38228016	11045	2	72287	ENSMUST00000098513.5	0
chr11	109610776	109612052	1277	*	Promoter (<=1kb)	11	109573331	109611432	38102	2	52639	ENSMUST00000103060.9	0
chr5	92309359	92310505	1147	*	Promoter (<=1kb)	5	92284010	92310024	26015	2	231452	ENSMUST00000031364.4	0
chr19	41829490	41830018	529	*	Promoter (<=1kb)	19	41829970	41832583	2614	1	14296	ENSMUST00000087155.4	0
chr12	87265711	87267173	1463	*	Promoter (<=1kb)	12	87238873	87266256	27384	2	104799	ENSMUST00000072744.14	0
chr11	103266979	103268111	1133	*	Promoter (<=1kb)	11	103219762	103267472	47711	2	53859	ENSMUST00000021324.2	0
chr6	6881613	6882556	944	*	Promoter (<=1kb)	6	6877805	6882068	4264	2	13395	ENSMUST00000142635.1	0
chr1	179041205	179042894	1690	*	Intron (ENSMUST00000128302.7/69726, intron 10 of 11)	1	178957250	178989345	32096	2	69726	ENSMUST00000129393.1	-51860
chr8	57383693	57384794	1102	*	Distal Intergenic	8	57340800	57351604	10805	1	75996	ENSMUST00000210633.1	42893
chr5	135545117	135545758	642	*	Promoter (<=1kb)	5	135434439	135545120	110682	2	215114	ENSMUST00000200898.3	0
chr11	60352269	60353356	1088	*	Promoter (<=1kb)	11	60226714	60352905	126192	2	216810	ENSMUST00000095254.11	0
chr8	25536423	25537673	1251	*	Intron (ENSMUST00000155564.7/14182, intron 3 of 3)	8	25532281	25574577	42297	1	14182	ENSMUST00000167764.1	4142
chr4	119932228	119933387	1160	*	Intron (ENSMUST00000143837.1/16656, intron 1 of 1)	4	120032766	120065063	32298	1	16656	ENSMUST00000227491.1	-99379
chr5	77300999	77301983	985	*	Intron (ENSMUST00000047860.8/56412, intron 4 of 6)	5	77303379	77304315	937	2	56412	ENSMUST00000150451.1	2332
chr8	114679327	114680319	993	*	Exon (ENSMUST00000004756.13/80707, exon 6 of 9)	8	114712167	115019702	307536	1	80707	ENSMUST00000159870.1	-31848
chr2	126302804	126304133	1330	*	Distal Intergenic	2	126154541	126165279	10739	1	69185	ENSMUST00000110437.3	148263
chr1	149928604	149930037	1434	*	Intron (ENSMUST00000070200.14/18783, intron 2 of 17)	1	149829636	149922439	92804	2	18783	ENSMUST00000111926.8	-6165
chr8	79208543	79210167	1625	*	Distal Intergenic	8	79178975	79189761	10787	1	622675	ENSMUST00000129613.1	29568
chr8	94787262	94788609	1348	*	Distal Intergenic	8	94772225	94780022	7798	1	20312	ENSMUST00000150307.1	15037
chr2	4620231	4621819	1589	*	Distal Intergenic	2	4638910	4652081	13172	2	67229	ENSMUST00000192470.1	30262
chr14	48445999	48446590	592	*	Promoter (<=1kb)	14	48446124	48520368	74245	1	218989	ENSMUST00000227440.1	0
chr12	35245913	35247368	1456	*	Distal Intergenic	12	35194811	35194897	87	2	751520	ENSMUST00000102298.1	-51016
chr2	101751226	101752151	926	*	Intron (ENSMUST00000171088.7/72446, intron 4 of 8)	2	101717250	101797650	80401	2	72446	ENSMUST00000141814.1	45499
chr18	52529051	52530916	1866	*	Promoter (<=1kb)	18	52516067	52529674	13608	2	16948	ENSMUST00000025409.8	0
chr1	126817250	126818737	1488	*	Intron (ENSMUST00000094609.9/210356, intron 1 of 12)	1	126527540	126830481	302942	2	210356	ENSMUST00000162647.1	11744
chr4	40853176	40854625	1450	*	Promoter (<=1kb)	4	40804602	40854005	49404	2	14595	ENSMUST00000030121.12	0
chr17	26451190	26452695	1506	*	Intron (ENSMUST00000236943.1/ENSMUST00000236943.1, intron 1 of 1)	17	26414965	26446349	31385	1	240055	ENSMUST00000053020.7	36225
chr16	31598197	31599366	1170	*	Distal Intergenic	16	31617735	31625292	7558	1	224098	ENSMUST00000232340.1	-18369
chr8	116993217	116993802	586	*	Promoter (<=1kb)	8	116981810	116993537	11728	2	68133	ENSMUST00000040484.5	0
chr1	134098908	134100189	1282	*	Exon (ENSMUST00000193617.1/ENSMUST00000193617.1, exon 1 of 1)	1	134111242	134151540	40299	1	71884	ENSMUST00000159963.7	-11053
chr2	113621428	113622569	1142	*	Intron (ENSMUST00000099576.8/14260, intron 14 of 18)	2	113685090	113693151	8062	1	14260	ENSMUST00000150510.7	-62521
chr13	60176986	60178555	1570	*	Promoter (<=1kb)	13	60174405	60177365	2961	2	14451	ENSMUST00000065086.5	0
chr1	92934158	92934966	809	*	Promoter (<=1kb)	1	92934376	92947941	13566	1	23830	ENSMUST00000027488.10	0
chr15	82345955	82346580	626	*	Promoter (<=1kb)	15	82346014	82349091	3078	1	69029	ENSMUST00000161892.1	0
chr10	69212602	69213170	569	*	Promoter (<=1kb)	10	69209762	69213098	3337	2	320700	ENSMUST00000170048.1	0
chr15	57892040	57893186	1147	*	Promoter (<=1kb)	15	57869502	57892448	22947	2	67819	ENSMUST00000022993.6	0
chr11	84869838	84871138	1301	*	Promoter (<=1kb)	11	84832361	84870738	38378	2	217039	ENSMUST00000172405.7	0
chr12	107752132	107753955	1824	*	Intron (ENSMUST00000134448.1/ENSMUST00000134448.1, intron 1 of 1)	12	107729361	107735496	6136	2	74968	ENSMUST00000144556.1	-16636
chr14	47986389	47987613	1225	*	Distal Intergenic	14	47898853	47944189	45337	1	73961	ENSMUST00000227343.1	87536
chr5	151315868	151316767	900	*	Intron (ENSMUST00000202365.1/243362, intron 1 of 5)	5	151368675	151382183	13509	1	625175	ENSMUST00000181555.3	-51908
chr19	8976141	8977207	1067	*	Intron (ENSMUST00000052248.7/67160, intron 7 of 9)	19	8972404	8978479	6076	1	67160	ENSMUST00000135025.1	3737
chr2	118529057	118530488	1432	*	3' UTR	2	118531974	118544587	12614	2	171543	ENSMUST00000143583.1	14099
chr7	64392194	64392986	793	*	Promoter (<=1kb)	7	64376527	64392268	15742	2	67973	ENSMUST00000032735.7	0
chr2	106789107	106790922	1816	*	Intron (ENSMUST00000111063.7/77015, intron 4 of 6)	2	106730490	106783977	53488	1	77015	ENSMUST00000133401.1	58617
chr8	70233997	70234926	930	*	Promoter (<=1kb)	8	70234226	70261042	26817	1	234373	ENSMUST00000164403.7	0
chr3	83288162	83289144	983	*	Intron (ENSMUST00000191829.1/100534287, intron 10 of 19)	3	83125276	83129246	3971	2	100038599	ENSMUST00000047876.6	-158916
chr6	29347466	29348571	1106	*	Promoter (<=1kb)	6	29348069	29374503	26435	1	12321	ENSMUST00000173216.7	0
chr6	71632790	71633527	738	*	Promoter (<=1kb)	6	71588972	71632905	43934	2	104263	ENSMUST00000065509.10	0
chr15	40824097	40824980	884	*	Intron (ENSMUST00000229777.1/22762, intron 3 of 3)	15	40664990	41104586	439597	1	22762	ENSMUST00000230319.1	159107
chr3	38296858	38297821	964	*	Distal Intergenic	3	38203151	38208119	4969	2	71342	ENSMUST00000197658.1	-88739
chr5	31860288	31861227	940	*	Intron (ENSMUST00000201352.3/107976, intron 6 of 11)	5	31785383	31820643	35261	1	107976	ENSMUST00000202270.1	74905
chr19	53599969	53600606	638	*	Promoter (<=1kb)	19	53600398	53645833	45436	1	13006	ENSMUST00000025930.9	0
chr6	117879025	117880005	981	*	Distal Intergenic	6	117863084	117870734	7651	1	22685	ENSMUST00000112857.2	15941
chr11	79237672	79238634	963	*	Distal Intergenic	11	79240307	79242949	2643	2	78889	ENSMUST00000153585.1	4315
chr13	63770682	63772021	1340	*	Distal Intergenic	13	63675761	63734298	58538	2	75522	ENSMUST00000222372.1	-36384
chr5	17573816	17575371	1556	*	Promoter (<=1kb)	5	17574281	17730268	155988	1	20348	ENSMUST00000030568.13	0
chr6	140487085	140488497	1413	*	Intron (ENSMUST00000087622.5/109135, intron 3 of 30)	6	140516424	140553030	36607	1	109135	ENSMUST00000204876.2	-27927
chr1	138369816	138370997	1182	*	Distal Intergenic	1	138273738	138289462	15725	1	338375	ENSMUST00000027643.5	96078
chr11	59505726	59507137	1412	*	Promoter (<=1kb)	11	59485520	59506644	21125	2	268417	ENSMUST00000013262.14	0
chr17	26650386	26651186	801	*	Intron (ENSMUST00000167662.7/67458, intron 9 of 9)	17	26663231	26699366	36136	1	11974	ENSMUST00000236346.1	-12045
chr16	55934104	55934907	804	*	Promoter (<=1kb)	16	55899888	55934855	34968	2	74201	ENSMUST00000023270.13	0
chr10	36973982	36974975	994	*	Promoter (<=1kb)	10	36974544	37001889	27346	1	15182	ENSMUST00000019911.13	0
chr15	83149062	83150523	1462	*	Promoter (<=1kb)	15	83149644	83149794	151	1	104307	ENSMUST00000083242.1	0
chr17	35916182	35916997	816	*	Promoter (<=1kb)	17	35916566	35932283	15718	1	52040	ENSMUST00000087211.8	0
chr11	101644688	101645534	847	*	Distal Intergenic	11	101633737	101635960	2224	1	66599	ENSMUST00000155222.1	10951
chrX	169123271	169123911	641	*	Intron (ENSMUST00000033721.12/11856, intron 1 of 12)	20	169113047	169304435	191389	1	11856	ENSMUST00000112127.1	10224
chr18	36559520	36560631	1112	*	Promoter (<=1kb)	18	36559987	36583681	23695	1	108857	ENSMUST00000134146.7	0
chr19	6974267	6974929	663	*	Promoter (<=1kb)	19	6965297	6974351	9055	2	18797	ENSMUST00000237446.1	0
chr13	42889608	42890784	1177	*	Intron (ENSMUST00000128646.7/218194, intron 3 of 13)	13	42866834	42956675	89842	1	218194	ENSMUST00000127859.1	22774
chr16	44615646	44617035	1390	*	Distal Intergenic	16	44485049	44558897	73849	2	117606	ENSMUST00000114634.2	-56749
chr17	73194284	73195517	1234	*	Intron (ENSMUST00000149064.8/225010, intron 4 of 4)	17	73204150	73240371	36222	1	225010	ENSMUST00000134149.1	-8633
chr15	80024258	80025187	930	*	Intron (ENSMUST00000230187.1/ENSMUST00000230187.1, intron 1 of 4)	15	80002391	80014977	12587	2	18591	ENSMUST00000229168.1	-9281
chr15	90991612	90993029	1418	*	Exon (ENSMUST00000100304.10/16564, exon 7 of 37)	15	90942245	90966402	24158	2	16564	ENSMUST00000229801.1	-25210
chr5	111890811	111892671	1861	*	Distal Intergenic	5	111734303	111761725	27423	2	269683	ENSMUST00000129065.7	-129086
chr1	74295353	74296837	1485	*	Promoter (<=1kb)	1	74288251	74295695	7445	2	69660	ENSMUST00000152603.7	0
chr16	38088053	38089601	1549	*	Promoter (<=1kb)	16	38089001	38246084	157084	1	56637	ENSMUST00000023507.12	0
chr18	57140810	57141848	1039	*	Promoter (<=1kb)	18	57142786	57292728	149943	1	70417	ENSMUST00000139892.1	-938
chr11	111687854	111689127	1274	*	Distal Intergenic	11	111066164	111076821	10658	1	16518	ENSMUST00000042970.2	621690
chr7	82866115	82867048	934	*	Promoter (<=1kb)	7	82867333	82871515	4183	1	108797	ENSMUST00000082237.6	-285
chr10	84576174	84577387	1214	*	Promoter (<=1kb)	10	84576626	84614359	37734	1	216198	ENSMUST00000020223.7	0
chr17	34603483	34604850	1368	*	Promoter (<=1kb)	17	34601091	34603690	2600	2	54197	ENSMUST00000015622.7	0
chr2	26315702	26317673	1972	*	Promoter (<=1kb)	2	26315592	26348237	32646	1	67839	ENSMUST00000078616.11	110
chr8	25601291	25602149	859	*	Promoter (<=1kb)	8	25601601	25677214	75614	1	234135	ENSMUST00000155861.7	0
chr12	56695582	56697255	1674	*	Promoter (<=1kb)	12	56695639	56712822	17184	1	18511	ENSMUST00000001538.9	0
chr19	21776964	21778834	1871	*	Promoter (<=1kb)	19	21778342	21858327	79986	1	83921	ENSMUST00000096194.8	0
chr13	63087791	63089332	1542	*	Intron (ENSMUST00000091560.10/72061, intron 4 of 14)	13	63107522	63190551	83030	1	72061	ENSMUST00000222907.1	-18190
chr5	74068154	74069207	1054	*	Promoter (<=1kb)	5	73998453	74068420	69968	2	69727	ENSMUST00000119154.7	0
chr14	24793084	24794563	1480	*	Distal Intergenic	14	24491149	24491989	841	1	20088	ENSMUST00000224699.1	301935
chr18	35383214	35384248	1035	*	Intron (ENSMUST00000237896.1/81500, intron 3 of 8)	18	35266396	35343067	76672	2	81500	ENSMUST00000236387.1	-40147
chr6	113326630	113327387	758	*	Promoter (<=1kb)	6	113326972	113334188	7217	1	18294	ENSMUST00000032406.14	0
chr17	8165114	8165486	373	*	Promoter (<=1kb)	17	8165501	8196804	31304	1	75296	ENSMUST00000097419.9	-15
chr5	77310114	77310684	571	*	Promoter (<=1kb)	5	77310147	77349324	39178	1	231329	ENSMUST00000031167.5	0
chr11	106216069	106217340	1272	*	Promoter (<=1kb)	11	106197408	106216344	18937	2	67163	ENSMUST00000002043.9	0
chr13	13605954	13607106	1153	*	Intron (ENSMUST00000223053.1/17101, intron 1 of 4)	13	13590409	13650117	59709	1	17101	ENSMUST00000220937.1	15545
chr7	41632612	41633869	1258	*	Promoter (<=1kb)	7	41633203	41647548	14346	1	67607	ENSMUST00000154942.1	0
chr18	12236039	12237149	1111	*	Promoter (<=1kb)	18	12189693	12236400	46708	2	18145	ENSMUST00000025279.5	0
chr19	34877878	34878520	643	*	Promoter (<=1kb)	19	34810894	34877917	67024	2	75735	ENSMUST00000112460.2	0
chr10	84066795	84068244	1450	*	Intron (ENSMUST00000216477.1/102637349, intron 2 of 4)	10	84036560	84100697	64138	2	102637349	ENSMUST00000216477.1	32453
chr17	34121263	34121948	686	*	Promoter (<=1kb)	17	34112023	34121747	9725	2	14312	ENSMUST00000114242.8	0
chr15	98625250	98626329	1080	*	Distal Intergenic	15	98630840	98639516	8677	1	12297	ENSMUST00000229223.1	-4511
chr19	12795599	12796825	1227	*	Promoter (<=1kb)	19	12796193	12833807	37615	1	107321	ENSMUST00000235690.1	0
chr19	11965083	11965783	701	*	Promoter (<=1kb)	19	11965941	11994112	28172	1	76303	ENSMUST00000025590.10	-158
chr13	63112121	63113463	1343	*	Intron (ENSMUST00000091560.10/72061, intron 4 of 14)	13	63107522	63190551	83030	1	72061	ENSMUST00000222907.1	4599
chr16	45936443	45937722	1280	*	Intron (ENSMUST00000152070.1/ENSMUST00000152070.1, intron 1 of 1)	16	45945606	45971370	25765	1	100503378	ENSMUST00000154775.1	-7884
chr16	31551246	31552714	1469	*	Distal Intergenic	16	31617735	31625292	7558	1	224098	ENSMUST00000232340.1	-65021
chr1	175624947	175625882	936	*	Promoter (<=1kb)	1	175600374	175625635	25262	2	14194	ENSMUST00000027810.13	0
chr9	60923711	60924916	1206	*	Intron (ENSMUST00000216374.1/ENSMUST00000216374.1, intron 1 of 1)	9	60866145	60870130	3986	1	72565	ENSMUST00000216574.1	57566
chr3	27310635	27311748	1114	*	Distal Intergenic	3	27317028	27339665	22638	1	22035	ENSMUST00000046383.11	-5280
chr10	93271353	93273576	2224	*	Intron (ENSMUST00000008542.11/13713, intron 2 of 4)	10	93254744	93284975	30232	2	13713	ENSMUST00000223340.1	11399
chr16	10958055	10959653	1599	*	3' UTR	16	10960824	10975579	14756	2	56722	ENSMUST00000117360.7	15926
chr11	11820485	11821162	678	*	Promoter (1-2kb)	11	11814103	11822921	8819	2	13195	ENSMUST00000136810.7	1759
chr4	10265536	10266722	1187	*	Distal Intergenic	4	9916638	9917635	998	2	74662	ENSMUST00000120570.1	-347901
chr15	76083487	76084438	952	*	Exon (ENSMUST00000227033.1/ENSMUST00000227033.1, exon 1 of 3)	15	76074252	76080924	6673	2	67959	ENSMUST00000230968.1	-2563
chr11	106272714	106273196	483	*	Promoter (<=1kb)	11	106263179	106272972	9794	2	83796	ENSMUST00000021052.15	0
chr2	13385376	13386204	829	*	Intron (ENSMUST00000091436.6/65969, intron 29 of 66)	2	13422029	13455627	33599	2	65969	ENSMUST00000195447.1	69423
chr17	79745816	79746902	1087	*	Distal Intergenic	17	79706894	79715061	8168	2	13078	ENSMUST00000234361.1	-30755
chr17	56256017	56257044	1028	*	Promoter (<=1kb)	17	56256810	56263610	6801	1	14154	ENSMUST00000060253.4	0
chr2	12325278	12326246	969	*	Distal Intergenic	2	12249800	12301922	52123	2	241226	ENSMUST00000141477.7	-23356
chr11	121236585	121237706	1122	*	Promoter (<=1kb)	11	121237253	121255856	18604	1	67608	ENSMUST00000103015.3	0
chr18	42307732	42308490	759	*	Intron (ENSMUST00000046972.13/225432, intron 8 of 19)	18	42299121	42341527	42407	1	225432	ENSMUST00000237798.1	8611
chr15	67263414	67264364	951	*	Intron (ENSMUST00000187233.1/69334, intron 4 of 8)	15	67226769	67377094	150326	1	69334	ENSMUST00000187233.1	36645
chr17	30004055	30005003	949	*	Promoter (<=1kb)	17	30004733	30210022	205290	1	21769	ENSMUST00000226208.2	0
chr3	144570269	144570907	639	*	Promoter (<=1kb)	3	144570304	144597257	26954	1	93684	ENSMUST00000144859.3	0
chr14	21499878	21501250	1373	*	Promoter (<=1kb)	14	21500853	21621401	120549	1	54169	ENSMUST00000096222.11	0
chr13	41358537	41359365	829	*	Promoter (<=1kb)	13	41309920	41359247	49328	2	18003	ENSMUST00000163623.2	0
chr7	45395307	45396439	1133	*	Promoter (<=1kb)	7	45376453	45395742	19290	2	20637	ENSMUST00000074575.10	0
chr12	57500310	57502054	1745	*	Distal Intergenic	12	57540628	57546121	5494	2	15375	ENSMUST00000044380.7	44067
chr1	92130096	92131372	1277	*	Intron (ENSMUST00000097644.8/208727, intron 2 of 26)	1	92030050	92113331	83282	2	208727	ENSMUST00000187622.1	-16765
chr1	133130723	133131708	986	*	Promoter (<=1kb)	1	133131143	133139783	8641	1	108954	ENSMUST00000052529.3	0
chr5	124327263	124328826	1564	*	Promoter (<=1kb)	5	124250959	124327972	77014	2	269702	ENSMUST00000031344.12	0
chr8	70447095	70448576	1482	*	Distal Intergenic	8	70382355	70439579	57225	2	382056	ENSMUST00000142769.7	-7516
chr9	88547391	88548869	1479	*	Promoter (<=1kb)	9	88548020	88571061	23042	1	71640	ENSMUST00000162827.7	0
chr3	88503056	88503966	911	*	Promoter (<=1kb)	3	88481148	88503335	22188	2	16905	ENSMUST00000029699.12	0
chr6	51172452	51173728	1277	*	Distal Intergenic	6	51269812	51269910	99	2	387166	ENSMUST00000083571.1	96182
chr8	32908611	32909116	506	*	Intron (ENSMUST00000132101.7/100042715, intron 3 of 3)	8	31817408	32884797	1067390	2	211323	ENSMUST00000238791.1	-23814
chr4	34522586	34523719	1134	*	Distal Intergenic	4	34550937	34566908	15972	1	433693	ENSMUST00000084299.5	-27218
chr6	140593140	140594358	1219	*	3' UTR	6	140581756	140583940	2185	1	109135	ENSMUST00000204528.1	11384
chr17	70990168	70991340	1173	*	Promoter (<=1kb)	17	70973133	70990890	17758	2	67938	ENSMUST00000038446.9	0
chr8	84742035	84743061	1027	*	Intron (ENSMUST00000109764.7/18032, intron 2 of 10)	8	84708634	84714068	5435	2	18032	ENSMUST00000132236.1	-27967
chr19	32304177	32305343	1167	*	Intron (ENSMUST00000099514.9/208449, intron 2 of 9)	19	32220587	32289579	68993	2	208449	ENSMUST00000124483.1	-14598
chr12	101851398	101852729	1332	*	Intron (ENSMUST00000021605.13/109181, intron 16 of 20)	12	101873393	101883607	10215	2	109181	ENSMUST00000177480.1	30878
chr12	73416216	73417621	1406	*	Distal Intergenic	12	73364075	73409557	45483	2	380765	ENSMUST00000221180.1	-6659
chr7	6362438	6363524	1087	*	Promoter (<=1kb)	7	6363280	6381709	18430	1	330463	ENSMUST00000207347.1	0
chr6	51469793	51470435	643	*	Promoter (<=1kb)	6	51470360	51483033	12674	1	12417	ENSMUST00000094623.9	0
chr12	87174996	87176357	1362	*	Intron (ENSMUST00000037418.6/382620, intron 3 of 5)	12	87157608	87163865	6258	1	14874	ENSMUST00000222222.1	17388
chr13	70778756	70779689	934	*	Exon (ENSMUST00000080145.12/271127, exon 10 of 23)	13	70727810	70841775	113966	2	271127	ENSMUST00000123552.7	62086
chr11	53566989	53567823	835	*	Promoter (<=1kb)	11	53567379	53601105	33727	1	16568	ENSMUST00000057330.14	0
chr17	24849655	24850731	1077	*	Promoter (<=1kb)	17	24850490	24864450	13961	1	14651	ENSMUST00000118788.7	0
chr10	105841078	105841685	608	*	Promoter (<=1kb)	10	105763189	105841378	78190	2	216292	ENSMUST00000046638.9	0
chr11	70668030	70669579	1550	*	Promoter (<=1kb)	11	70663771	70669416	5646	2	216873	ENSMUST00000018431.12	0
chr18	77504270	77505372	1103	*	Promoter (<=1kb)	18	77468321	77505118	36798	2	225743	ENSMUST00000182348.2	0
chr2	125932348	125933556	1209	*	Intron (ENSMUST00000028636.12/69976, intron 7 of 9)	2	125866268	125947350	81083	1	69976	ENSMUST00000110454.1	66080
chr11	97187917	97188821	905	*	Promoter (<=1kb)	11	97159714	97187881	28168	2	16211	ENSMUST00000001479.4	-36
chr5	23432933	23434347	1415	*	Promoter (<=1kb)	5	23431810	23433919	2110	2	269630	ENSMUST00000101522.2	0
chr17	5138687	5139498	812	*	Intron (ENSMUST00000092723.10/239985, intron 4 of 18)	17	5040578	5127640	87063	1	239985	ENSMUST00000146703.1	98109
chr15	103239401	103240860	1460	*	Promoter (<=1kb)	15	103191544	103239816	48273	2	12419	ENSMUST00000118152.7	0
chr9	41937329	41938908	1580	*	Distal Intergenic	9	41969739	41974587	4849	2	20660	ENSMUST00000134560.1	35679
chr3	68764341	68765986	1646	*	Distal Intergenic	3	68761495	68762667	1173	1	102639225	ENSMUST00000191767.1	2846
chr9	67011765	67013189	1425	*	Distal Intergenic	9	67029920	67032825	2906	2	22003	ENSMUST00000156899.1	19636
chr4	82762126	82763432	1307	*	Distal Intergenic	4	82498321	82705750	207430	2	18028	ENSMUST00000155821.1	-56376
chr11	22286522	22287936	1415	*	Promoter (<=1kb)	11	22005828	22286795	280968	2	216565	ENSMUST00000109563.8	0
chr14	76698242	76699395	1154	*	Distal Intergenic	14	76681754	76686887	5134	1	73272	ENSMUST00000191384.1	16488
chr6	134695242	134697099	1858	*	Intron (ENSMUST00000166591.7/67774, intron 3 of 3)	6	134701550	134710455	8906	1	67774	ENSMUST00000204133.1	-4451
chr3	93568288	93569406	1119	*	Distal Intergenic	3	93560727	93564450	3724	1	20194	ENSMUST00000170612.1	7561
chr10	40882692	40883831	1140	*	Promoter (<=1kb)	10	40831621	40883311	51691	2	71713	ENSMUST00000044166.8	0
chr11	109425370	109426394	1025	*	Promoter (<=1kb)	11	109425946	109438148	12203	1	13929	ENSMUST00000092500.10	0
chr14	32085150	32086039	890	*	Promoter (<=1kb)	14	32080566	32085609	5044	2	105638	ENSMUST00000022461.10	0
chr14	14632554	14634201	1648	*	Distal Intergenic	14	14702279	14799940	97662	1	218756	ENSMUST00000057015.7	-68078
chr2	84409956	84411002	1047	*	Intron (ENSMUST00000074262.8/54598, intron 1 of 15)	2	84375295	84425266	49972	2	54598	ENSMUST00000151295.1	14264
chr5	148489102	148490278	1177	*	Distal Intergenic	5	148505978	148537590	31613	2	24109	ENSMUST00000201688.3	47312
chr7	110121378	110122855	1478	*	Promoter (<=1kb)	7	110122046	110143286	21241	1	22390	ENSMUST00000033326.9	0
chr13	49341049	49341960	912	*	Promoter (<=1kb)	13	49341585	49387019	45435	1	76895	ENSMUST00000048544.13	0
chr1	86582266	86582902	637	*	Promoter (<=1kb)	1	86542994	86582547	39554	2	18582	ENSMUST00000027444.14	0
chr12	79488770	79489515	746	*	Intron (ENSMUST00000171210.2/19363, intron 7 of 10)	12	79327353	79701856	374504	1	19363	ENSMUST00000221257.1	161417
chr9	104002050	104002783	734	*	Promoter (<=1kb)	9	104002544	104039707	37164	1	74025	ENSMUST00000193642.5	0
chr10	62319644	62320891	1248	*	Promoter (1-2kb)	10	62295860	62318393	22534	2	15275	ENSMUST00000152761.7	-1251
chr14	50944395	50944847	453	*	Promoter (<=1kb)	14	50944506	50965237	20732	1	18950	ENSMUST00000178092.1	0
chr17	84044553	84045347	795	*	Distal Intergenic	17	84078660	84089875	11216	1	74473	ENSMUST00000234076.1	-33313
chr6	117332437	117333291	855	*	Distal Intergenic	6	117495235	117500077	4843	1	100126203	ENSMUST00000204274.1	-161944
chr2	117666281	117667314	1034	*	Distal Intergenic	2	117806678	117812813	6136	2	100504728	ENSMUST00000154409.1	145499
chr9	56131292	56132518	1227	*	Exon (ENSMUST00000214970.1/56434, exon 8 of 8)	9	56123055	56125992	2938	1	19200	ENSMUST00000132800.1	8237
chr18	34954095	34954933	839	*	Promoter (<=1kb)	18	34937414	34954357	16944	2	15526	ENSMUST00000025217.10	0
chr17	56717034	56717720	687	*	Promoter (<=1kb)	17	56713936	56717680	3745	2	106639	ENSMUST00000164907.2	0
chr15	5115388	5117068	1681	*	Promoter (<=1kb)	15	5116645	5119140	2496	1	67281	ENSMUST00000045356.8	0
chr11	87471444	87472455	1012	*	Exon (ENSMUST00000185073.1/ENSMUST00000185073.1, exon 1 of 1)	11	87427591	87484766	57176	1	83560	ENSMUST00000156483.1	43853
chr15	98001319	98002275	957	*	Promoter (<=1kb)	15	97998371	98001887	3517	2	12824	ENSMUST00000127879.1	0
chr2	32395426	32396739	1314	*	Promoter (<=1kb)	2	32395896	32405772	9877	1	96979	ENSMUST00000028162.4	0
chr8	13785325	13786256	932	*	Promoter (<=1kb)	8	13785615	13799193	13579	1	67031	ENSMUST00000043767.8	0
chr7	110296770	110298363	1594	*	Distal Intergenic	7	110320741	110340285	19545	2	319934	ENSMUST00000165992.1	41922
chr10	127311210	127312499	1290	*	Promoter (<=1kb)	10	127296221	127311786	15566	2	216443	ENSMUST00000037290.11	0
chr12	86887909	86888734	826	*	Distal Intergenic	12	86880701	86884798	4098	2	238330	ENSMUST00000038422.7	-3111
chr3	108017511	108018381	871	*	Promoter (<=1kb)	3	108012255	108017973	5719	2	14862	ENSMUST00000004140.10	0
chr10	80742019	80742856	838	*	Promoter (<=1kb)	10	80706956	80742264	35309	2	11776	ENSMUST00000020420.8	0
chr12	109917478	109918607	1130	*	Distal Intergenic	12	109747964	109749458	1495	1	100040724	ENSMUST00000182300.1	169514
chr10	93287424	93288570	1147	*	Intron (ENSMUST00000008542.11/13713, intron 1 of 4)	10	93254744	93284975	30232	2	13713	ENSMUST00000223340.1	-2449
chr10	80676364	80677295	932	*	Promoter (<=1kb)	10	80665327	80676293	10967	2	17347	ENSMUST00000200082.4	-71
chr15	99850146	99850664	519	*	Intron (ENSMUST00000073691.4/65970, intron 1 of 10)	15	99819795	99874671	54877	2	65970	ENSMUST00000231121.1	24007
chr1	80630285	80631436	1152	*	Intron (ENSMUST00000077946.11/210293, intron 3 of 55)	1	80501713	80665275	163563	2	210293	ENSMUST00000190983.6	33839
chr10	50592102	50593253	1152	*	Promoter (<=1kb)	10	50592669	50851485	258817	1	77987	ENSMUST00000035606.9	0
chr1	45299181	45300503	1323	*	Distal Intergenic	1	45311538	45325018	13481	1	12825	ENSMUST00000129611.1	-11035
chr16	25977361	25978284	924	*	Intron (ENSMUST00000039990.5/210530, intron 8 of 14)	16	25972282	25985174	12893	2	210530	ENSMUST00000160067.1	6890
chr11	5380050	5381970	1921	*	Promoter (<=1kb)	11	5278602	5381740	103139	2	407821	ENSMUST00000172492.7	0
chr13	14629759	14630832	1074	*	Promoter (<=1kb)	13	14630154	14638203	8050	1	105351	ENSMUST00000178289.2	0
chr12	54795669	54796358	690	*	Promoter (<=1kb)	12	54746349	54795703	49355	2	72183	ENSMUST00000005798.8	0
chr14	21546539	21548113	1575	*	Intron (ENSMUST00000183201.7/54169, intron 2 of 5)	14	21516875	21670873	153999	1	54169	ENSMUST00000238837.1	29664
chr11	86484031	86485075	1045	*	Promoter (<=1kb)	11	86484657	86499025	14369	1	76892	ENSMUST00000020827.6	0
chr19	3575459	3576178	720	*	Promoter (<=1kb)	19	3454928	3575720	120793	2	52036	ENSMUST00000025846.15	0
chr12	75669036	75670117	1082	*	Promoter (<=1kb)	12	75630596	75669537	38942	2	72338	ENSMUST00000062370.8	0
chr13	58534146	58535497	1352	*	Distal Intergenic	13	58545399	58558267	12869	2	114304	ENSMUST00000140760.1	22770
chr5	139343711	139345332	1622	*	Promoter (<=1kb)	5	139336189	139345233	9045	2	68033	ENSMUST00000049630.12	0
chr3	104789911	104791279	1369	*	Promoter (<=1kb)	3	104789228	104792977	3750	1	11853	ENSMUST00000199824.1	683
chr10	128302979	128304234	1256	*	Promoter (<=1kb)	10	128303335	128321353	18019	1	103135	ENSMUST00000005825.7	0
chr11	61970630	61971537	908	*	Intron (ENSMUST00000201866.3/432572, intron 1 of 3)	11	61976118	62073707	97590	1	432572	ENSMUST00000202869.1	-4581
chr19	41848087	41848664	578	*	Promoter (<=1kb)	19	41845972	41848132	2161	2	212398	ENSMUST00000059231.3	0
chr19	53141615	53143193	1579	*	Promoter (<=1kb)	19	53142756	53247208	104453	1	27360	ENSMUST00000050096.14	0
chr17	7204393	7205523	1131	*	Intron (ENSMUST00000024575.7/20112, intron 1 of 20)	17	7227916	7259389	31474	1	20112	ENSMUST00000232527.1	-22393
chr11	116508151	116508984	834	*	Distal Intergenic	11	116478060	116494202	16143	2	67763	ENSMUST00000152496.7	-13949
chr15	81465669	81466762	1094	*	Promoter (<=1kb)	15	81466296	81476369	10074	1	56438	ENSMUST00000023036.6	0
chr17	48409180	48410512	1333	*	Promoter (<=1kb)	17	48410014	48417254	7241	1	106821	ENSMUST00000167180.7	0
chr18	9211801	9213390	1590	*	Promoter (<=1kb)	18	9212163	9218136	5974	1	14370	ENSMUST00000041080.6	0
chr17	3418706	3419836	1131	*	Intron (ENSMUST00000169838.8/24001, intron 3 of 26)	17	3397230	3439434	42205	1	24001	ENSMUST00000226905.1	21476
chr14	67621020	67622281	1262	*	Distal Intergenic	14	67677796	67696734	18939	2	108912	ENSMUST00000131179.7	74453
chr9	21167891	21169333	1443	*	Intron (ENSMUST00000039413.14/18577, intron 1 of 14)	9	21165714	21213248	47535	1	18577	ENSMUST00000039413.14	2177
chr8	80879654	80880759	1106	*	Promoter (<=1kb)	8	80764438	80880519	116082	2	14388	ENSMUST00000210676.1	0
chr11	29547644	29548787	1144	*	Promoter (<=1kb)	11	29547950	29578367	30418	1	73324	ENSMUST00000020753.3	0
chr10	67185363	67186183	821	*	Promoter (<=1kb)	10	67185749	67216171	30423	1	108829	ENSMUST00000173661.7	0
chr14	25185824	25186975	1152	*	Distal Intergenic	14	25139795	25143241	3447	2	75862	ENSMUST00000225429.1	-42583
chr11	78411689	78413074	1386	*	Intron (ENSMUST00000001122.5/20500, intron 1 of 11)	11	78397087	78422217	25131	2	20500	ENSMUST00000001122.5	9143
chr11	96786520	96787248	729	*	Promoter (1-2kb)	11	96789127	96803969	14843	1	12412	ENSMUST00000018810.9	-1879
chr6	40123145	40124539	1395	*	Intron (ENSMUST00000239008.1/434008, intron 2 of 3)	6	40110251	40248437	138187	1	434008	ENSMUST00000061740.7	12894
chr5	65435656	65437401	1746	*	Promoter (<=1kb)	5	65413221	65435949	22729	2	22235	ENSMUST00000031103.13	0
chr7	34338170	34339567	1398	*	Distal Intergenic	7	34344663	34353495	8833	2	67070	ENSMUST00000206830.1	13928
chr11	5761729	5762524	796	*	Promoter (<=1kb)	11	5713417	5762376	48960	2	72046	ENSMUST00000053427.10	0
chr19	36815712	36816768	1057	*	Distal Intergenic	19	36834232	36893477	59246	1	74493	ENSMUST00000025729.11	-17464
chr5	122314693	122315641	949	*	Intron (ENSMUST00000053426.14/320717, intron 3 of 5)	5	122295772	122322340	26569	1	320717	ENSMUST00000119015.1	18921
chr14	76504089	76504734	646	*	Promoter (<=1kb)	14	76504214	76507763	3550	1	21807	ENSMUST00000177207.1	0
chr8	70538347	70539871	1525	*	Promoter (<=1kb)	8	70539457	70581641	42185	1	13716	ENSMUST00000210155.1	0
chr9	56913463	56914965	1503	*	Distal Intergenic	9	56917193	56928371	11179	2	235406	ENSMUST00000050916.6	13406
chr8	86826095	86827380	1286	*	Intron (ENSMUST00000209389.1/ENSMUST00000209389.1, intron 1 of 1)	8	86844319	86852420	8102	2	80750	ENSMUST00000210029.1	25040
chr1	37864667	37865603	937	*	Promoter (<=1kb)	1	37754776	37865079	110304	2	211484	ENSMUST00000041815.14	0
chr16	13902739	13903807	1069	*	Promoter (<=1kb)	16	13903161	13949619	46459	1	93734	ENSMUST00000128757.7	0
chr16	20716817	20718352	1536	*	Promoter (<=1kb)	16	20705538	20717746	12209	2	12724	ENSMUST00000131522.7	0
chr11	45103203	45104424	1222	*	Exon (ENSMUST00000143869.1/100504255, exon 3 of 3)	11	45102866	45116928	14063	2	100504255	ENSMUST00000143869.1	12504
chr9	95813667	95814497	831	*	Promoter (<=1kb)	9	95784181	95815406	31226	2	102502	ENSMUST00000119760.1	909
chr17	67978654	67979634	981	*	Intron (ENSMUST00000024840.11/268970, intron 1 of 17)	17	67842713	68004120	161408	2	268970	ENSMUST00000024840.11	24486
chr9	63979922	63981241	1320	*	Intron (ENSMUST00000041029.5/17130, intron 3 of 3)	9	63954009	64016987	62979	2	17130	ENSMUST00000144323.2	35746
chr11	100962206	100963842	1637	*	Intron (ENSMUST00000060792.5/19285, intron 1 of 1)	11	100964407	100970551	6145	2	19285	ENSMUST00000132934.1	6709
chr7	119895757	119896445	689	*	Promoter (<=1kb)	7	119855806	119896125	40320	2	233805	ENSMUST00000207233.1	0
chr11	45235033	45236391	1359	*	Distal Intergenic	11	45102866	45116928	14063	2	100504255	ENSMUST00000143869.1	-118105
chr8	126594112	126595305	1194	*	Promoter (<=1kb)	8	126588296	126593986	5691	2	270110	ENSMUST00000054960.7	-126
chr15	98917287	98918411	1125	*	Promoter (<=1kb)	15	98903917	98918231	14315	2	74775	ENSMUST00000023736.9	0
chr11	8467796	8468965	1170	*	Promoter (<=1kb)	11	8451070	8468675	17606	2	319939	ENSMUST00000129074.1	0
chr4	135352927	135354134	1208	*	Promoter (<=1kb)	4	135320484	135353321	32838	2	51796	ENSMUST00000105861.7	0
chr15	99017437	99018782	1346	*	Distal Intergenic	15	99029891	99038110	8220	1	22146	ENSMUST00000058914.9	-11109
chr7	110163974	110164976	1003	*	Distal Intergenic	7	109998412	110151202	152791	2	69781	ENSMUST00000185931.6	-12772
chr1	138928690	138929660	971	*	Distal Intergenic	1	138963435	139063718	100284	1	329260	ENSMUST00000200533.4	-33775
chr4	128609445	128610478	1034	*	Promoter (<=1kb)	4	128583547	128610098	26552	2	269585	ENSMUST00000097877.8	0
chr11	106788385	106789705	1321	*	Promoter (<=1kb)	11	106780355	106788532	8178	2	13207	ENSMUST00000021062.11	0
chr14	27051031	27052210	1180	*	Intron (ENSMUST00000035336.4/171463, intron 1 of 12)	14	27039256	27102509	63254	1	171463	ENSMUST00000225146.1	11775
chr16	35982774	35983432	659	*	Promoter (<=1kb)	16	35983315	36037131	53817	1	16646	ENSMUST00000004054.12	0
chr13	97927371	97929058	1688	*	Exon (ENSMUST00000225663.1/110596, exon 29 of 29)	13	97942202	97946927	4726	2	110596	ENSMUST00000225269.1	17869
chr6	90763777	90764950	1174	*	Promoter (<=1kb)	6	90690532	90764141	73610	2	232227	ENSMUST00000156834.1	0
chr5	31626462	31627743	1282	*	Intron (ENSMUST00000201999.3/ENSMUST00000201999.3, intron 2 of 3)	5	31614152	31622572	8421	1	66845	ENSMUST00000201923.1	12310
chr8	31975558	31976129	572	*	Intron (ENSMUST00000207470.2/211323, intron 1 of 12)	8	31820782	31950057	129276	2	211323	ENSMUST00000207678.2	-25501
chr5	64111822	64112916	1095	*	Promoter (<=1kb)	5	64112101	64128164	16064	1	66681	ENSMUST00000197577.1	0
chr10	127127697	127128425	729	*	Distal Intergenic	10	127095652	127121131	25480	2	216440	ENSMUST00000164259.8	-6566
chr5	142920730	142921716	987	*	Distal Intergenic	5	142903115	142906754	3640	2	11461	ENSMUST00000100497.10	-13976
chr14	75863555	75864526	972	*	Distal Intergenic	14	75847905	75848034	130	1	100303751	ENSMUST00000083213.1	15650
chr16	93106876	93107646	771	*	Distal Intergenic	16	93343724	93353189	9466	2	69857	ENSMUST00000185971.6	245543
chr7	27473271	27474898	1628	*	Promoter (<=1kb)	7	27473768	27477364	3597	1	170742	ENSMUST00000068641.7	0
chr3	107985946	107986931	986	*	Promoter (<=1kb)	3	107981702	107986453	4752	2	14863	ENSMUST00000012348.8	0
chr5	134540039	134541316	1278	*	Intron (ENSMUST00000036999.9/269713, intron 1 of 15)	5	134489383	134552434	63052	2	269713	ENSMUST00000036999.9	11118
chr2	129198032	129198948	917	*	Promoter (<=1kb)	2	129198764	129211616	12853	1	20515	ENSMUST00000028880.9	0
chr13	41386453	41387474	1022	*	Intron (ENSMUST00000021794.13/18003, intron 2 of 7)	13	41317920	41359739	41820	2	18003	ENSMUST00000224803.1	-26714
chr11	53762987	53764255	1269	*	Promoter (<=1kb)	11	53763597	53763654	58	2	102465772	ENSMUST00000184599.1	0
chr7	80827950	80828919	970	*	Promoter (1-2kb)	7	80768359	80825974	57616	2	29875	ENSMUST00000205304.1	-1976
chr18	5333928	5335092	1165	*	Promoter (<=1kb)	18	5210029	5334439	124411	2	240186	ENSMUST00000063989.6	0
chr17	12793820	12794795	976	*	Intron (ENSMUST00000160932.2/104103, intron 1 of 2)	17	12815931	12830335	14405	1	104103	ENSMUST00000161890.1	-21136
chr7	27178193	27179190	998	*	Promoter (<=1kb)	7	27168424	27178896	10473	2	19342	ENSMUST00000093040.12	0
chr17	23675133	23677117	1985	*	Promoter (<=1kb)	17	23675709	23676553	845	2	27279	ENSMUST00000233040.1	0
chr10	88380214	88381299	1086	*	Promoter (<=1kb)	10	88379226	88447329	68104	1	432486	ENSMUST00000020251.9	988
chr1	106628901	106631019	2119	*	Intron (ENSMUST00000112751.1/12043, intron 1 of 1)	1	106710339	106713179	2841	2	12043	ENSMUST00000189999.1	82160
chr12	100810207	100811336	1130	*	Intron (ENSMUST00000069782.10/217830, intron 1 of 12)	12	100786142	100872348	86207	1	217830	ENSMUST00000167322.1	24065
chr11	86570015	86571188	1174	*	Distal Intergenic	11	86584067	86584158	92	2	387140	ENSMUST00000083521.1	12970
chr15	10679161	10680530	1370	*	Intron (ENSMUST00000090339.10/75646, intron 2 of 17)	15	10568969	10713540	144572	2	75646	ENSMUST00000090339.10	33010
chr7	19715401	19716413	1013	*	Promoter (<=1kb)	7	19701313	19715438	14126	2	53333	ENSMUST00000093552.11	0
chr4	134853446	134854134	689	*	Promoter (<=1kb)	4	134802759	134853345	50587	2	66146	ENSMUST00000030628.14	-101
chr6	113377489	113378381	893	*	Promoter (<=1kb)	6	113366025	113377883	11859	2	101206	ENSMUST00000032410.13	0
chr18	53744414	53745174	761	*	Promoter (<=1kb)	18	53681723	53744547	62825	2	225523	ENSMUST00000049811.7	0
chr16	30389942	30391041	1100	*	Promoter (1-2kb)	16	30385893	30388837	2945	2	224088	ENSMUST00000136065.1	-1105
chr10	80577450	80578538	1089	*	Promoter (<=1kb)	10	80567124	80577321	10198	2	118445	ENSMUST00000038558.8	-129
chr7	99518966	99519533	568	*	Distal Intergenic	7	99535466	99606771	71306	1	109689	ENSMUST00000098266.8	-15933
chr10	69533512	69534201	690	*	Promoter (<=1kb)	10	69533772	69720860	187089	1	11735	ENSMUST00000182379.6	0
chr11	70451822	70452387	566	*	Promoter (<=1kb)	11	70451919	70453240	1322	1	66172	ENSMUST00000151013.7	0
chr9	60406858	60408029	1172	*	Intron (ENSMUST00000171654.7/207596, intron 3 of 16)	9	59966931	60497126	530196	2	207596	ENSMUST00000171654.7	89097
chr9	30520962	30522418	1457	*	Distal Intergenic	9	30435857	30464673	28817	1	102607	ENSMUST00000216545.1	85105
chr1	75236491	75237305	815	*	Promoter (<=1kb)	1	75236513	75245055	8543	1	56812	ENSMUST00000185403.6	0
chr5	111805004	111806132	1129	*	Exon (ENSMUST00000198395.4/ENSMUST00000198395.4, exon 3 of 3)	5	111734303	111761725	27423	2	269683	ENSMUST00000129065.7	-43279
chr11	3265734	3266769	1036	*	Promoter (<=1kb)	11	3249907	3266393	16487	2	13494	ENSMUST00000020741.11	0
chr8	108755333	108756209	877	*	Intron (ENSMUST00000220518.1/11906, intron 7 of 15)	8	108714644	108961630	246987	1	11906	ENSMUST00000043896.9	40689
chr7	43579518	43580340	823	*	Promoter (<=1kb)	7	43579610	43593235	13626	1	210105	ENSMUST00000058104.7	0
chr17	35861056	35861700	645	*	Promoter (<=1kb)	17	35861318	35865402	4085	1	106582	ENSMUST00000074259.14	0
chr18	53267521	53268819	1299	*	Intron (ENSMUST00000165032.8/69226, intron 1 of 6)	18	53245769	53390823	145055	1	69226	ENSMUST00000025417.8	21752
chr5	33219902	33221758	1857	*	Promoter (1-2kb)	5	33213927	33218455	4529	2	100689	ENSMUST00000046186.7	-1447
chr9	57708152	57709181	1030	*	Promoter (<=1kb)	9	57708540	57752499	43960	1	353190	ENSMUST00000043990.13	0
chr5	125140297	125141979	1683	*	Intron (ENSMUST00000111402.8/20602, intron 1 of 47)	5	125017835	125124900	107066	2	20602	ENSMUST00000055256.13	-15397
chr16	3743365	3744610	1246	*	Promoter (<=1kb)	16	3744093	3750781	6689	1	74120	ENSMUST00000023176.4	0
chr7	127587917	127588970	1054	*	Promoter (<=1kb)	7	127582383	127588595	6213	2	233899	ENSMUST00000072155.4	0
chr17	84187508	84189238	1731	*	Promoter (<=1kb)	17	84183931	84187947	4017	2	12193	ENSMUST00000060366.6	0
chr14	32072875	32074302	1428	*	Distal Intergenic	14	32082876	32085286	2411	2	105638	ENSMUST00000144149.1	10984
chr14	47634109	47635104	996	*	Distal Intergenic	14	47648448	47739894	91447	1	16709	ENSMUST00000187839.7	-13344
chr17	63948923	63949703	781	*	Intron (ENSMUST00000232945.1/14158, intron 9 of 14)	17	63937972	64139197	201226	1	14158	ENSMUST00000038080.6	10951
chr3	30602017	30602950	934	*	Promoter (<=1kb)	3	30602065	30619873	17809	1	80732	ENSMUST00000192715.5	0
chr18	65512411	65513511	1101	*	Distal Intergenic	18	65470358	65476329	5972	1	240354	ENSMUST00000235999.1	42053
chr15	55847031	55847909	879	*	Intron (ENSMUST00000039769.12/20649, intron 1 of 6)	15	55791938	55906310	114373	2	20649	ENSMUST00000140574.1	58401
chr8	126522881	126523785	905	*	Distal Intergenic	8	126425329	126475065	49737	2	212728	ENSMUST00000170518.2	-47816
chr5	3152132	3152695	564	*	Distal Intergenic	5	3341485	3344453	2969	1	12571	ENSMUST00000199156.1	-188790
chr7	67442394	67443794	1401	*	Intron (ENSMUST00000208755.1/ENSMUST00000208755.1, intron 1 of 2)	7	67251809	67372858	121050	2	17258	ENSMUST00000133074.1	-69536
chr10	30618095	30618678	584	*	Promoter (<=1kb)	10	30608141	30618479	10339	2	66847	ENSMUST00000161074.7	0
chr9	54783901	54784894	994	*	Distal Intergenic	9	54764748	54773110	8363	1	12903	ENSMUST00000034830.8	19153
chr2	118388100	118389120	1021	*	Promoter (<=1kb)	2	118388618	118428213	39596	1	27103	ENSMUST00000110877.7	0
chr8	70211963	70213065	1103	*	Promoter (<=1kb)	8	70184340	70212256	27917	2	73095	ENSMUST00000063788.7	0
chr8	94098173	94099063	891	*	Promoter (<=1kb)	8	94067954	94098928	30975	2	67378	ENSMUST00000034206.5	0
chr1	75316827	75318072	1246	*	Promoter (<=1kb)	1	75307896	75317637	9742	2	13437	ENSMUST00000066668.13	0
chr14	62837175	62838141	967	*	Promoter (<=1kb)	14	62837721	62837857	137	1	102465889	ENSMUST00000184011.1	0
chr5	24266322	24267194	873	*	Distal Intergenic	5	24320083	24322254	2172	2	16511	ENSMUST00000129246.1	55060
chr5	4992858	4993680	823	*	Intron (ENSMUST00000115451.7/18647, intron 9 of 13)	5	4931690	5036516	104827	2	18647	ENSMUST00000156660.1	42836
chr9	123528786	123530052	1267	*	Promoter (<=1kb)	9	123529759	123592600	62842	1	83493	ENSMUST00000026270.8	0
chr9	50527988	50528759	772	*	Promoter (<=1kb)	9	50521617	50528651	7035	2	19286	ENSMUST00000034570.6	0
chr11	72751771	72752732	962	*	3' UTR	11	72759916	72760890	975	1	11736	ENSMUST00000147195.1	-7184
chr7	80773964	80774889	926	*	Intron (ENSMUST00000167377.2/29875, intron 2 of 37)	7	80749377	80803263	53887	2	29875	ENSMUST00000206149.1	28374
chr10	56783244	56784507	1264	*	Distal Intergenic	10	56431981	56475967	43987	1	102640560	ENSMUST00000218830.1	351263
chr2	52999169	53000031	863	*	Intron (ENSMUST00000155586.8/71409, intron 1 of 26)	2	52857868	53131878	274011	1	71409	ENSMUST00000050719.12	141301
chr9	97018197	97019232	1036	*	Promoter (<=1kb)	9	96943482	97018843	75362	2	211949	ENSMUST00000055433.4	0
chr12	86946696	86947982	1287	*	Promoter (<=1kb)	12	86947043	86962667	15625	1	217732	ENSMUST00000189246.6	0
chr18	32067404	32068312	909	*	Promoter (<=1kb)	18	32067741	32104328	36588	1	73473	ENSMUST00000025243.4	0
chr7	63924856	63926065	1210	*	Promoter (<=1kb)	7	63891400	63924870	33471	2	50794	ENSMUST00000183817.1	0
chr7	118533001	118533470	470	*	Promoter (<=1kb)	7	118509659	118533301	23643	2	12850	ENSMUST00000098090.9	0
chr15	81212587	81213873	1287	*	Distal Intergenic	15	81235499	81238964	3466	1	207911	ENSMUST00000166855.2	-21626
chr13	31876708	31877553	846	*	Intron (ENSMUST00000041859.8/218138, intron 9 of 10)	13	31806633	31812476	5844	1	17300	ENSMUST00000062292.4	70075
chr19	10012470	10013959	1490	*	Promoter (1-2kb)	19	10015016	10027576	12561	1	74760	ENSMUST00000137637.7	-1057
chr6	71831029	71831817	789	*	Promoter (<=1kb)	6	71831331	71875244	43914	1	76614	ENSMUST00000064062.12	0
chr14	31786671	31787303	633	*	Intron (ENSMUST00000014640.8/105522, intron 1 of 27)	14	31701846	31781915	80070	2	105522	ENSMUST00000227089.1	-4756
chr1	38261661	38262945	1285	*	Intron (ENSMUST00000095027.8/16764, intron 9 of 21)	1	38181262	38197443	16182	2	16764	ENSMUST00000136641.2	-64218
chr5	74896597	74897961	1365	*	Distal Intergenic	5	74949190	74966368	17179	1	619945	ENSMUST00000101121.2	-51229
chr9	22225610	22226155	546	*	Promoter (<=1kb)	9	22225714	22240095	14382	1	235047	ENSMUST00000215902.1	0
chr7	4445119	4445791	673	*	Promoter (<=1kb)	7	4424770	4445601	20832	2	108841	ENSMUST00000119485.7	0
chr6	137559013	137561045	2033	*	Intron (ENSMUST00000058210.12/13860, intron 2 of 21)	6	137477668	137571017	93350	2	13860	ENSMUST00000100841.8	9972
chr11	101229994	101231706	1713	*	Distal Intergenic	11	101191115	101226463	35349	2	14055	ENSMUST00000107284.7	-3531
chr19	46304247	46305576	1330	*	Promoter (<=1kb)	19	46304320	46312385	8066	1	18034	ENSMUST00000237330.1	0
chr14	20765159	20766275	1117	*	Promoter (<=1kb)	14	20739328	20765414	26087	2	12325	ENSMUST00000225609.1	0
chr3	89418227	89419332	1106	*	Promoter (<=1kb)	3	89418443	89430015	11573	1	20416	ENSMUST00000039110.11	0
chr8	84846561	84847579	1019	*	Promoter (<=1kb)	8	84841850	84846934	5085	2	12317	ENSMUST00000003912.6	0
chr2	157054329	157055576	1248	*	Intron (ENSMUST00000069098.6/320706, intron 2 of 14)	2	157037050	157040239	3190	2	320706	ENSMUST00000133571.1	-14090
chr16	56029326	56030221	896	*	Promoter (<=1kb)	16	56015506	56029696	14191	2	76302	ENSMUST00000125040.7	0
chr14	54685836	54686973	1138	*	Promoter (<=1kb)	14	54642161	54686931	44771	2	56215	ENSMUST00000022793.14	0
chr3	65974275	65975139	865	*	Distal Intergenic	3	65946151	65958249	12099	2	56706	ENSMUST00000029416.13	-16026
chr2	128324152	128325572	1421	*	Intron (ENSMUST00000225087.1/100043424, intron 2 of 6)	2	128372107	128428893	56787	2	100043424	ENSMUST00000125354.1	103321
chr2	4445665	4447054	1390	*	Intron (ENSMUST00000177457.7/209630, intron 3 of 24)	2	4473194	4498103	24910	1	209630	ENSMUST00000123919.2	-26140
chr15	80233152	80234319	1168	*	Promoter (<=1kb)	15	80234018	80253371	19354	1	239555	ENSMUST00000023048.11	0
chr11	45228849	45230303	1455	*	Distal Intergenic	11	45102866	45116928	14063	2	100504255	ENSMUST00000143869.1	-111921
chr17	34640585	34641865	1281	*	Exon (ENSMUST00000174600.1/ENSMUST00000174600.1, exon 2 of 2)	17	34644764	34646324	1561	1	56299	ENSMUST00000036720.8	-2899
chr18	65592065	65593407	1343	*	Intron (ENSMUST00000235822.1/328977, intron 3 of 10)	18	65583937	65623193	39257	1	328977	ENSMUST00000182973.1	8128
chr3	38633226	38634116	891	*	Distal Intergenic	3	38449259	38484844	35586	2	99696	ENSMUST00000120875.7	-148382
chr12	55080096	55080494	399	*	Promoter (<=1kb)	12	55080262	55115367	35106	1	24067	ENSMUST00000220578.1	0
chr2	142380258	142381728	1471	*	Intron (ENSMUST00000110067.7/72899, intron 16 of 16)	2	142176607	142234375	57769	1	72899	ENSMUST00000156619.1	203651
chr13	94115942	94117199	1258	*	Promoter (<=1kb)	13	94117942	94174646	56705	1	218454	ENSMUST00000223423.1	-743
chr3	88177578	88178225	648	*	Promoter (<=1kb)	3	88171556	88177692	6137	2	76642	ENSMUST00000197172.4	0
chr9	78587619	78588522	904	*	Promoter (<=1kb)	9	78536488	78588041	51554	2	235504	ENSMUST00000052441.11	0
chr18	60773872	60774968	1097	*	Promoter (<=1kb)	18	60774596	60778546	3951	1	20044	ENSMUST00000025511.10	0
chr11	63114661	63115904	1244	*	Distal Intergenic	11	63128982	63159546	30565	1	18858	ENSMUST00000108702.7	-13078
chr6	134601524	134602866	1343	*	Distal Intergenic	6	134609207	134632488	23282	2	67729	ENSMUST00000047443.4	29622
chr9	33240936	33241730	795	*	Intron (ENSMUST00000217419.1/ENSMUST00000217419.1, intron 2 of 4)	9	32904937	32928966	24030	2	330917	ENSMUST00000185169.1	-311970
chr14	64949639	64950622	984	*	Promoter (<=1kb)	14	64950045	65039832	89788	1	210925	ENSMUST00000043914.6	0
chr9	51214960	51216041	1082	*	Promoter (1-2kb)	9	51213708	51240079	26372	1	18985	ENSMUST00000034554.8	1252
chr8	123477741	123479074	1334	*	Promoter (<=1kb)	8	123477903	123503916	26014	1	114896	ENSMUST00000001520.12	0
chr16	20425768	20426710	943	*	Promoter (<=1kb)	16	20331303	20426394	95092	2	27416	ENSMUST00000079158.12	0
chr13	36117321	36117923	603	*	Promoter (<=1kb)	13	35978395	36117526	139132	2	380840	ENSMUST00000053265.7	0
chr11	95309592	95310732	1141	*	Promoter (<=1kb)	11	95310429	95324496	14068	1	102640811	ENSMUST00000122837.1	0
chr11	120697713	120698780	1068	*	Intron (ENSMUST00000026135.14/68938, intron 7 of 15)	11	120702514	120709444	6931	1	68938	ENSMUST00000168947.1	-3734
chr9	119322309	119323275	967	*	Promoter (<=1kb)	9	119238432	119322427	83996	2	108737	ENSMUST00000040853.10	0
chr17	35903451	35904462	1012	*	Promoter (<=1kb)	17	35900493	35904327	3835	2	73242	ENSMUST00000140292.7	0
chr1	121013293	121014615	1323	*	Distal Intergenic	1	121087405	121120956	33552	1	98452	ENSMUST00000181433.7	-72790
chr11	95365053	95366952	1900	*	Intron (ENSMUST00000037502.6/215512, intron 2 of 7)	11	95375467	95377585	2119	1	215512	ENSMUST00000155999.1	-8515
chr2	71274248	71275378	1131	*	3' UTR	2	71279561	71282789	3229	2	78830	ENSMUST00000130715.1	7411
chr9	14642073	14643482	1410	*	Promoter (<=1kb)	9	14547505	14643529	96025	2	75723	ENSMUST00000160770.8	47
chr13	60225125	60226674	1550	*	Distal Intergenic	13	60205471	60216023	10553	1	100503759	ENSMUST00000224064.1	19654
chr11	76953469	76954666	1198	*	3' UTR	11	76961296	76965915	4620	1	104184	ENSMUST00000145732.2	-6630
chr13	35884321	35885461	1141	*	Distal Intergenic	13	35896704	35898868	2165	2	208366	ENSMUST00000174231.1	13407
chr12	8640801	8641155	355	*	Distal Intergenic	12	8674134	8751454	77321	1	80913	ENSMUST00000111123.8	-32979
chr13	98551053	98552371	1319	*	Distal Intergenic	13	98634978	98637410	2433	2	68344	ENSMUST00000050389.4	85039
chr16	34421160	34422144	985	*	Intron (ENSMUST00000076810.11/545156, intron 1 of 59)	16	34013137	34392109	378973	2	545156	ENSMUST00000142817.7	-29051
chr15	52927925	52928757	833	*	Distal Intergenic	15	53089931	53107868	17938	2	14042	ENSMUST00000140798.1	179111
chr13	100743911	100745250	1340	*	Promoter (<=1kb)	13	100735955	100744659	8705	2	66128	ENSMUST00000109333.7	0
chr10	83861562	83862145	584	*	Distal Intergenic	10	83737909	83762163	24255	1	69784	ENSMUST00000218623.1	123653
chr14	31640675	31641550	876	*	Promoter (<=1kb)	14	31641028	31667171	26144	1	26363	ENSMUST00000128014.1	0
chr4	45530861	45531642	782	*	Promoter (<=1kb)	4	45423278	45530330	107053	2	230126	ENSMUST00000061986.11	-531
chr1	33724084	33725342	1259	*	3' UTR	1	33720407	33742561	22155	1	19335	ENSMUST00000115174.3	3677
chr4	128697545	128698743	1199	*	Intron (ENSMUST00000030588.12/54383, intron 1 of 14)	4	128688795	128752881	64087	1	54383	ENSMUST00000106080.7	8750
chr11	116852778	116854052	1275	*	Promoter (<=1kb)	11	116849901	116853094	3194	2	20382	ENSMUST00000092404.12	0
chr10	42276489	42278174	1686	*	Promoter (<=1kb)	10	42181841	42276752	94912	2	56484	ENSMUST00000105502.7	0
chr6	30300431	30301374	944	*	Intron (ENSMUST00000102993.9/22214, intron 1 of 6)	6	30214861	30304522	89662	2	22214	ENSMUST00000094543.2	3148
chr10	80148887	80149674	788	*	Promoter (<=1kb)	10	80149112	80150278	1167	1	59090	ENSMUST00000151202.1	0
chr10	40371944	40373166	1223	*	Intron (ENSMUST00000216736.1/78334, intron 1 of 11)	10	40349526	40482101	132576	1	78334	ENSMUST00000214659.1	22418
chr15	60739408	60740591	1184	*	Distal Intergenic	15	60822271	60828650	6380	1	320469	ENSMUST00000180730.2	-81680
chr10	56228631	56229374	744	*	Promoter (<=1kb)	10	56014293	56228689	214397	2	544696	ENSMUST00000099739.4	0
chr16	95701863	95702982	1120	*	Promoter (<=1kb)	16	95702075	95721051	18977	1	23872	ENSMUST00000023612.16	0
chr18	78546907	78548635	1729	*	Intron (ENSMUST00000237674.1/27411, intron 2 of 21)	18	78183245	78596851	413607	2	27411	ENSMUST00000235389.1	48216
chr12	83789125	83790672	1548	*	Exon (ENSMUST00000121733.7/170721, exon 27 of 28)	12	83763662	83781132	17471	1	170721	ENSMUST00000152904.1	25463
chr18	73815275	73816035	761	*	Promoter (<=1kb)	18	73769903	73815438	45536	2	107029	ENSMUST00000025439.4	0
chr9	120739041	120740462	1422	*	Distal Intergenic	9	120577346	120578072	727	1	76100	ENSMUST00000064646.4	161695
chr16	8470701	8471660	960	*	Promoter (<=1kb)	16	8470788	8490684	19897	1	239706	ENSMUST00000046470.15	0
chr8	85299094	85300203	1110	*	Promoter (<=1kb)	8	85299632	85303734	4103	1	56452	ENSMUST00000211597.1	0
chr8	94296786	94297815	1030	*	Promoter (<=1kb)	8	94296007	94303759	7753	1	71805	ENSMUST00000212984.1	779
chr7	19148748	19149936	1189	*	Promoter (<=1kb)	7	19149722	19153542	3821	1	107686	ENSMUST00000049294.3	0
chr14	8326991	8328169	1179	*	Distal Intergenic	14	8297556	8318023	20468	2	268709	ENSMUST00000120411.8	-8968
chr8	14992338	14993516	1179	*	Promoter (1-2kb)	8	14990359	14991124	766	1	234094	ENSMUST00000162444.1	1979
chr15	75908903	75909686	784	*	Promoter (<=1kb)	15	75894205	75909355	15151	2	66656	ENSMUST00000154584.8	0
chr18	84684770	84686004	1235	*	Promoter (<=1kb)	18	84667465	84685702	18238	2	66054	ENSMUST00000025546.16	0
chr3	108840018	108840895	878	*	Promoter (<=1kb)	3	108793176	108840511	47336	2	20912	ENSMUST00000102621.10	0
chr9	102649714	102651233	1520	*	Distal Intergenic	9	102626679	102634242	7564	1	69010	ENSMUST00000186693.1	23035
chr3	56724323	56725484	1162	*	Distal Intergenic	3	55625195	56183701	558507	2	26422	ENSMUST00000029374.7	-540622
chr3	95687510	95688707	1198	*	Promoter (<=1kb)	3	95676201	95687917	11717	2	229595	ENSMUST00000117782.7	0
chr2	126932623	126933428	806	*	Promoter (<=1kb)	2	126890391	126933235	42845	2	66552	ENSMUST00000028844.10	0
chr11	112480271	112480987	717	*	Distal Intergenic	11	112664839	112669398	4560	2	217294	ENSMUST00000141399.1	188411
chr15	10818134	10819473	1340	*	Intron (ENSMUST00000227059.1/100502601, intron 1 of 2)	15	10814827	10835214	20388	1	100502601	ENSMUST00000228418.1	3307
chr17	53478629	53479317	689	*	Promoter (<=1kb)	17	53479234	53507680	28447	1	271457	ENSMUST00000017975.6	0
chr9	21354089	21355409	1321	*	3' UTR	9	21348363	21353978	5616	1	68682	ENSMUST00000213535.1	5726
chr1	172632547	172633376	830	*	Promoter (<=1kb)	1	172630764	172632962	2199	2	68440	ENSMUST00000027826.6	0
chr5	75155526	75156694	1169	*	Promoter (<=1kb)	5	75155899	75198201	42303	1	18595	ENSMUST00000168162.4	0
chr3	154596441	154597714	1274	*	Promoter (<=1kb)	3	154596711	154623180	26470	1	12972	ENSMUST00000192462.5	0
chr3	96663505	96663850	346	*	3' UTR	3	96657438	96663131	5694	1	213119	ENSMUST00000127607.1	6067
chr6	14044513	14045221	709	*	Downstream (<=300bp)	6	13871569	13896422	24854	1	76311	ENSMUST00000181225.1	172944
chr11	101221079	101221984	906	*	Intron (ENSMUST00000107284.7/14055, intron 1 of 20)	11	101197389	101226426	29038	2	14055	ENSMUST00000100417.2	4442
chr17	46273624	46274776	1153	*	Promoter (1-2kb)	17	46262417	46272155	9739	2	74094	ENSMUST00000224901.1	-1469
chr16	56477519	56478695	1177	*	Promoter (<=1kb)	16	56477878	56595991	118114	1	320712	ENSMUST00000231337.1	0
chr13	17694903	17695902	1000	*	Promoter (<=1kb)	13	17695192	17697256	2065	1	66308	ENSMUST00000221480.1	0
chr6	135249968	135250985	1018	*	Intron (ENSMUST00000111909.7/14840, intron 1 of 5)	6	135237326	135247965	10640	2	14840	ENSMUST00000087729.11	-2003
chr15	73622772	73624358	1587	*	Promoter (<=1kb)	15	73577424	73624744	47321	2	106068	ENSMUST00000151288.7	386
chr13	113046203	113047899	1697	*	Promoter (<=1kb)	13	113042753	113046393	3641	2	69590	ENSMUST00000231962.1	0
chr15	57911995	57912769	775	*	Promoter (<=1kb)	15	57912199	57970061	57863	1	210544	ENSMUST00000022992.12	0
chr7	25076601	25077596	996	*	Promoter (<=1kb)	7	25077205	25083492	6288	1	232976	ENSMUST00000179556.1	0
chr11	29359411	29361069	1659	*	Distal Intergenic	11	29373658	29510808	137151	1	108686	ENSMUST00000040182.12	-12589
chr17	27766883	27768066	1184	*	3' UTR	17	27714659	27728955	14297	2	30051	ENSMUST00000114870.8	-37928
chr12	69227750	69228400	651	*	Promoter (<=1kb)	12	69201773	69228179	26407	2	18974	ENSMUST00000221411.1	0
chr13	41864312	41865508	1197	*	Promoter (<=1kb)	13	41865915	41913092	47178	1	100038577	ENSMUST00000221285.1	-407
chr2	26525111	26526281	1171	*	Distal Intergenic	2	26471276	26516663	45388	2	18128	ENSMUST00000132820.1	-8448
chr12	70968018	70969164	1147	*	Distal Intergenic	12	70974621	70996347	21727	1	19167	ENSMUST00000160027.7	-5457
chr18	84771803	84772875	1073	*	Distal Intergenic	18	84744067	84754251	10185	1	102641800	ENSMUST00000236805.1	27736
chr2	24562145	24563735	1591	*	Intron (ENSMUST00000155475.1/ENSMUST00000155475.1, intron 1 of 3)	2	24606379	24607534	1156	2	12287	ENSMUST00000131861.1	43799
chr4	47474152	47474949	798	*	Promoter (<=1kb)	4	47469833	47474333	4501	2	56737	ENSMUST00000044148.2	0
chr19	47918554	47920153	1600	*	Promoter (<=1kb)	19	47786580	47919287	132708	2	100048534	ENSMUST00000026048.9	0
chr8	126912891	126913930	1040	*	Distal Intergenic	8	126930667	126945840	15174	2	67952	ENSMUST00000179857.2	31910
chr15	38517950	38518624	675	*	Promoter (<=1kb)	15	38498669	38518162	19494	2	54375	ENSMUST00000151319.7	0
chr18	8896364	8897434	1071	*	Distal Intergenic	18	9212163	9218136	5974	1	14370	ENSMUST00000041080.6	-314729
chr19	45014379	45015825	1447	*	Promoter (<=1kb)	19	45014414	45021552	7139	1	226154	ENSMUST00000237148.1	0
chr11	106083883	106084611	729	*	Promoter (<=1kb)	11	106084613	106155446	70834	1	26406	ENSMUST00000002044.9	-2
chr17	24478571	24479328	758	*	Promoter (<=1kb)	17	24473551	24479055	5505	2	56716	ENSMUST00000234941.1	0
chr8	123373580	123374831	1252	*	Promoter (<=1kb)	8	123373753	123403806	30054	1	66855	ENSMUST00000212571.1	0
chr1	167660316	167661533	1218	*	Distal Intergenic	1	167689237	167848741	159505	1	110648	ENSMUST00000111377.7	-27704
chr7	45017206	45017970	765	*	Promoter (<=1kb)	7	45017961	45021647	3687	1	20130	ENSMUST00000044111.9	0
chr14	75833947	75835539	1593	*	Distal Intergenic	14	75843379	75844964	1586	2	100043189	ENSMUST00000131222.1	9425
chr17	74869529	74871041	1513	*	Distal Intergenic	17	74861921	74863570	1650	1	74196	ENSMUST00000234264.1	7608
chr5	66219796	66220907	1112	*	Distal Intergenic	5	66166607	66191336	24730	2	73639	ENSMUST00000201903.1	-28460
chr3	138143297	138144117	821	*	Promoter (<=1kb)	3	138143448	138159821	16374	1	108943	ENSMUST00000040321.12	0
chr6	55210468	55211549	1082	*	Exon (ENSMUST00000204842.2/330323, exon 2 of 11)	6	55203383	55320222	116840	1	330323	ENSMUST00000053094.7	7085
chr8	122917593	122918558	966	*	Promoter (1-2kb)	8	122884151	122915987	31837	2	77087	ENSMUST00000098333.4	-1606
chr14	65374635	65375544	910	*	Promoter (<=1kb)	14	65375393	65386363	10971	1	380912	ENSMUST00000224687.1	0
chr14	19750585	19751588	1004	*	Promoter (<=1kb)	14	19751265	19811787	60523	1	18074	ENSMUST00000022340.4	0
chr3	122983982	122984906	925	*	Promoter (<=1kb)	3	122931493	122984510	53018	2	99526	ENSMUST00000090379.6	0
chr12	9839225	9840626	1402	*	Distal Intergenic	12	9574441	9581500	7060	1	23967	ENSMUST00000057021.8	264784
chr2	3748099	3749718	1620	*	Intron (ENSMUST00000226435.1/66540, intron 2 of 4)	2	3770708	3772971	2264	1	66540	ENSMUST00000177037.1	-20990
chr15	103292299	103293195	897	*	Intron (ENSMUST00000229549.1/56447, intron 4 of 6)	15	103285125	103285221	97	1	724064	ENSMUST00000083626.1	7174
chr13	60289845	60291189	1345	*	Distal Intergenic	13	60205471	60216023	10553	1	100503759	ENSMUST00000224064.1	84374
chr10	96162840	96163826	987	*	Distal Intergenic	10	96226020	96248866	22847	1	74881	ENSMUST00000219638.1	-62194
chr10	122912683	122913525	843	*	Intron (ENSMUST00000161487.7/319468, intron 8 of 8)	10	122895368	122941449	46082	1	319468	ENSMUST00000162969.1	17315
chr10	66884913	66886122	1210	*	Distal Intergenic	10	66915636	66917739	2104	2	68488	ENSMUST00000219021.1	31617
chr17	79824638	79826221	1584	*	Exon (ENSMUST00000234471.1/ENSMUST00000234471.1, exon 1 of 2)	17	79850127	79852755	2629	2	56298	ENSMUST00000222415.1	26534
chr2	25574604	25575240	637	*	Promoter (<=1kb)	2	25570174	25574845	4672	2	75454	ENSMUST00000142811.1	0
chr1	179803583	179804166	584	*	Promoter (<=1kb)	1	179744894	179803680	58787	2	226747	ENSMUST00000027768.13	0
chr1	23271042	23271976	935	*	Promoter (<=1kb)	1	23272269	23272339	71	1	387225	ENSMUST00000083471.3	-293
chr16	84919664	84920751	1088	*	Distal Intergenic	16	84954438	84963381	8944	2	11820	ENSMUST00000227654.1	42630
chr13	32884739	32885448	710	*	Intron (ENSMUST00000021834.10/380839, intron 4 of 6)	13	32881655	32898157	16503	2	380839	ENSMUST00000221019.1	12709
chr8	13104665	13106146	1482	*	Promoter (<=1kb)	8	13077189	13105459	28271	2	234069	ENSMUST00000164416.7	0
chr7	141327648	141328138	491	*	Promoter (<=1kb)	7	141297180	141327672	30493	2	54006	ENSMUST00000080553.8	0
chr11	7226425	7228180	1756	*	Distal Intergenic	11	7207686	7213923	6238	2	16009	ENSMUST00000135887.2	-12502
chr17	35089130	35089529	400	*	Promoter (<=1kb)	17	35089263	35091826	2564	1	193742	ENSMUST00000173134.7	0
chrY	90804633	90805190	558	*	Intron (ENSMUST00000179483.8/170942, intron 3 of 3)	21	90790451	90816465	26015	1	170942	ENSMUST00000238471.1	14182
chr10	75252261	75253033	773	*	Intron (ENSMUST00000218766.1/74392, intron 5 of 15)	10	75260967	75270358	9392	1	74392	ENSMUST00000219430.1	-7934
chrX	155262352	155262935	584	*	Promoter (<=1kb)	20	155262443	155263582	1140	1	56360	ENSMUST00000134662.1	0
chr6	72439157	72440180	1024	*	Promoter (<=1kb)	6	72432799	72439556	6758	2	232087	ENSMUST00000205335.1	0
chr15	98713775	98715093	1319	*	Intron (ENSMUST00000003444.5/105833, intron 2 of 7)	15	98708231	98710870	2640	1	105833	ENSMUST00000229471.1	5544
chr17	80311236	80312907	1672	*	Intron (ENSMUST00000068175.5/381112, intron 1 of 17)	17	80307425	80349487	42063	1	381112	ENSMUST00000224391.1	3811
chr13	67128185	67128682	498	*	Promoter (<=1kb)	13	67128227	67138982	10756	1	268670	ENSMUST00000224426.1	0
chr1	179477039	179478441	1403	*	Intron (ENSMUST00000128302.7/69726, intron 1 of 11)	1	179508307	179518005	9699	2	69726	ENSMUST00000194237.1	39564
chr12	100724622	100725495	874	*	Promoter (<=1kb)	12	100548439	100725120	176682	2	73086	ENSMUST00000222731.1	0
chr4	126202136	126203075	940	*	Promoter (<=1kb)	4	126164082	126202760	38679	2	230753	ENSMUST00000080919.11	0
chr11	62820105	62821296	1192	*	Promoter (<=1kb)	11	62820231	62842936	22706	1	94092	ENSMUST00000055006.11	0
chr15	99029464	99030788	1325	*	Promoter (<=1kb)	15	99029891	99038110	8220	1	22146	ENSMUST00000058914.9	0
chr3	96160159	96161564	1406	*	Promoter (<=1kb)	3	96162004	96171717	9714	1	194126	ENSMUST00000147245.7	-440
chr11	76285472	76287413	1942	*	Intron (ENSMUST00000021204.3/18230, intron 1 of 7)	11	76249212	76250508	1297	1	67390	ENSMUST00000155526.2	36260
chr12	85497431	85498571	1141	*	Distal Intergenic	12	85474911	85476063	1153	1	14281	ENSMUST00000134311.1	22520
chr9	102717283	102718382	1100	*	Promoter (<=1kb)	9	102717289	102720733	3445	1	56332	ENSMUST00000153911.1	0
chr18	31633914	31635166	1253	*	Promoter (<=1kb)	18	31634371	31636611	2241	1	269003	ENSMUST00000234760.1	0
chr7	4136560	4137732	1173	*	Promoter (<=1kb)	7	4126340	4136926	10587	2	100037396	ENSMUST00000148318.1	0
chr8	68793671	68795002	1332	*	Promoter (<=1kb)	8	68793929	68829410	35482	1	70885	ENSMUST00000034328.12	0
chr7	98171000	98171946	947	*	Intron (ENSMUST00000040971.13/12337, intron 1 of 12)	7	98177194	98179401	2208	1	330599	ENSMUST00000205893.1	-5248
chr13	30781680	30783178	1499	*	Distal Intergenic	13	30749307	30750768	1462	1	16364	ENSMUST00000222125.1	32373
chr19	6876595	6877563	969	*	Distal Intergenic	19	6844623	6858211	13589	2	78317	ENSMUST00000113440.1	-18384
chr2	132252635	132253587	953	*	Promoter (<=1kb)	2	132249162	132253314	4153	2	18538	ENSMUST00000028817.6	0
chr8	121901376	121902526	1151	*	Intron (ENSMUST00000127664.1/108148, intron 1 of 15)	8	121888374	121896502	8129	2	20539	ENSMUST00000183015.1	-4874
chr8	84066391	84067131	741	*	Promoter (<=1kb)	8	84066834	84096459	29626	1	19724	ENSMUST00000211046.1	0
chr11	97884139	97884753	615	*	Promoter (<=1kb)	11	97853826	97884154	30329	2	72973	ENSMUST00000093939.3	0
chr11	20896177	20897042	866	*	Distal Intergenic	11	20829312	20831056	1745	2	216551	ENSMUST00000154300.7	-65121
chr3	86142390	86143471	1082	*	Promoter (<=1kb)	3	86137940	86142702	4763	2	20091	ENSMUST00000029722.6	0
chr11	86756980	86758366	1387	*	Promoter (<=1kb)	11	86694351	86757565	63215	2	67300	ENSMUST00000103186.10	0
chr10	100161092	100161698	607	*	Distal Intergenic	10	100088056	100097181	9126	1	17311	ENSMUST00000219881.1	73036
chr14	34378240	34379391	1152	*	Intron (ENSMUST00000111908.2/105450, intron 1 of 6)	14	34375721	34397928	22208	1	105450	ENSMUST00000227130.1	2519
chr13	112762141	112763403	1263	*	Distal Intergenic	13	112800792	112867894	67103	1	19012	ENSMUST00000016144.11	-37389
chr16	44494130	44495549	1420	*	Intron (ENSMUST00000114634.2/117606, intron 8 of 18)	16	44470444	44482428	11985	1	212517	ENSMUST00000127303.1	23686
chr10	93138291	93138991	701	*	Distal Intergenic	10	93160875	93225368	64494	1	237459	ENSMUST00000215495.1	-21884
chr2	105408458	105409412	955	*	Distal Intergenic	2	105386291	105399319	13029	2	19672	ENSMUST00000006128.6	-9139
chr6	124919780	124920298	519	*	Promoter (<=1kb)	6	124913764	124920103	6340	2	69202	ENSMUST00000204671.2	0
chr19	5487877	5489409	1533	*	Promoter (<=1kb)	19	5482345	5488016	5672	2	71711	ENSMUST00000133436.7	0
chr11	68691271	68693057	1787	*	Promoter (<=1kb)	11	68691559	68699259	7701	1	77579	ENSMUST00000141558.1	0
chr9	69457147	69458528	1382	*	Promoter (<=1kb)	9	69456944	69457031	88	1	100526560	ENSMUST00000175301.1	203
chr2	35696359	35697872	1514	*	Promoter (<=1kb)	2	35696732	35730992	34261	1	69601	ENSMUST00000112983.7	0
chr8	106683029	106683721	693	*	Promoter (<=1kb)	8	106683068	106851439	168372	1	272538	ENSMUST00000048359.4	0
chr19	53420898	53422028	1131	*	Distal Intergenic	19	53444014	53451491	7478	2	381232	ENSMUST00000180667.2	29463
chr8	83714889	83715718	830	*	Promoter (<=1kb)	8	83715177	83723348	8172	1	68278	ENSMUST00000019576.14	0
chr3	21564063	21565258	1196	*	Distal Intergenic	3	22076652	22216594	139943	1	81004	ENSMUST00000193734.5	-511394
chr10	128525312	128526561	1250	*	Promoter (<=1kb)	10	128509965	128525870	15906	2	23943	ENSMUST00000026427.7	0
chr14	46171950	46173436	1487	*	Distal Intergenic	14	46379414	46383418	4005	1	100041724	ENSMUST00000141358.1	-205978
chr13	119408616	119409793	1178	*	Promoter (<=1kb)	13	119335448	119408997	73550	2	18115	ENSMUST00000069902.12	0
chr10	79097215	79097713	499	*	Promoter (<=1kb)	10	79064374	79097600	33227	2	72128	ENSMUST00000039271.6	0
chr9	110304674	110305676	1003	*	Promoter (<=1kb)	9	110305173	110321323	16151	1	72341	ENSMUST00000199592.4	0
chr1	136345891	136346984	1094	*	Promoter (<=1kb)	1	136268123	136346104	77982	2	67886	ENSMUST00000048309.11	0
chr1	73998219	73999404	1186	*	Promoter (<=1kb)	1	73989722	73998468	8747	2	21961	ENSMUST00000191264.6	0
chr12	71747909	71749565	1657	*	Distal Intergenic	12	71831078	71992333	161256	1	208846	ENSMUST00000223272.1	-81513
chr9	21955401	21956296	896	*	Promoter (<=1kb)	9	21955755	21958264	2510	1	66962	ENSMUST00000053583.6	0
chr18	13786657	13788055	1399	*	Intron (ENSMUST00000025288.8/225207, intron 5 of 7)	18	13816872	13843832	26961	2	225207	ENSMUST00000234502.1	55777
chr8	117156941	117157944	1004	*	Promoter (<=1kb)	8	117158135	117205186	47052	1	209239	ENSMUST00000064488.10	-191
chr5	35921411	35922233	823	*	Intron (ENSMUST00000064571.10/70292, intron 1 of 16)	5	35913082	35996024	82943	1	70292	ENSMUST00000141824.1	8329
chr6	54211541	54212881	1341	*	Intron (ENSMUST00000046856.13/69993, intron 3 of 12)	6	54264858	54300293	35436	1	69993	ENSMUST00000146114.7	-51977
chr7	4971814	4973055	1242	*	Promoter (<=1kb)	7	4967340	4971168	3829	2	381835	ENSMUST00000133272.1	-646
chr16	15594095	15594985	891	*	Promoter (<=1kb)	16	15552677	15594524	41848	2	70620	ENSMUST00000115777.9	0
chr4	43394163	43395024	862	*	Intron (ENSMUST00000035645.11/100213, intron 1 of 11)	4	43401238	43427073	25836	1	100213	ENSMUST00000125393.7	-6214
chr17	74527682	74528870	1189	*	Promoter (<=1kb)	17	74528295	74703356	175062	1	12211	ENSMUST00000180037.7	0
chr14	67940525	67941675	1151	*	Distal Intergenic	14	67815570	67933442	117873	2	68813	ENSMUST00000224823.1	-7083
chr11	120824326	120825103	778	*	Promoter (<=1kb)	11	120805846	120824547	18702	2	14104	ENSMUST00000055655.8	0
chr4	136285117	136286484	1368	*	Promoter (<=1kb)	4	136286067	136293942	7876	1	22704	ENSMUST00000069195.4	0
chr5	113779957	113780840	884	*	Distal Intergenic	5	113773847	113777841	3995	1	66383	ENSMUST00000145592.1	6110
chr19	5444628	5445433	806	*	Distal Intergenic	19	5447547	5455946	8400	1	14283	ENSMUST00000025850.6	-2114
chr9	21496105	21497687	1583	*	Promoter (<=1kb)	9	21496495	21496564	70	2	387194	ENSMUST00000083613.1	0
chr18	5739797	5740964	1168	*	Intron (ENSMUST00000025081.12/21417, intron 2 of 7)	18	5731081	5772804	41724	1	21417	ENSMUST00000177030.1	8716
chr2	113712953	113714362	1410	*	3' UTR	2	113708671	113709730	1060	1	14260	ENSMUST00000153151.1	4282
chr10	122847756	122849165	1410	*	Intron (ENSMUST00000162853.7/319468, intron 4 of 5)	10	122811447	122886293	74847	1	319468	ENSMUST00000161371.1	36309
chr11	97737099	97738151	1053	*	Intron (ENSMUST00000018691.8/108083, intron 1 of 9)	11	97715157	97744704	29548	2	108083	ENSMUST00000018691.8	6553
chr5	143909098	143910333	1236	*	Promoter (<=1kb)	5	143909964	143933968	24005	1	18861	ENSMUST00000141942.7	0
chr7	44929210	44930046	837	*	Promoter (<=1kb)	7	44900373	44929496	29124	2	11771	ENSMUST00000166972.8	0
chr1	65932197	65933531	1335	*	Distal Intergenic	1	65926538	65928306	1769	1	12969	ENSMUST00000114027.2	5659
chr16	43889476	43890280	805	*	Promoter (<=1kb)	16	43861407	43889648	28242	2	106248	ENSMUST00000156568.7	0
chr18	24121281	24122196	916	*	Promoter (<=1kb)	18	24104757	24121953	17197	2	225280	ENSMUST00000141489.1	0
chr3	75556392	75557541	1150	*	Promoter (<=1kb)	3	75516490	75556856	40367	2	56426	ENSMUST00000161137.7	0
chr6	72362013	72362856	844	*	Promoter (<=1kb)	6	72359714	72362393	2680	2	66510	ENSMUST00000069595.12	0
chr8	69996306	69996978	673	*	Promoter (<=1kb)	8	69908470	69996384	87915	2	234366	ENSMUST00000065169.11	0
chr17	72158122	72159785	1664	*	Intron (ENSMUST00000086639.5/11682, intron 4 of 28)	17	71856286	71864273	7988	1	78785	ENSMUST00000230290.1	301836
chr15	3707237	3708388	1152	*	Distal Intergenic	15	3384309	3583492	199184	2	14600	ENSMUST00000161180.1	-123745
chr6	114781139	114782355	1217	*	Intron (ENSMUST00000032457.16/74244, intron 18 of 18)	6	114723100	114859224	136125	1	74244	ENSMUST00000182860.1	58039
chr10	112122978	112124149	1172	*	Distal Intergenic	10	112163621	112216555	52935	1	353025	ENSMUST00000092176.7	-39472
chr1	170664577	170665956	1380	*	Intron (ENSMUST00000046792.8/320078, intron 4 of 7)	1	170644532	170682789	38258	1	320078	ENSMUST00000046792.8	20045
chr4	117120205	117121383	1179	*	Promoter (<=1kb)	4	117120706	117121265	560	2	78611	ENSMUST00000153303.1	0
chr5	114356620	114357498	879	*	Promoter (<=1kb)	5	114356815	114364576	7762	1	231646	ENSMUST00000152694.7	0
chr5	145204065	145204572	508	*	Promoter (<=1kb)	5	145204562	145221750	17189	1	22757	ENSMUST00000085671.9	0
chr8	92355918	92356754	837	*	Promoter (<=1kb)	8	92326038	92356120	30083	2	71296	ENSMUST00000034183.9	0
chr19	44930750	44931590	841	*	Promoter (<=1kb)	19	44931151	44983188	52038	1	226151	ENSMUST00000096053.4	0
chr17	64600080	64601816	1737	*	Promoter (<=1kb)	17	64600736	64755110	154375	1	17158	ENSMUST00000086723.9	0
chr6	108211827	108213197	1371	*	Promoter (<=1kb)	6	108213096	108551109	338014	1	16438	ENSMUST00000032192.8	0
chr9	57075400	57076828	1429	*	Promoter (<=1kb)	9	57076376	57128364	51989	1	20466	ENSMUST00000168678.7	0
chr12	79471753	79472588	836	*	Intron (ENSMUST00000171210.2/19363, intron 7 of 10)	12	79327353	79701856	374504	1	19363	ENSMUST00000221257.1	144400
chr12	116280480	116281689	1210	*	Promoter (<=1kb)	12	116281196	116373091	91896	1	52635	ENSMUST00000100986.3	0
chr4	128962502	128963424	923	*	Promoter (<=1kb)	4	128947237	128962442	15206	2	242669	ENSMUST00000143912.7	-60
chr12	116181098	116182129	1032	*	Distal Intergenic	12	116206262	116213870	7609	2	217935	ENSMUST00000221748.1	31741
chr12	59011490	59012537	1048	*	Promoter (<=1kb)	12	58958383	59012017	53635	2	20334	ENSMUST00000021375.11	0
chr2	154603281	154604142	862	*	Promoter (<=1kb)	2	154585758	154603708	17951	2	59038	ENSMUST00000000896.10	0
chr4	103114324	103115113	790	*	Promoter (<=1kb)	4	103038069	103114555	76487	2	242584	ENSMUST00000106868.3	0
chr8	105860098	105860925	828	*	Promoter (<=1kb)	8	105860580	105879330	18751	1	68051	ENSMUST00000008594.8	0
chr13	58401747	58403219	1473	*	Promoter (<=1kb)	13	58391235	58402516	11282	2	15387	ENSMUST00000224182.1	0
chr17	17373601	17374820	1220	*	Promoter (<=1kb)	17	17374309	17394899	20591	1	67045	ENSMUST00000024620.7	0
chr4	57610911	57612312	1402	*	Intron (ENSMUST00000102905.7/242481, intron 2 of 6)	4	57637823	57894718	256896	1	677884	ENSMUST00000150412.3	-25511
chr9	43944964	43946144	1181	*	Intron (ENSMUST00000215774.1/ENSMUST00000215774.1, intron 1 of 2)	9	44043384	44048579	5196	1	21838	ENSMUST00000114840.1	-97240
chr11	74837831	74839108	1278	*	Promoter (<=1kb)	11	74837468	74843775	6308	1	17428	ENSMUST00000132150.1	363
chr8	26976464	26977045	582	*	Promoter (<=1kb)	8	26977325	26978672	1348	1	353310	ENSMUST00000209610.1	-280
chr11	75812989	75814121	1133	*	Intron (ENSMUST00000127424.7/102641247, intron 2 of 4)	11	75768966	75796049	27084	2	13447	ENSMUST00000021209.7	-16940
chr10	75827551	75828969	1419	*	Distal Intergenic	10	75832059	75833136	1078	2	14872	ENSMUST00000218034.1	4167
chr4	45011775	45012857	1083	*	Promoter (<=1kb)	4	44991242	45012394	21153	2	230119	ENSMUST00000055028.8	0
chr17	25273049	25274271	1223	*	Promoter (<=1kb)	17	25261921	25273383	11463	2	22196	ENSMUST00000173084.7	0
chr10	86100193	86101261	1069	*	Intron (ENSMUST00000218077.1/78170, intron 1 of 2)	10	86095859	86113586	17728	1	78170	ENSMUST00000218077.1	4334
chr12	73052102	73054193	2092	*	Promoter (<=1kb)	12	73043531	73053887	10357	2	20471	ENSMUST00000176091.1	0
chr11	87214361	87215092	732	*	Intron (ENSMUST00000041282.12/68729, intron 22 of 23)	11	87190074	87218258	28185	1	68729	ENSMUST00000154138.1	24287
chr2	103073225	103074121	897	*	Promoter (<=1kb)	2	103021075	103073513	52439	2	27402	ENSMUST00000011058.8	0
chr10	8518441	8519446	1006	*	Promoter (<=1kb)	10	8204809	8518825	314017	2	338362	ENSMUST00000061601.8	0
chr5	118380163	118381069	907	*	Distal Intergenic	5	118245227	118266093	20867	1	76792	ENSMUST00000049138.7	134936
chr6	108668272	108669225	954	*	Distal Intergenic	6	108577039	108660934	83896	2	75394	ENSMUST00000137478.3	-7338
chr11	85352501	85353708	1208	*	Promoter (<=1kb)	11	85353167	85510991	157825	1	192197	ENSMUST00000108056.7	0
chr18	33666601	33667591	991	*	Distal Intergenic	18	33794892	33795986	1095	1	69749	ENSMUST00000146010.2	-127301
chr7	44495961	44496817	857	*	Promoter (<=1kb)	7	44489937	44496529	6593	2	69683	ENSMUST00000118808.8	0
chr19	5924047	5925324	1278	*	Promoter (<=1kb)	19	5915636	5924816	9181	2	104252	ENSMUST00000055458.5	0
chr8	126538734	126540499	1766	*	Distal Intergenic	8	126588296	126593986	5691	2	270110	ENSMUST00000054960.7	53487
chr1	156036071	156036736	666	*	Promoter (<=1kb)	1	156004614	156036427	31814	2	208263	ENSMUST00000097527.9	0
chr1	194618932	194620524	1593	*	Promoter (<=1kb)	1	194619825	194816869	197045	1	18845	ENSMUST00000027952.11	0
chr11	121420888	121421922	1035	*	Promoter (<=1kb)	11	121421401	121431288	9888	1	238024	ENSMUST00000038096.7	0
chr18	6516053	6516603	551	*	Promoter (<=1kb)	18	6435951	6516108	80158	2	13831	ENSMUST00000115870.8	0
chr15	36791857	36792977	1121	*	Promoter (<=1kb)	15	36790712	36792414	1703	2	22631	ENSMUST00000126184.1	0
chr5	110135477	110136336	860	*	Promoter (<=1kb)	5	110135842	110136563	722	1	231600	ENSMUST00000200038.1	0
chr5	93105509	93106281	773	*	Intron (ENSMUST00000074733.10/52398, intron 1 of 9)	5	93093571	93176077	82507	1	52398	ENSMUST00000202217.2	11938
chr18	69704048	69705417	1370	*	Distal Intergenic	18	69682380	69683633	1254	1	21413	ENSMUST00000136019.2	21668
chr3	103734644	103735573	930	*	3' UTR	3	103733700	103737968	4269	2	99543	ENSMUST00000154145.1	2395
chr9	70942574	70943586	1013	*	Intron (ENSMUST00000216798.1/15450, intron 1 of 8)	9	70798128	70934808	136681	2	15450	ENSMUST00000034731.9	-7766
chrX	48076886	48077547	662	*	Distal Intergenic	20	48108725	48136981	28257	1	170745	ENSMUST00000077775.10	-31178
chr17	67866161	67867412	1252	*	Intron (ENSMUST00000024840.11/268970, intron 10 of 17)	17	67857417	67873048	15632	2	268970	ENSMUST00000170813.7	5636
chr12	34487192	34488247	1056	*	Intron (ENSMUST00000209902.1/79221, intron 1 of 24)	12	34052301	34528304	476004	2	79221	ENSMUST00000209750.1	40057
chr5	125079986	125082223	2238	*	Exon (ENSMUST00000111402.8/20602, exon 13 of 48)	5	125050940	125058411	7472	2	20602	ENSMUST00000199561.1	-21575
chr2	125275441	125276344	904	*	Intron (ENSMUST00000146845.1/ENSMUST00000146845.1, intron 1 of 1)	2	125247482	125258608	11127	1	110074	ENSMUST00000051605.8	27959
chr4	116074695	116075426	732	*	Promoter (<=1kb)	4	116075269	116097043	21775	1	230654	ENSMUST00000030471.8	0
chr5	135522073	135523071	999	*	Intron (ENSMUST00000060311.11/215114, intron 1 of 30)	5	135406531	135545115	138585	2	215114	ENSMUST00000060311.11	22044
chr9	21509719	21510742	1024	*	Promoter (<=1kb)	9	21507553	21510187	2635	2	17083	ENSMUST00000213316.1	0
chr5	111877124	111878137	1014	*	Distal Intergenic	5	111734303	111761725	27423	2	269683	ENSMUST00000129065.7	-115399
chr10	84916986	84917991	1006	*	Promoter (<=1kb)	10	84917616	85016447	98832	1	237422	ENSMUST00000038523.14	0
chr10	128922504	128923881	1378	*	Promoter (<=1kb)	10	128917882	128923524	5643	2	14533	ENSMUST00000153731.7	0
chr3	99140664	99141680	1017	*	Promoter (<=1kb)	3	99141068	99220203	79136	1	70560	ENSMUST00000004343.6	0
chr7	27688805	27689739	935	*	Promoter (<=1kb)	7	27689340	27706484	17145	1	112415	ENSMUST00000120004.7	0
chr12	86078514	86079692	1179	*	Promoter (<=1kb)	12	86056745	86079041	22297	2	21809	ENSMUST00000003687.7	0
chr16	96091490	96092448	959	*	Distal Intergenic	16	96066668	96082526	15859	2	93871	ENSMUST00000113827.3	-8964
chr9	72639573	72640845	1273	*	Distal Intergenic	9	72662346	72749852	87507	1	17999	ENSMUST00000034740.14	-21501
chrX	134454372	134455373	1002	*	3' UTR	20	134469874	134474988	5115	2	74469	ENSMUST00000131311.1	19615
chr11	74831838	74832974	1137	*	Promoter (<=1kb)	11	74830920	74845725	14806	1	17428	ENSMUST00000000291.8	918
chr1	163779426	163780211	786	*	Promoter (<=1kb)	1	163779583	163917109	137527	1	16579	ENSMUST00000027877.6	0
chr13	92530523	92531187	665	*	Promoter (<=1kb)	13	92487108	92530868	43761	2	218441	ENSMUST00000022217.8	0
chr17	35590493	35591385	893	*	Distal Intergenic	17	35601549	35650567	49019	1	433102	ENSMUST00000174521.1	-10164
chr17	35812597	35814094	1498	*	Distal Intergenic	17	35821684	35822923	1240	1	15937	ENSMUST00000003635.6	-7590
chr1	64956482	64957224	743	*	Promoter (<=1kb)	1	64785983	64956824	170842	2	241075	ENSMUST00000139649.7	0
chr13	70743994	70745120	1127	*	Intron (ENSMUST00000080145.12/271127, intron 18 of 22)	13	70727810	70841775	113966	2	271127	ENSMUST00000123552.7	96655
chr16	14705228	14707056	1829	*	Promoter (<=1kb)	16	14705852	14709385	3534	1	20583	ENSMUST00000023356.7	0
chr11	77783053	77784508	1456	*	Intron (ENSMUST00000108375.8/360013, intron 2 of 41)	11	77777316	77864848	87533	1	360013	ENSMUST00000130627.8	5737
chr4	85836958	85838757	1800	*	Intron (ENSMUST00000213098.1/77739, intron 2 of 3)	4	86053915	86087961	34047	1	77739	ENSMUST00000130474.1	-215158
chr11	33122207	33123367	1161	*	Intron (ENSMUST00000109363.7/14172, intron 3 of 3)	11	33117430	33146795	29366	2	14172	ENSMUST00000109363.7	23428
chr9	64017988	64019252	1265	*	Promoter (1-2kb)	9	63954009	64016987	62979	2	17130	ENSMUST00000144323.2	-1001
chr7	100590821	100591581	761	*	Promoter (<=1kb)	7	100550583	100591426	40844	2	52443	ENSMUST00000137777.7	0
chr11	53979660	53980466	807	*	Promoter (<=1kb)	11	53949965	53980332	30368	2	56517	ENSMUST00000076493.10	0
chr17	35235894	35236778	885	*	Promoter (<=1kb)	17	35236562	35238767	2206	1	66237	ENSMUST00000068261.8	0
chr10	34206567	34207798	1232	*	Promoter (<=1kb)	10	34151393	34207715	56323	2	212898	ENSMUST00000048010.8	0
chr18	4517971	4519115	1145	*	Distal Intergenic	18	4634878	4649927	15050	1	240185	ENSMUST00000234494.1	-115763
chr10	67002331	67004053	1723	*	Promoter (<=1kb)	10	67005020	67040806	35787	1	102634101	ENSMUST00000217788.1	-967
chr6	90100297	90101209	913	*	Distal Intergenic	6	90107275	90108207	933	1	113852	ENSMUST00000081706.1	-6066
chr2	36081898	36083137	1240	*	3' UTR	2	36083684	36094273	10590	2	16874	ENSMUST00000136821.8	11136
chr1	128102454	128103658	1205	*	Promoter (<=1kb)	1	127954184	128102462	148279	2	226409	ENSMUST00000086614.11	0
chr11	118379306	118380138	833	*	Distal Intergenic	11	118392751	118398151	5401	2	19039	ENSMUST00000144529.1	18013
chr15	27405496	27406497	1002	*	Distal Intergenic	15	27466677	27594909	128233	1	11732	ENSMUST00000022875.6	-60180
chr5	115158149	115158923	775	*	Promoter (<=1kb)	5	115142981	115158179	15199	2	109154	ENSMUST00000112121.5	0
chr13	42051234	42051701	468	*	Promoter (<=1kb)	13	42052021	42185026	133006	1	110521	ENSMUST00000060148.5	-320
chr7	135596701	135597786	1086	*	Intron (ENSMUST00000211140.1/19267, intron 1 of 20)	7	135593388	135683355	89968	1	19267	ENSMUST00000211788.1	3313
chr5	110107152	110108331	1180	*	Promoter (<=1kb)	5	110103975	110108197	4223	2	107999	ENSMUST00000077220.13	0
chr18	35212662	35213482	821	*	Promoter (1-2kb)	18	35214930	35239470	24541	1	12385	ENSMUST00000235449.1	-1448
chr2	32693502	32694597	1096	*	Promoter (<=1kb)	2	32682609	32694185	11577	2	14287	ENSMUST00000028148.10	0
chr8	94386088	94387327	1240	*	Promoter (<=1kb)	8	94386438	94395377	8940	1	64209	ENSMUST00000161576.7	0
chr7	99141031	99141854	824	*	Promoter (<=1kb)	7	98885021	99141141	256121	2	78610	ENSMUST00000037968.9	0
chr14	18238147	18239437	1291	*	Promoter (<=1kb)	14	18204054	18239127	35074	2	353187	ENSMUST00000090543.5	0
chr18	67724274	67725341	1068	*	Promoter (<=1kb)	18	67665511	67724573	59063	2	19255	ENSMUST00000120934.7	0
chr4	150556171	150557419	1249	*	Intron (ENSMUST00000105682.8/68703, intron 11 of 22)	4	150569588	150570495	908	1	68703	ENSMUST00000142379.1	-12169
chr2	163693070	163694269	1200	*	Promoter (<=1kb)	2	163694038	163726152	32115	1	18769	ENSMUST00000109400.2	0
chr9	60836533	60838325	1793	*	Exon (ENSMUST00000214999.1/ENSMUST00000214999.1, exon 1 of 2)	9	60862414	60880363	17950	1	72565	ENSMUST00000214997.1	-24089
chr15	100108160	100109029	870	*	Exon (ENSMUST00000229204.1/ENSMUST00000229204.1, exon 1 of 2)	15	100154396	100215666	61271	1	239667	ENSMUST00000023768.13	-45367
chr16	11174673	11176945	2273	*	Promoter (<=1kb)	16	11136592	11176393	39802	2	106205	ENSMUST00000037633.14	0
chr17	79172147	79173087	941	*	Distal Intergenic	17	79077002	79081853	4852	1	70536	ENSMUST00000233899.1	95145
chr17	35164921	35165514	594	*	Promoter (<=1kb)	17	35149076	35164897	15822	2	53761	ENSMUST00000025253.11	-24
chr8	117453995	117455239	1245	*	Promoter (<=1kb)	8	117453023	117453079	57	1	102466801	ENSMUST00000183991.1	972
chr9	21424405	21425423	1019	*	Promoter (<=1kb)	9	21424908	21507754	82847	1	13430	ENSMUST00000165766.8	0
chr7	130298968	130300028	1061	*	Intron (ENSMUST00000124096.7/14183, intron 2 of 6)	7	130162451	130266263	103813	2	14183	ENSMUST00000120187.8	-32705
chr5	21645328	21646395	1068	*	Promoter (<=1kb)	5	21483847	21645605	161759	2	320118	ENSMUST00000051358.10	0
chr15	25577323	25578300	978	*	Intron (ENSMUST00000228618.1/ENSMUST00000228618.1, intron 3 of 5)	15	25622525	25813673	191149	1	17909	ENSMUST00000110457.7	-44225
chr4	63296360	63297661	1302	*	Intron (ENSMUST00000036300.12/373864, intron 27 of 60)	4	63283513	63333749	50237	1	373864	ENSMUST00000149856.1	12847
chr10	93160089	93160932	844	*	Promoter (<=1kb)	10	93160875	93225368	64494	1	237459	ENSMUST00000215495.1	0
chr11	120256685	120257379	695	*	Intron (ENSMUST00000122148.7/268515, intron 2 of 27)	11	120236699	120292282	55584	1	268515	ENSMUST00000118987.1	19986
chr8	11418902	11420057	1156	*	Intron (ENSMUST00000033899.13/12827, intron 20 of 47)	8	11404908	11421254	16347	1	12827	ENSMUST00000145295.1	13994
chr3	101320552	101321350	799	*	Distal Intergenic	3	101275899	101287939	12041	2	12481	ENSMUST00000029456.4	-32613
chr7	45561441	45562629	1189	*	Promoter (<=1kb)	7	45562096	45566184	4089	1	66065	ENSMUST00000209566.1	0
chr11	21370527	21371913	1387	*	Promoter (<=1kb)	11	21321673	21371201	49529	2	216558	ENSMUST00000060895.5	0
chr10	18022192	18023369	1178	*	Promoter (<=1kb)	10	18011260	18023288	12029	2	73112	ENSMUST00000020002.8	0
chr13	81783017	81783857	841	*	Promoter (<=1kb)	13	81783077	81797155	14079	1	12626	ENSMUST00000022009.9	0
chr17	63660574	63661778	1205	*	Distal Intergenic	17	63057452	63500017	442566	2	50758	ENSMUST00000024761.12	-160557
chr10	68276351	68277163	813	*	Promoter (1-2kb)	10	68096016	68278721	182706	2	71371	ENSMUST00000020106.8	1558
chr17	57247155	57248553	1399	*	Promoter (<=1kb)	17	57234635	57247672	13038	2	78308	ENSMUST00000233568.1	0
chr4	149277232	149278191	960	*	Intron (ENSMUST00000060537.12/16561, intron 2 of 48)	4	149245356	149247979	2624	2	16561	ENSMUST00000140749.1	-29253
chr7	34157696	34158835	1140	*	Promoter (<=1kb)	7	34154047	34157357	3311	2	50995	ENSMUST00000139916.1	-339
chr14	48895774	48896913	1140	*	Distal Intergenic	14	48878905	48886068	7164	1	66770	ENSMUST00000227105.1	16869
chr11	5098857	5100059	1203	*	Promoter (<=1kb)	11	5069689	5099266	29578	2	14030	ENSMUST00000079949.12	0
chr13	60242221	60243476	1256	*	Distal Intergenic	13	60205471	60216023	10553	1	100503759	ENSMUST00000224064.1	36750
chr1	161876704	161877349	646	*	Promoter (<=1kb)	1	161816114	161876682	60569	2	226551	ENSMUST00000048377.10	-22
chr19	4961954	4962596	643	*	Promoter (<=1kb)	19	4962147	4966999	4853	1	66419	ENSMUST00000025836.5	0
chr6	37617390	37617966	577	*	Distal Intergenic	6	37539681	37557508	17828	1	208665	ENSMUST00000123648.1	77709
chr7	25754806	25756176	1371	*	Promoter (<=1kb)	7	25721165	25754757	33593	2	232989	ENSMUST00000206832.1	-49
chr18	37954332	37955289	958	*	Promoter (<=1kb)	18	37936972	37955016	18045	2	15183	ENSMUST00000043498.8	0
chr18	74778522	74780265	1744	*	Promoter (<=1kb)	18	74779197	74806208	27012	1	52538	ENSMUST00000041053.10	0
chr2	132006119	132007649	1531	*	Exon (ENSMUST00000028814.14/215653, exon 4 of 11)	2	132000922	132021173	20252	2	215653	ENSMUST00000155829.1	13524
chr1	38307956	38309220	1265	*	Exon (ENSMUST00000129696.1/ENSMUST00000129696.1, exon 1 of 3)	1	38181262	38197443	16182	2	16764	ENSMUST00000136641.2	-110513
chr10	68354503	68355523	1021	*	Distal Intergenic	10	68319071	68321142	2072	2	75148	ENSMUST00000218225.1	-33361
chr1	86447854	86448524	671	*	Distal Intergenic	1	86426329	86428052	1724	1	71863	ENSMUST00000046004.5	21525
chr2	76070262	76071205	944	*	Intron (ENSMUST00000099992.9/241489, intron 12 of 19)	2	75989141	76006043	16903	2	241489	ENSMUST00000124825.1	-64219
chr7	126376879	126378124	1246	*	Promoter (<=1kb)	7	126370060	126377450	7391	2	73658	ENSMUST00000032994.14	0
chr1	52844428	52845613	1186	*	Promoter (<=1kb)	1	52845013	52920981	75969	1	227095	ENSMUST00000159352.7	0
chr10	39731187	39732354	1168	*	Promoter (<=1kb)	10	39732118	39875211	143094	1	19714	ENSMUST00000019986.12	0
chr5	136094174	136095134	961	*	Promoter (<=1kb)	5	136095590	136102295	6706	1	54153	ENSMUST00000145294.1	-456
chr15	64363787	64365221	1435	*	Intron (ENSMUST00000177374.7/13196, intron 1 of 30)	15	64089447	64349886	260440	2	13196	ENSMUST00000177035.7	-13901
chr15	3581759	3583519	1761	*	Promoter (<=1kb)	15	3317760	3583230	265471	2	14600	ENSMUST00000069451.10	0
chr17	26243531	26244757	1227	*	Promoter (<=1kb)	17	26211822	26244223	32402	2	106581	ENSMUST00000114988.7	0
chr7	99381009	99382061	1053	*	Promoter (<=1kb)	7	99381414	99461877	80464	1	233552	ENSMUST00000037528.9	0
chr4	117251494	117253148	1655	*	Promoter (<=1kb)	4	117213334	117251917	38584	2	381544	ENSMUST00000165128.8	0
chr1	84408542	84409702	1161	*	Intron (ENSMUST00000049126.12/227325, intron 9 of 12)	1	84107794	84364180	256387	2	98496	ENSMUST00000175996.7	-44362
chr7	89980769	89981491	723	*	Promoter (<=1kb)	7	89954654	89980976	26323	2	13626	ENSMUST00000238981.1	0
chr7	39552218	39552812	595	*	Exon (ENSMUST00000191302.1/ENSMUST00000191302.1, exon 1 of 2)	7	39517766	39540420	22655	1	70227	ENSMUST00000108015.3	34452
chr4	126227174	126228282	1109	*	Distal Intergenic	4	126232963	126233548	586	2	245877	ENSMUST00000137382.1	5266
chr10	69756644	69757500	857	*	Intron (ENSMUST00000218680.1/11735, intron 2 of 42)	10	69785514	69810465	24952	1	11735	ENSMUST00000182492.1	-28014
chr17	44592422	44593471	1050	*	Intron (ENSMUST00000162816.7/12393, intron 5 of 5)	17	44639681	44734693	95013	2	12393	ENSMUST00000160199.1	141222
chr8	31841862	31843427	1566	*	Intron (ENSMUST00000207470.2/211323, intron 6 of 12)	8	31826288	31849375	23088	2	211323	ENSMUST00000208355.1	5948
chr10	68136262	68137187	926	*	Promoter (<=1kb)	10	68096454	68136626	40173	2	71371	ENSMUST00000218532.1	0
chr13	24800036	24801418	1383	*	Promoter (<=1kb)	13	24801657	24816197	14541	1	79555	ENSMUST00000019276.11	-239
chr14	21008811	21010314	1504	*	Exon (ENSMUST00000022369.8/22330, exon 12 of 21)	14	21022003	21027217	5215	1	22330	ENSMUST00000224380.1	-11689
chr15	67227368	67228395	1028	*	Promoter (<=1kb)	15	67226769	67377094	150326	1	69334	ENSMUST00000187233.1	599
chr7	30169752	30170764	1013	*	Promoter (<=1kb)	7	30169875	30182324	12450	1	330503	ENSMUST00000209028.1	0
chr1	93183415	93184865	1451	*	Exon (ENSMUST00000138595.2/381284, exon 4 of 32)	1	93168725	93231072	62348	1	381284	ENSMUST00000138595.2	14690
chr5	130256140	130257256	1117	*	Promoter (<=1kb)	5	130257035	130277749	20715	1	100929	ENSMUST00000100662.9	0
chr8	105593708	105594394	687	*	Intron (ENSMUST00000194091.5/11604, intron 1 of 5)	8	105605255	105622219	16965	1	75687	ENSMUST00000043531.9	-10861
chr7	66078992	66079883	892	*	Promoter (<=1kb)	7	66079649	66089405	9757	1	109815	ENSMUST00000101801.6	0
chr11	51688240	51689234	995	*	Promoter (<=1kb)	11	51685386	51688653	3268	2	66050	ENSMUST00000007921.8	0
chr10	23233408	23233963	556	*	Intron (ENSMUST00000092665.11/14051, intron 2 of 18)	10	23159146	23237075	77930	2	14051	ENSMUST00000218049.1	3112
chr11	104361560	104362071	512	*	Intron (ENSMUST00000106977.7/76719, intron 4 of 13)	11	104334921	104341299	6379	2	76719	ENSMUST00000069188.6	-20261
chr8	95807354	95808172	819	*	Promoter (<=1kb)	8	95719451	95807462	88012	2	234594	ENSMUST00000098473.10	0
chr1	93342663	93343939	1277	*	Promoter (<=1kb)	1	93308778	93342789	34012	2	269224	ENSMUST00000027493.3	0
chr14	67188482	67189183	702	*	Intron (ENSMUST00000225163.1/ENSMUST00000225163.1, intron 2 of 6)	14	67233292	67429777	196486	1	13592	ENSMUST00000022637.13	-44109
chr8	11635136	11636526	1391	*	Promoter (<=1kb)	8	11611583	11635754	24172	2	102334	ENSMUST00000210530.1	0
chr14	70205866	70206847	982	*	Promoter (<=1kb)	14	70180468	70206022	25555	2	20410	ENSMUST00000227653.1	0
chr12	83520166	83521028	863	*	Promoter (<=1kb)	12	83520466	83541915	21450	1	73828	ENSMUST00000021645.8	0
chr5	108131751	108133054	1304	*	Promoter (<=1kb)	5	108106366	108132565	26200	2	73130	ENSMUST00000118036.7	0
chr4	136649134	136650624	1491	*	3' UTR	4	136659687	136661652	1966	2	13844	ENSMUST00000151502.1	11028
chr15	83171844	83172853	1010	*	Promoter (<=1kb)	15	83153494	83172592	19099	2	109754	ENSMUST00000018186.15	0
chr4	132269019	132270454	1436	*	Promoter (<=1kb)	4	132270080	132270213	134	2	353373	ENSMUST00000104135.1	0
chr10	59879043	59880185	1143	*	Promoter (<=1kb)	10	59879556	59899302	19747	1	56709	ENSMUST00000147914.7	0
chr11	70189017	70190035	1019	*	Distal Intergenic	11	70169485	70170811	1327	1	17312	ENSMUST00000153959.1	19532
chr11	58903544	58904286	743	*	Promoter (<=1kb)	11	58888153	58904225	16073	2	22698	ENSMUST00000102703.1	0
chr1	100041486	100042280	795	*	Intron (ENSMUST00000086738.9/241175, intron 3 of 23)	1	100097761	100485942	388182	1	241175	ENSMUST00000188735.1	-55481
chr3	107333012	107334067	1056	*	Promoter (<=1kb)	3	107325421	107333673	8253	2	229700	ENSMUST00000061772.10	0
chr5	135008585	135010146	1562	*	Promoter (<=1kb)	5	135009152	135012131	2980	1	68758	ENSMUST00000111216.7	0
chr12	73907349	73908138	790	*	Promoter (<=1kb)	12	73907904	73933076	25173	1	15251	ENSMUST00000110464.7	0
chrX	42151819	42152316	498	*	Promoter (<=1kb)	20	42152180	42221029	68850	1	20843	ENSMUST00000128799.2	0
chr15	98533692	98534642	951	*	Promoter (<=1kb)	15	98517658	98534264	16607	2	69612	ENSMUST00000230542.1	0
chr4	92971334	92971903	570	*	Distal Intergenic	4	93334138	93335511	1374	2	69136	ENSMUST00000066774.5	363608
chr18	67577378	67578641	1264	*	Intron (ENSMUST00000115050.9/68166, intron 2 of 16)	18	67488213	67552777	64565	2	68166	ENSMUST00000082243.6	-24601
chr18	82812545	82813515	971	*	Distal Intergenic	18	82855894	82859227	3334	1	73985	ENSMUST00000235556.1	-42379
chr17	66510077	66511010	934	*	Intron (ENSMUST00000167962.1/19328, intron 1 of 5)	17	66500349	66519377	19029	2	19328	ENSMUST00000135620.1	8367
chr3	104511423	104512454	1032	*	Promoter (<=1kb)	3	104453980	104511840	57861	2	269473	ENSMUST00000046316.10	0
chr8	123609857	123610445	589	*	Exon (ENSMUST00000178820.1/ENSMUST00000178820.1, exon 1 of 1)	8	123653929	123655985	2057	1	69581	ENSMUST00000136615.1	-43484
chr8	69774595	69775071	477	*	Promoter (<=1kb)	8	69763843	69774911	11069	2	330788	ENSMUST00000137573.1	0
chr3	16182956	16183568	613	*	Promoter (<=1kb)	3	16183212	16217037	33826	1	229096	ENSMUST00000108345.8	0
chr6	117652032	117653805	1774	*	Intron (ENSMUST00000188781.6/72263, intron 3 of 4)	6	117646694	117717263	70570	2	72263	ENSMUST00000190546.6	63458
chr8	18448026	18449512	1487	*	Distal Intergenic	8	18595131	18803189	208059	1	244329	ENSMUST00000039412.14	-145619
chr11	3184323	3185890	1568	*	Promoter (1-2kb)	11	3165625	3187355	21731	2	78887	ENSMUST00000155763.7	1465
chr11	87108633	87109736	1104	*	Promoter (<=1kb)	11	87089153	87108708	19556	2	270906	ENSMUST00000051395.8	0
chr17	3218464	3219266	803	*	Intron (ENSMUST00000231685.1/ENSMUST00000231685.1, intron 1 of 2)	17	3115249	3159345	44097	1	106583	ENSMUST00000232048.1	103215
chr17	56764754	56765579	826	*	Promoter (<=1kb)	17	56764757	56769840	5084	1	224907	ENSMUST00000233290.1	0
chr10	18234720	18235637	918	*	Promoter (<=1kb)	10	18213676	18234996	21321	2	215814	ENSMUST00000080860.12	0
chr13	109821792	109823842	2051	*	Intron (ENSMUST00000122041.7/238871, intron 7 of 16)	13	109757221	109761612	4392	1	238871	ENSMUST00000152630.1	64571
chr1	121430389	121431762	1374	*	Promoter (<=1kb)	1	121431049	121506460	75412	1	70829	ENSMUST00000036025.15	0
chr3	100921749	100922482	734	*	Promoter (<=1kb)	3	100922202	100931702	9501	1	229644	ENSMUST00000094048.9	0
chr10	9586025	9587197	1173	*	Distal Intergenic	10	9628672	9630941	2270	2	320825	ENSMUST00000221079.1	43744
chr13	54589720	54590894	1175	*	Promoter (<=1kb)	13	54584185	54590090	5906	2	28126	ENSMUST00000026987.11	0
chr1	34439343	34440175	833	*	Promoter (<=1kb)	1	34439851	34449356	9506	1	27993	ENSMUST00000027303.13	0
chr3	27214129	27214873	745	*	Intron (ENSMUST00000046515.14/320024, intron 1 of 4)	3	27188441	27239584	51144	1	320024	ENSMUST00000140872.1	25688
chr10	119239848	119241054	1207	*	Promoter (<=1kb)	10	119199255	119240055	40801	2	71902	ENSMUST00000020315.12	0
chr14	25141493	25143172	1680	*	Promoter (<=1kb)	14	25139795	25143241	3447	2	75862	ENSMUST00000225429.1	69
chr2	168458331	168459886	1556	*	Distal Intergenic	2	168476413	168552276	75864	2	18019	ENSMUST00000151292.7	92390
chr4	84087801	84088812	1012	*	Distal Intergenic	4	84042039	84044879	2841	2	78238	ENSMUST00000125884.1	-42922
chr18	34859814	34861036	1223	*	Promoter (<=1kb)	18	34859823	34864984	5162	1	13653	ENSMUST00000064795.5	0
chr3	142439540	142440439	900	*	Distal Intergenic	3	142303328	142395696	92369	2	56376	ENSMUST00000058626.8	-43844
chr8	56550685	56551710	1026	*	Promoter (<=1kb)	8	56531522	56550857	19336	2	382010	ENSMUST00000040330.14	0
chr1	131235657	131236877	1221	*	Intron (ENSMUST00000027688.14/54354, intron 1 of 5)	1	131178525	131233575	55051	2	54354	ENSMUST00000212202.1	-2082
chr16	95844509	95845582	1074	*	Promoter (<=1kb)	16	95831117	95845770	14654	2	69776	ENSMUST00000233770.1	188
chr17	33628679	33629706	1028	*	Promoter (<=1kb)	17	33629090	33631716	2627	1	328801	ENSMUST00000166627.7	0
chr11	32990891	32991743	853	*	Distal Intergenic	11	33117430	33146795	29366	2	14172	ENSMUST00000109363.7	155052
chr13	38410250	38411235	986	*	Intron (ENSMUST00000171970.2/12161, intron 1 of 6)	13	38394445	38485919	91475	1	12161	ENSMUST00000223628.1	15805
chr4	95317756	95319192	1437	*	Distal Intergenic	4	95557507	95926939	369433	1	75578	ENSMUST00000079223.10	-238315
chr12	79942464	79944027	1564	*	Distal Intergenic	12	79917845	79936264	18420	2	77290	ENSMUST00000219857.1	-6200
chr15	78925874	78926713	840	*	Promoter (<=1kb)	15	78926725	78930465	3741	1	16852	ENSMUST00000089377.5	-12
chr7	99182532	99183113	582	*	Promoter (<=1kb)	7	99153658	99182719	29062	2	67800	ENSMUST00000033001.5	0
chr12	111966066	111967307	1242	*	Promoter (<=1kb)	12	111961375	111966977	5603	2	70257	ENSMUST00000021719.6	0
chr7	139515646	139517158	1513	*	Exon (ENSMUST00000106098.7/212111, exon 6 of 16)	7	139523858	139575209	51352	1	212111	ENSMUST00000152475.1	-6700
chr11	93885233	93886359	1127	*	Promoter (<=1kb)	11	93885852	93946985	61134	1	103537	ENSMUST00000107853.7	0
chr17	25015314	25016997	1684	*	Promoter (<=1kb)	17	25016085	25096687	80603	1	106633	ENSMUST00000142000.8	0
chr17	17837418	17838720	1303	*	Promoter (<=1kb)	17	17837504	17839071	1568	1	75202	ENSMUST00000052338.9	0
chr16	18811398	18812519	1122	*	Promoter (<=1kb)	16	18780447	18811972	31526	2	12544	ENSMUST00000000028.13	0
chr5	86065211	86065711	501	*	Promoter (<=1kb)	5	86012024	86065583	53560	2	12617	ENSMUST00000031170.9	0
chr16	15886462	15887692	1231	*	Promoter (<=1kb)	16	15887286	15891031	3746	1	12609	ENSMUST00000096232.5	0
chr17	46159784	46161000	1217	*	Promoter (<=1kb)	17	46161032	46169368	8337	1	56055	ENSMUST00000169383.7	-32
chr7	44848357	44850117	1761	*	Promoter (<=1kb)	7	44834623	44849075	14453	2	233204	ENSMUST00000047085.15	0
chr14	21051801	21052982	1182	*	Promoter (<=1kb)	14	21052574	21448569	395996	1	11534	ENSMUST00000045376.10	0
chr2	75685217	75686106	890	*	Intron (ENSMUST00000102672.4/18024, intron 1 of 4)	2	75691052	75704489	13438	2	18024	ENSMUST00000152371.1	18383
chr10	43170730	43171598	869	*	Intron (ENSMUST00000040275.8/109205, intron 1 of 6)	10	43172974	43174521	1548	2	109205	ENSMUST00000189987.1	2923
chr7	99143193	99143851	659	*	Distal Intergenic	7	98885021	99141141	256121	2	78610	ENSMUST00000037968.9	-2052
chr13	34112065	34113387	1323	*	Promoter (<=1kb)	13	34084155	34113272	29118	2	432745	ENSMUST00000222745.1	0
chr13	9013932	9014868	937	*	Intron (ENSMUST00000221672.1/ENSMUST00000221672.1, intron 2 of 2)	13	8966331	8996083	29753	2	69237	ENSMUST00000222098.1	-17849
chr12	8969606	8970454	849	*	Intron (ENSMUST00000020899.4/17182, intron 7 of 7)	12	8973892	9028847	54956	1	74682	ENSMUST00000085745.12	-3438
chr18	20960731	20961918	1188	*	Promoter (<=1kb)	18	20961472	20983724	22253	1	67664	ENSMUST00000234316.1	0
chr1	184398764	184399448	685	*	Distal Intergenic	1	184527841	184557691	29851	2	73590	ENSMUST00000188766.1	158243
chr15	58075987	58077346	1360	*	Promoter (<=1kb)	15	58047003	58076245	29243	2	22770	ENSMUST00000175805.8	0
chr15	54744977	54746528	1552	*	Promoter (<=1kb)	15	54745702	54754039	8338	1	18133	ENSMUST00000050027.8	0
chr1	163355489	163356748	1260	*	Distal Intergenic	1	163245119	163313710	68592	2	18933	ENSMUST00000027878.13	-41779
chr7	28665255	28666423	1169	*	Intron (ENSMUST00000208431.1/ENSMUST00000208431.1, intron 1 of 1)	7	28692849	28699338	6490	1	233040	ENSMUST00000039998.10	-26426
chr4	118015671	118017700	2030	*	Intron (ENSMUST00000030263.8/20441, intron 4 of 11)	4	117940354	118031882	91529	2	20441	ENSMUST00000138274.7	14182
chr15	37960630	37961629	1000	*	Promoter (<=1kb)	15	37923952	37961103	37152	2	382985	ENSMUST00000022901.15	0
chr14	22814357	22816058	1702	*	Intron (ENSMUST00000075639.10/76633, intron 5 of 6)	14	22596513	22599268	2756	1	76633	ENSMUST00000226003.1	217844
chr6	22279949	22281263	1315	*	Distal Intergenic	6	22288227	22293579	5353	1	93735	ENSMUST00000128245.7	-6964
chr2	135773132	135774211	1080	*	Intron (ENSMUST00000146018.7/18798, intron 2 of 2)	2	135764911	135908408	143498	1	18798	ENSMUST00000127729.7	8221
chr5	143518002	143518719	718	*	Promoter (<=1kb)	5	143507060	143518182	11123	2	19353	ENSMUST00000145709.7	0
chr13	24565003	24566451	1449	*	Intron (ENSMUST00000238974.1/193385, intron 1 of 13)	13	24582189	24733816	151628	1	193385	ENSMUST00000110383.7	-15738
chr12	72085192	72086368	1177	*	Promoter (<=1kb)	12	72085589	72094867	9279	1	104771	ENSMUST00000125764.7	0
chr19	55875806	55877063	1258	*	Intron (ENSMUST00000111662.10/21416, intron 4 of 13)	19	55893352	55919618	26267	1	21416	ENSMUST00000145249.7	-16289
chr8	33909296	33910248	953	*	Intron (ENSMUST00000053251.11/19663, intron 1 of 7)	8	33863007	33891764	28758	2	19663	ENSMUST00000182871.1	-17532
chr3	56261829	56262466	638	*	Distal Intergenic	3	55625195	56183701	558507	2	26422	ENSMUST00000029374.7	-78128
chr13	99391062	99392251	1190	*	Intron (ENSMUST00000052249.6/218506, intron 4 of 10)	13	99396924	99412621	15698	2	320893	ENSMUST00000180491.1	20370
chr1	189715944	189717022	1079	*	Distal Intergenic	1	189728268	189876695	148428	1	19250	ENSMUST00000097442.8	-11246
chr8	125253375	125255456	2082	*	Intron (ENSMUST00000074562.10/244667, intron 12 of 12)	8	125087987	125102878	14892	1	244667	ENSMUST00000126111.1	165388
chr18	55623041	55624946	1906	*	Distal Intergenic	18	54888723	54992555	103833	2	269023	ENSMUST00000237844.1	-630486
chr1	127424422	127425703	1282	*	Intron (ENSMUST00000038361.10/107895, intron 12 of 17)	1	127491361	127500344	8984	2	72160	ENSMUST00000160111.7	74641
chr18	44471997	44473404	1408	*	Intron (ENSMUST00000089874.8/328949, intron 11 of 18)	18	44380527	44424969	44443	1	70640	ENSMUST00000025350.9	91470
chr11	78382216	78383059	844	*	Intron (ENSMUST00000108294.1/15218, intron 1 of 8)	11	78357577	78386558	28982	2	15218	ENSMUST00000108294.1	3499
chr15	95804079	95805299	1221	*	Exon (ENSMUST00000226780.1/ENSMUST00000226780.1, exon 1 of 2)	15	95800722	95913642	112921	1	105722	ENSMUST00000226793.1	3357
chr2	134643501	134644272	772	*	Promoter (<=1kb)	2	134594185	134644145	49961	2	52837	ENSMUST00000038228.10	0
chr1	40224548	40225896	1349	*	Promoter (<=1kb)	1	40225080	40317257	92178	1	16177	ENSMUST00000027241.10	0
chr17	87240749	87242258	1510	*	Distal Intergenic	17	87258783	87265863	7081	2	193813	ENSMUST00000139258.1	23605
chr4	89169262	89170118	857	*	Intron (ENSMUST00000058030.9/66902, intron 4 of 7)	4	89176374	89179474	3101	1	66902	ENSMUST00000204571.1	-6256
chr13	6059480	6060710	1231	*	Distal Intergenic	13	5864678	5866770	2093	1	23849	ENSMUST00000221734.1	194802
chr18	23954235	23955234	1000	*	Promoter (<=1kb)	18	23954705	23956576	1872	1	69256	ENSMUST00000225682.1	0
chr3	54807559	54808346	788	*	Promoter (<=1kb)	3	54803115	54807791	4677	2	170767	ENSMUST00000044373.5	0
chr19	57240946	57242517	1572	*	Promoter (1-2kb)	19	57036966	57239861	202896	2	226251	ENSMUST00000111558.7	-1085
chr6	42381647	42382963	1317	*	Distal Intergenic	6	42377956	42381215	3260	1	72131	ENSMUST00000187172.1	3691
chr9	102972122	102973324	1203	*	Distal Intergenic	9	102988712	103020775	32064	1	24059	ENSMUST00000185215.1	-15388
chr11	74830025	74830827	803	*	Promoter (<=1kb)	11	74830920	74845725	14806	1	17428	ENSMUST00000000291.8	-93
chr7	100839580	100840999	1420	*	3' UTR	7	100851112	100855429	4318	2	320100	ENSMUST00000156855.7	14430
chr17	32235624	32236729	1106	*	Intron (ENSMUST00000003726.15/57261, intron 2 of 19)	17	32242163	32242507	345	1	100043434	ENSMUST00000230961.2	-5434
chr8	91471808	91472667	860	*	Intron (ENSMUST00000069718.14/26383, intron 5 of 8)	8	91467685	91666946	199262	1	26383	ENSMUST00000140276.1	4123
chr11	96777394	96778156	763	*	Promoter (<=1kb)	11	96767555	96777531	9977	2	74479	ENSMUST00000021246.8	0
chr5	119670003	119671035	1033	*	Promoter (<=1kb)	5	119670669	119684561	13893	1	21386	ENSMUST00000079719.10	0
chr1	135016665	135017725	1061	*	Promoter (<=1kb)	1	134986355	135017779	31425	2	329252	ENSMUST00000137968.7	54
chr2	167349288	167349608	321	*	Promoter (<=1kb)	2	167298444	167349183	50740	2	56336	ENSMUST00000109221.8	-105
chr10	127970031	127970891	861	*	Distal Intergenic	10	127990941	128000678	9738	2	27400	ENSMUST00000026462.6	29787
chr14	65970756	65971826	1071	*	Promoter (<=1kb)	14	65970804	65975842	5039	1	12759	ENSMUST00000138191.7	0
chr15	83215424	83216582	1159	*	Distal Intergenic	15	83228333	83251729	23397	2	239559	ENSMUST00000229687.1	35147
chr5	41707810	41708683	874	*	Promoter (<=1kb)	5	41624976	41708121	83146	2	100972	ENSMUST00000201422.3	0
chr19	10296536	10297715	1180	*	Intron (ENSMUST00000039327.10/269060, intron 1 of 19)	19	10245268	10304857	59590	2	269060	ENSMUST00000125567.7	7142
chr1	165236292	165237327	1036	*	Promoter (<=1kb)	1	165212286	165236943	24658	2	226591	ENSMUST00000043235.7	0
chr17	85089885	85091080	1196	*	Promoter (<=1kb)	17	85063470	85090221	26752	2	213760	ENSMUST00000072406.4	0
chr9	116150358	116151499	1142	*	Intron (ENSMUST00000061101.11/21813, intron 2 of 7)	9	116084293	116175265	90973	2	21813	ENSMUST00000061101.11	23766
chr19	8802099	8802811	713	*	Promoter (<=1kb)	19	8802555	8804846	2292	1	75291	ENSMUST00000172175.2	0
chr8	25074481	25075177	697	*	Intron (ENSMUST00000064883.13/83436, intron 2 of 11)	8	25062433	25091346	28914	2	83436	ENSMUST00000125466.1	16169
chr11	65225951	65227200	1250	*	Intron (ENSMUST00000102635.9/214384, intron 2 of 12)	11	65178428	65218559	40132	2	214384	ENSMUST00000101042.8	-7392
chr2	29124959	29126060	1102	*	Promoter (<=1kb)	2	29124992	29182471	57480	1	269254	ENSMUST00000061578.8	0
chr6	5553351	5554491	1141	*	Distal Intergenic	6	5483351	5496309	12959	2	27273	ENSMUST00000019721.6	-57042
chr11	9010259	9011300	1042	*	Promoter (<=1kb)	11	8993137	9011160	18024	2	15574	ENSMUST00000129115.1	0
chr9	75960765	75961481	717	*	Intron (ENSMUST00000180749.1/ENSMUST00000180749.1, intron 2 of 4)	9	76014855	76136350	121496	1	208982	ENSMUST00000008052.12	-53374
chr12	86800883	86802640	1758	*	Distal Intergenic	12	86741007	86754394	13388	1	627607	ENSMUST00000223197.1	59876
chr7	5014331	5015418	1088	*	Promoter (<=1kb)	7	5007059	5014678	7620	2	23877	ENSMUST00000077385.14	0
chr8	123042268	123042888	621	*	Promoter (<=1kb)	8	123042466	123044602	2137	1	100503178	ENSMUST00000186531.1	0
chr1	150392697	150393729	1033	*	Promoter (<=1kb)	1	150392838	150449815	56978	1	108989	ENSMUST00000124973.8	0
chr13	55444641	55445268	628	*	Promoter (<=1kb)	13	55445072	55460922	15851	1	26385	ENSMUST00000224653.1	0
chr11	83471767	83473310	1544	*	Promoter (<=1kb)	11	83473086	83489213	16128	1	70439	ENSMUST00000134185.7	0
chr1	89069385	89071156	1772	*	Promoter (<=1kb)	1	89070415	89155068	84654	1	98402	ENSMUST00000066279.10	0
chr4	129067559	129068696	1138	*	Intron (ENSMUST00000168461.7/75234, intron 1 of 8)	4	129058814	129084526	25713	1	75234	ENSMUST00000097874.8	8745
chr18	62174314	62175225	912	*	Distal Intergenic	18	62177816	62179959	2144	2	11555	ENSMUST00000053640.4	4734
chr19	56021541	56022964	1424	*	Distal Intergenic	19	55898553	55919604	21052	1	21416	ENSMUST00000148666.1	122988
chr13	45936817	45937502	686	*	Exon (ENSMUST00000222376.1/ENSMUST00000222376.1, exon 2 of 2)	13	45556429	45964957	408529	2	20238	ENSMUST00000167708.3	27455
chr9	21290854	21291621	768	*	Promoter (<=1kb)	9	21288410	21291308	2899	2	12581	ENSMUST00000215619.1	0
chr18	39491038	39491642	605	*	Promoter (<=1kb)	18	39486844	39491301	4458	2	14815	ENSMUST00000124115.1	0
chr18	76110130	76111195	1066	*	Intron (ENSMUST00000058997.14/207259, intron 3 of 4)	18	76091557	76098471	6915	2	73009	ENSMUST00000236092.1	-11659
chr19	56869134	56870266	1133	*	3' UTR	19	56874249	56912078	37830	1	240675	ENSMUST00000026068.7	-3983
chr14	45539699	45540429	731	*	Intron (ENSMUST00000228591.1/67651, intron 2 of 4)	14	45543675	45562933	19259	1	67651	ENSMUST00000226815.1	-3246
chr6	84010475	84011819	1345	*	Promoter (1-2kb)	6	84008915	84211059	202145	1	26903	ENSMUST00000168387.7	1560
chr19	21769660	21770669	1010	*	Distal Intergenic	19	21778342	21858327	79986	1	83921	ENSMUST00000096194.8	-7673
chr13	113550296	113551949	1654	*	Intron (ENSMUST00000225395.1/ENSMUST00000225395.1, intron 1 of 5)	13	113446288	113502844	56557	2	70917	ENSMUST00000223835.1	-47452
chr18	39581503	39582570	1068	*	Distal Intergenic	18	39487128	39519421	32294	2	14815	ENSMUST00000237944.1	-62082
chr2	131909663	131910481	819	*	Promoter (<=1kb)	2	131909957	131956130	46174	1	111368	ENSMUST00000124100.7	0
chr10	58867697	58869269	1573	*	Intron (ENSMUST00000135526.8/237353, intron 1 of 3)	10	58814059	59007193	193135	1	237353	ENSMUST00000133151.1	53638
chr9	94691420	94692701	1282	*	Intron (ENSMUST00000033463.9/331004, intron 2 of 15)	9	94669932	94718846	48915	1	331004	ENSMUST00000162870.1	21488
chr10	13968932	13969254	323	*	Promoter (1-2kb)	10	13967024	14079675	112652	1	15273	ENSMUST00000191464.1	1908
chr10	75872606	75873700	1095	*	Distal Intergenic	10	75859353	75860240	888	2	17319	ENSMUST00000038169.7	-12366
chr2	131721637	131722835	1199	*	Exon (ENSMUST00000138080.1/ENSMUST00000138080.1, exon 1 of 3)	2	131843852	131847623	3772	2	414081	ENSMUST00000140443.1	124788
chr10	110919043	110920564	1522	*	Promoter (<=1kb)	10	110919789	110939622	19834	1	13008	ENSMUST00000020403.6	0
chr18	8644115	8645251	1137	*	Distal Intergenic	18	9212163	9218136	5974	1	14370	ENSMUST00000041080.6	-566912
chr18	80469693	80470558	866	*	Promoter (<=1kb)	18	80407959	80469695	61737	2	67655	ENSMUST00000036229.12	0
chr6	122810549	122811976	1428	*	Exon (ENSMUST00000204407.1/ENSMUST00000204407.1, exon 1 of 1)	6	122819914	122845366	25453	1	60611	ENSMUST00000003238.13	-7938
chr6	108659583	108661118	1536	*	Promoter (<=1kb)	6	108660629	108666925	6297	1	20893	ENSMUST00000032194.10	0
chr9	56213531	56214756	1226	*	Intron (ENSMUST00000188142.6/244895, intron 3 of 3)	9	56201126	56244065	42940	2	244895	ENSMUST00000188142.6	29309
chr15	66883174	66884124	951	*	Distal Intergenic	15	66891320	66923201	31882	1	22402	ENSMUST00000005255.8	-7196
chr15	76350486	76351796	1311	*	Promoter (<=1kb)	15	76347040	76350750	3711	2	106025	ENSMUST00000230314.1	0
chr17	35134920	35135908	989	*	Promoter (<=1kb)	17	35135178	35147305	12128	1	224727	ENSMUST00000166426.8	0
chr3	88492467	88493333	867	*	Promoter (<=1kb)	3	88483206	88493312	10107	2	16905	ENSMUST00000036252.6	0
chr12	83921627	83922378	752	*	Promoter (<=1kb)	12	83794034	83921934	127901	2	18222	ENSMUST00000117217.7	0
chr6	11906994	11907732	739	*	Promoter (<=1kb)	6	11900292	11907483	7192	2	17992	ENSMUST00000204978.2	0
chr7	25826816	25827660	845	*	Distal Intergenic	7	25802475	25816913	14439	2	74134	ENSMUST00000108395.7	-9903
chr1	130692105	130693536	1432	*	Exon (ENSMUST00000187522.1/ENSMUST00000187522.1, exon 1 of 1)	1	130670261	130684071	13811	2	12270	ENSMUST00000189393.1	-8034
chrX	163094634	163095893	1260	*	Distal Intergenic	20	162969105	163031319	62215	1	55936	ENSMUST00000112300.1	125529
chr3	38094252	38095028	777	*	Exon (ENSMUST00000199198.1/ENSMUST00000199198.1, exon 2 of 2)	3	38203151	38208119	4969	2	71342	ENSMUST00000197658.1	113091
chr18	57879386	57880369	984	*	Promoter (<=1kb)	18	57878678	57946821	68144	1	20496	ENSMUST00000115366.2	708
chrX	98936942	98938673	1732	*	Promoter (<=1kb)	20	98937273	98943635	6363	1	77929	ENSMUST00000151353.7	0
chr7	45154171	45154633	463	*	Promoter (<=1kb)	7	45154303	45160065	5763	1	68845	ENSMUST00000210139.1	0
chr11	100969593	100971029	1437	*	Promoter (<=1kb)	11	100956733	100970887	14155	2	19285	ENSMUST00000060792.5	0
chr19	56976987	56978066	1080	*	Intron (ENSMUST00000118800.7/226250, intron 1 of 18)	19	56930098	57001046	70949	2	226250	ENSMUST00000126964.7	22980
chr8	124316315	124317916	1602	*	Intron (ENSMUST00000127664.1/108148, intron 3 of 15)	8	124295366	124345724	50359	1	108148	ENSMUST00000147911.1	20949
chr15	25622021	25623337	1317	*	Promoter (<=1kb)	15	25622525	25813673	191149	1	17909	ENSMUST00000110457.7	0
chr18	24603225	24604220	996	*	Promoter (<=1kb)	18	24579881	24603817	23937	2	106957	ENSMUST00000070726.9	0
chr9	85748496	85750306	1811	*	Promoter (<=1kb)	9	85687360	85749334	61975	2	108837	ENSMUST00000039213.14	0
chr10	40316608	40317703	1096	*	Distal Intergenic	10	40287458	40302188	14731	2	11702	ENSMUST00000238969.1	-14420
chr2	108617218	108618803	1586	*	Distal Intergenic	2	109092300	109278280	185981	2	76894	ENSMUST00000147376.7	659477
chr2	168954862	168955895	1034	*	Promoter (<=1kb)	2	168893331	168955587	62257	2	22722	ENSMUST00000109162.8	0
chr13	65240598	65241709	1112	*	Distal Intergenic	13	65199191	65205977	6787	2	97895	ENSMUST00000222273.1	-34621
chr15	36608983	36609828	846	*	Promoter (<=1kb)	15	36605752	36609668	3917	2	18458	ENSMUST00000226496.1	0
chr8	111876409	111877070	662	*	Promoter (<=1kb)	8	111863038	111876750	13713	2	66817	ENSMUST00000034431.2	0
chrX	152015889	152016992	1104	*	Promoter (<=1kb)	20	152016428	152036212	19785	1	24061	ENSMUST00000145518.7	0
chr15	101246116	101246806	691	*	Distal Intergenic	15	101254269	101274795	20527	1	15370	ENSMUST00000228985.1	-7463
chr18	80234190	80235382	1193	*	Promoter (1-2kb)	18	80229758	80236833	7076	2	66255	ENSMUST00000237192.1	1451
chr4	108328078	108328671	594	*	Promoter (<=1kb)	4	108328140	108341544	13405	1	69893	ENSMUST00000131656.1	0
chr13	37302627	37303365	739	*	Distal Intergenic	13	37345208	37419036	73829	1	17084	ENSMUST00000021860.6	-41843
chr2	27835384	27836334	951	*	Distal Intergenic	2	27886425	28039514	153090	1	12831	ENSMUST00000028280.13	-50091
chr14	22608994	22610320	1327	*	Intron (ENSMUST00000075639.10/76633, intron 5 of 6)	14	22596513	22599268	2756	1	76633	ENSMUST00000226003.1	12481
chr17	64332001	64332894	894	*	Promoter (<=1kb)	17	64281005	64331916	50912	2	224938	ENSMUST00000172818.7	-85
chr4	151861848	151862925	1078	*	Promoter (<=1kb)	4	151059525	151861876	802352	2	100072	ENSMUST00000097774.8	0
chr7	92775662	92777600	1939	*	Promoter (<=1kb)	7	92777583	92829669	52087	1	75985	ENSMUST00000208945.1	0
chr8	46686600	46687269	670	*	Intron (ENSMUST00000208508.2/100503498, intron 2 of 4)	8	46668808	46739508	70701	2	100503498	ENSMUST00000208508.2	52239
chr10	5177487	5178073	587	*	Intron (ENSMUST00000215295.1/64009, intron 94 of 145)	10	5117100	5194707	77608	2	64009	ENSMUST00000215467.1	16634
chr12	111813287	111814578	1292	*	Promoter (<=1kb)	12	111814170	111828386	14217	1	68520	ENSMUST00000021714.8	0
chr11	100399163	100400008	846	*	Promoter (1-2kb)	11	100383315	100397763	14449	2	16480	ENSMUST00000155746.7	-1400
chr16	59638827	59639788	962	*	Promoter (<=1kb)	16	59612949	59639167	26219	2	56297	ENSMUST00000023405.15	0
chr16	15293850	15295561	1712	*	Distal Intergenic	16	15555881	15594472	38592	2	70620	ENSMUST00000118236.7	298911
chr11	114724697	114725607	911	*	Promoter (1-2kb)	11	114727408	114745158	17751	1	432611	ENSMUST00000151053.7	-1801
chr11	98750268	98751657	1390	*	Promoter (1-2kb)	11	98753586	98768403	14818	1	21833	ENSMUST00000124072.1	-1929
chr11	67896718	67897454	737	*	Exon (ENSMUST00000021288.9/216835, exon 5 of 15)	11	67855357	67876619	21263	2	216835	ENSMUST00000129961.1	-20099
chr4	116053272	116053919	648	*	Promoter (<=1kb)	4	116032842	116053876	21035	2	72181	ENSMUST00000030475.2	0
chr16	56886002	56886674	673	*	Promoter (<=1kb)	16	56805161	56886166	81006	2	56277	ENSMUST00000023435.5	0
chr1	71652716	71653743	1028	*	Promoter (<=1kb)	1	71652837	71657457	4621	1	100042814	ENSMUST00000097699.2	0
chr19	16147553	16148359	807	*	Intron (ENSMUST00000025541.5/14682, intron 1 of 6)	19	16133296	16316527	183232	1	14682	ENSMUST00000170229.1	14257
chr4	56410769	56411842	1074	*	Distal Intergenic	4	56740005	56741443	1439	2	11471	ENSMUST00000095080.4	329601
chr11	7237657	7238539	883	*	Distal Intergenic	11	7207686	7213923	6238	2	16009	ENSMUST00000135887.2	-23734
chr13	30220892	30222516	1625	*	Exon (ENSMUST00000152798.2/218121, exon 4 of 7)	13	30231853	30245715	13863	1	218121	ENSMUST00000222095.1	-9337
chr10	86879780	86880827	1048	*	Promoter (<=1kb)	10	86871859	86878958	7100	2	192188	ENSMUST00000219612.1	-822
chr4	55349353	55350486	1134	*	Promoter (<=1kb)	4	55350043	55392237	42195	1	19359	ENSMUST00000030134.8	0
chr11	55468798	55469834	1037	*	Promoter (<=1kb)	11	55469685	55504838	35154	1	27041	ENSMUST00000018727.3	0
chr2	130663727	130664693	967	*	Promoter (<=1kb)	2	130653960	130664659	10700	2	77006	ENSMUST00000089559.10	0
chr19	5087936	5088932	997	*	Promoter (<=1kb)	19	5088538	5092501	3964	1	68090	ENSMUST00000237603.1	0
chr15	56764719	56765630	912	*	Exon (ENSMUST00000165880.1/ENSMUST00000165880.1, exon 1 of 3)	15	56665627	56694539	28913	2	15117	ENSMUST00000050544.7	-70180
chr3	14610893	14611710	818	*	Promoter (<=1kb)	3	14606284	14611285	5002	2	69126	ENSMUST00000185384.6	0
chr1	159121506	159123188	1683	*	Distal Intergenic	1	159232320	159250119	17800	1	26374	ENSMUST00000195800.5	-109132
chr18	65503664	65504651	988	*	Distal Intergenic	18	65470358	65476329	5972	1	240354	ENSMUST00000235999.1	33306
chr12	21417335	21418085	751	*	Promoter (<=1kb)	12	21390071	21417637	27567	2	22630	ENSMUST00000135088.8	0
chr14	122982538	122983876	1339	*	Promoter (<=1kb)	14	122918971	122983283	64313	2	70551	ENSMUST00000037726.13	0
chr16	85898588	85899999	1412	*	Promoter (1-2kb)	16	85856173	85901828	45656	2	23794	ENSMUST00000023611.6	1829
chr12	87388314	87389047	734	*	Promoter (<=1kb)	12	87305058	87388355	83298	2	20773	ENSMUST00000021424.4	0
chr6	42349083	42350216	1134	*	Promoter (<=1kb)	6	42349630	42351148	1519	1	22793	ENSMUST00000203329.2	0
chr12	80379626	80380869	1244	*	Intron (ENSMUST00000054145.7/320808, intron 5 of 8)	12	80366592	80376692	10101	2	320808	ENSMUST00000218728.1	-2934
chr12	3188663	3189670	1008	*	Intron (ENSMUST00000210657.1/ENSMUST00000210657.1, intron 7 of 12)	12	3235504	3241410	5907	1	74173	ENSMUST00000178074.7	-45834
chr14	54617972	54618373	402	*	Promoter (<=1kb)	14	54614119	54618022	3904	2	19173	ENSMUST00000022803.5	0
chr12	110446307	110447039	733	*	Promoter (<=1kb)	12	110447120	110450999	3880	1	26931	ENSMUST00000222276.1	-81
chr7	4532156	4532814	659	*	Promoter (<=1kb)	7	4522933	4532453	9521	2	436022	ENSMUST00000094897.4	0
chr12	55835884	55836756	873	*	Promoter (<=1kb)	12	55836324	55869736	33413	1	52592	ENSMUST00000059250.7	0
chr11	52089021	52090298	1278	*	3' UTR	11	52098681	52127778	29098	1	19052	ENSMUST00000020608.2	-8383
chr4	136513894	136514500	607	*	Intron (ENSMUST00000170102.7/269593, intron 1 of 4)	4	136521395	136546394	25000	1	269593	ENSMUST00000063021.6	-6895
chr16	38522293	38523065	773	*	Promoter (<=1kb)	16	38498347	38522663	24317	2	76916	ENSMUST00000002925.5	0
chr5	139364147	139365437	1291	*	Exon (ENSMUST00000066052.11/73212, exon 3 of 5)	5	139369650	139369745	96	2	723898	ENSMUST00000083659.1	4308
chr2	119971819	119973195	1377	*	Promoter (<=1kb)	2	119972699	120027408	54710	1	26390	ENSMUST00000066058.7	0
chr18	57204225	57205382	1158	*	Intron (ENSMUST00000075770.12/70417, intron 4 of 24)	18	57142786	57292728	149943	1	70417	ENSMUST00000139892.1	61439
chr5	24029453	24031162	1710	*	Promoter (<=1kb)	5	23915277	24030312	115036	2	84652	ENSMUST00000101513.8	0
chr13	30965896	30966830	935	*	Intron (ENSMUST00000021785.7/66482, intron 1 of 27)	13	30813919	30974054	160136	2	66482	ENSMUST00000021785.7	7224
chr11	4301775	4303302	1528	*	Distal Intergenic	11	4267095	4272514	5420	1	16878	ENSMUST00000040750.3	34680
chr4	129512778	129513576	799	*	Promoter (<=1kb)	4	129513581	129515985	2405	1	17357	ENSMUST00000062356.6	-5
chr2	26445057	26446323	1267	*	Promoter (<=1kb)	2	26445696	26459379	13684	1	100125929	ENSMUST00000133463.1	0
chr13	58005943	58006784	842	*	Intron (ENSMUST00000091583.5/100503085, intron 16 of 16)	13	58023125	58023200	76	2	100124491	ENSMUST00000104769.1	16416
chr2	127006556	127007886	1331	*	Promoter (<=1kb)	2	127008717	127037344	28628	1	108011	ENSMUST00000149254.8	-831
chr5	24685217	24685878	662	*	Promoter (<=1kb)	5	24685532	24710376	24845	1	53312	ENSMUST00000197407.4	0
chr11	117931685	117932989	1305	*	Distal Intergenic	11	117966079	117969186	3108	2	12702	ENSMUST00000054002.3	36197
chr19	55593702	55594421	720	*	Intron (ENSMUST00000223690.1/53611, intron 8 of 8)	19	55741820	55933229	191410	1	21416	ENSMUST00000111662.10	-147399
chr5	27791394	27792157	764	*	Promoter (<=1kb)	5	27740080	27791550	51471	2	55982	ENSMUST00000002291.11	0
chrX	143344331	143345500	1170	*	Intron (ENSMUST00000063029.12/83453, intron 3 of 10)	20	143285674	143390099	104426	2	83453	ENSMUST00000063029.12	44599
chr3	153943998	153944863	866	*	Promoter (<=1kb)	3	153922357	153944632	22276	2	11364	ENSMUST00000072697.12	0
chr13	60364356	60365728	1373	*	Distal Intergenic	13	60205471	60216023	10553	1	100503759	ENSMUST00000224064.1	158885
chr5	110564622	110565618	997	*	Intron (ENSMUST00000040001.13/231605, intron 1 of 10)	5	110544355	110621375	77021	1	231605	ENSMUST00000040001.13	20267
chr8	56278071	56278912	842	*	Distal Intergenic	8	56294585	56321043	26459	1	15446	ENSMUST00000034026.9	-15673
chr17	33759770	33760712	943	*	Promoter (<=1kb)	17	33742484	33760063	17580	2	19326	ENSMUST00000235046.1	0
chr19	45651784	45653120	1337	*	Intron (ENSMUST00000046869.10/30838, intron 1 of 8)	19	45578254	45660312	82059	2	30838	ENSMUST00000046869.10	7192
chr15	76195236	76196821	1586	*	Promoter (<=1kb)	15	76170976	76195710	24735	2	18810	ENSMUST00000023226.12	0
chr19	6363132	6364011	880	*	Promoter (<=1kb)	19	6363690	6378030	14341	1	22668	ENSMUST00000131252.7	0
chr9	60234023	60234993	971	*	Intron (ENSMUST00000171654.7/207596, intron 6 of 16)	9	59969719	60141220	171502	2	207596	ENSMUST00000034829.5	-92803
chr12	111474339	111475638	1300	*	Intron (ENSMUST00000221429.1/ENSMUST00000221429.1, intron 2 of 2)	12	111484609	111485823	1215	2	212539	ENSMUST00000010673.6	10185
chr7	16924100	16924626	527	*	Promoter (<=1kb)	7	16915379	16924114	8736	2	12315	ENSMUST00000019514.9	0
chr18	69143709	69144503	795	*	Distal Intergenic	18	69022199	69022273	75	2	102465187	ENSMUST00000184434.1	-121436
chr4	58400730	58402476	1747	*	Distal Intergenic	4	58441012	58441098	87	2	100526502	ENSMUST00000175552.1	38622
chr8	57511243	57512142	900	*	Promoter (<=1kb)	8	57511907	57515999	4093	1	97165	ENSMUST00000067925.7	0
chr12	69501612	69502728	1117	*	Distal Intergenic	12	69473614	69475550	1937	2	76062	ENSMUST00000222980.1	-26062
chr17	43495225	43495625	401	*	Intron (ENSMUST00000117137.7/17287, intron 5 of 13)	17	43497900	43500482	2583	2	17287	ENSMUST00000130964.1	4857
chr17	69416782	69417883	1102	*	Promoter (<=1kb)	17	69417402	69421632	4231	1	77533	ENSMUST00000188481.1	0
chr13	29670456	29671683	1228	*	Intron (ENSMUST00000140278.7/68916, intron 8 of 16)	13	29443776	29517454	73679	2	68916	ENSMUST00000154209.1	-153002
chr17	32320314	32322230	1917	*	Promoter (<=1kb)	17	32303672	32321185	17514	2	56399	ENSMUST00000002699.6	0
chr9	54802429	54804141	1713	*	Distal Intergenic	9	54764748	54773110	8363	1	12903	ENSMUST00000034830.8	37681
chr8	105326298	105327023	726	*	Promoter (<=1kb)	8	105326354	105329057	2704	1	66320	ENSMUST00000015000.11	0
chrX	75673892	75674555	664	*	Distal Intergenic	20	75731068	75755600	24533	2	74396	ENSMUST00000140409.1	81045
chr1	92180290	92181092	803	*	Promoter (<=1kb)	1	91928779	92180341	251563	2	208727	ENSMUST00000097644.8	0
chr9	66620026	66621297	1272	*	Distal Intergenic	9	66514637	66593142	78506	2	235441	ENSMUST00000127569.7	-26884
chr12	16869961	16870941	981	*	Distal Intergenic	12	16894895	16987823	92929	1	19878	ENSMUST00000020904.7	-23954
chr1	193496092	193496971	880	*	Distal Intergenic	1	193507463	193507530	68	2	387201	ENSMUST00000083599.1	10559
chr2	51643139	51643991	853	*	Distal Intergenic	2	51627511	51628408	898	1	387511	ENSMUST00000070028.2	15628
chr7	3692555	3694523	1969	*	Promoter (<=1kb)	7	3692863	3694806	1944	1	66078	ENSMUST00000205734.1	0
chr2	118510220	118511343	1124	*	Distal Intergenic	2	118475850	118479711	3862	2	20813	ENSMUST00000009693.14	-30509
chr8	90907851	90908490	640	*	Promoter (<=1kb)	8	90908614	90976950	68337	1	109151	ENSMUST00000211403.1	-124
chr11	20542150	20543789	1640	*	Promoter (<=1kb)	11	20543253	20597020	53768	1	58172	ENSMUST00000145328.1	0
chr4	11966258	11966908	651	*	Promoter (<=1kb)	4	11966565	11994280	27716	1	100503636	ENSMUST00000154194.1	0
chr19	6067197	6068571	1375	*	Promoter (<=1kb)	19	6062821	6067803	4983	2	73166	ENSMUST00000159084.7	0
chr13	5845072	5846153	1082	*	Distal Intergenic	13	5855515	5857561	2047	2	71867	ENSMUST00000223142.1	11408
chr10	59221255	59222571	1317	*	Promoter (<=1kb)	10	59141627	59221847	80221	2	103080	ENSMUST00000220156.1	0
chr14	87415901	87416642	742	*	Promoter (<=1kb)	14	87416639	87514766	98128	1	219249	ENSMUST00000169504.7	0
chr15	77036424	77037563	1140	*	Intron (ENSMUST00000166179.8/17189, intron 1 of 3)	15	77044729	77056298	11570	1	71939	ENSMUST00000142405.7	-7166
chr4	118305270	118306939	1670	*	Distal Intergenic	4	118208213	118291405	83193	2	19268	ENSMUST00000049074.12	-13865
chr12	59219472	59220404	933	*	Promoter (<=1kb)	12	59200655	59219725	19071	2	70611	ENSMUST00000043204.7	0
chr9	103365727	103366157	431	*	Promoter (<=1kb)	9	103353094	103365840	12747	2	321022	ENSMUST00000035484.10	0
chr17	71002023	71003052	1030	*	Promoter (<=1kb)	17	71002633	71036510	33878	1	17929	ENSMUST00000233893.1	0
chr7	127195518	127196328	811	*	Promoter (<=1kb)	7	127191660	127196000	4341	2	70233	ENSMUST00000166791.7	0
chr14	25496248	25498362	2115	*	Intron (ENSMUST00000161766.7/328365, intron 1 of 2)	14	25502655	25572030	69376	1	328365	ENSMUST00000160680.2	-4293
chr19	53411524	53412714	1191	*	Distal Intergenic	19	53379396	53390578	11183	2	76479	ENSMUST00000025997.6	-20946
chr14	24606446	24607746	1301	*	Exon (ENSMUST00000159360.1/ENSMUST00000159360.1, exon 2 of 2)	14	24491149	24491989	841	1	20088	ENSMUST00000224699.1	115297
chr11	51915708	51916743	1036	*	Distal Intergenic	11	51967661	51977334	9674	1	52626	ENSMUST00000102763.4	-50918
chr19	15923741	15925623	1883	*	Promoter (<=1kb)	19	15904678	15925059	20382	2	107272	ENSMUST00000025542.9	0
chr13	109659184	109660511	1328	*	Intron (ENSMUST00000122041.7/238871, intron 3 of 16)	13	109686156	109951474	265319	1	238871	ENSMUST00000074103.11	-25645
chr19	20393402	20394086	685	*	Intron (ENSMUST00000235940.1/68994, intron 1 of 8)	19	20373428	20390944	17517	2	16952	ENSMUST00000025561.7	-2458
chr1	136414652	136415638	987	*	Promoter (<=1kb)	1	136411916	136415519	3604	2	320054	ENSMUST00000181746.1	0
chr7	16285511	16286761	1251	*	Promoter (<=1kb)	7	16282519	16285536	3018	2	243846	ENSMUST00000174270.7	0
chr19	32756166	32757406	1241	*	Promoter (<=1kb)	19	32757497	32826160	68664	1	19211	ENSMUST00000013807.7	-91
chr5	36731307	36732542	1236	*	Distal Intergenic	5	36747378	36748650	1273	2	117197	ENSMUST00000071949.4	16108
chr11	115775322	115776677	1356	*	Promoter (<=1kb)	11	115775756	115799033	23278	1	71947	ENSMUST00000103033.7	0
chr10	77581509	77582255	747	*	Promoter (<=1kb)	10	77581720	77598732	17013	1	108705	ENSMUST00000009435.11	0
chr19	55244690	55245975	1286	*	Distal Intergenic	19	55198099	55241236	43138	2	73707	ENSMUST00000069183.7	-3454
chr3	84270500	84271725	1226	*	Promoter (<=1kb)	3	84163722	84270791	107070	2	80890	ENSMUST00000054990.10	0
chr5	13470066	13471234	1169	*	Intron (ENSMUST00000195907.4/20346, intron 6 of 8)	5	13399577	13496401	96825	1	20346	ENSMUST00000200073.1	70489
chr2	71698129	71699683	1555	*	Distal Intergenic	2	71719417	71730966	11550	1	381371	ENSMUST00000079720.5	-19734
chr11	63134960	63136093	1134	*	Promoter (1-2kb)	11	63133068	63158566	25499	1	18858	ENSMUST00000108700.1	1892
chr2	129212170	129213297	1128	*	Intron (ENSMUST00000127525.1/ENSMUST00000127525.1, intron 6 of 8)	2	129207360	129208026	667	1	20515	ENSMUST00000144025.1	4810
chr15	61987088	61988175	1088	*	Promoter (<=1kb)	15	61987422	61990253	2832	1	17869	ENSMUST00000160009.1	0
chr10	77258581	77259587	1007	*	Promoter (<=1kb)	10	77257776	77259223	1448	2	100169878	ENSMUST00000105408.3	0
chr18	12861711	12863185	1475	*	Promoter (<=1kb)	18	12755314	12862673	107360	2	64291	ENSMUST00000121808.7	0
chr1	91945216	91946112	897	*	Exon (ENSMUST00000097644.8/208727, exon 24 of 27)	1	91933203	91934864	1662	2	208727	ENSMUST00000191327.1	-10352
chr5	34534739	34535920	1182	*	Intron (ENSMUST00000125817.7/24055, intron 2 of 2)	5	34543365	34552746	9382	1	24055	ENSMUST00000138912.7	-7445
chr15	73246283	73247214	932	*	Intron (ENSMUST00000226988.2/14083, intron 23 of 33)	15	73231907	73243247	11341	2	14083	ENSMUST00000227395.1	-3036
chr4	134639205	134640181	977	*	Intron (ENSMUST00000038628.3/230815, intron 3 of 12)	4	134567889	134703767	135879	2	230815	ENSMUST00000176606.1	63586
chr3	131364408	131365581	1174	*	Intron (ENSMUST00000197057.1/74442, intron 1 of 1)	3	131342110	131344940	2831	2	74442	ENSMUST00000126569.1	-19468
chrX	169980283	169981353	1071	*	Promoter (<=1kb)	20	169979451	169990798	11348	1	17318	ENSMUST00000079443.5	832
chr18	61664858	61666575	1718	*	Promoter (<=1kb)	18	61649625	61665490	15866	2	328968	ENSMUST00000182244.7	0
chr1	60342844	60344021	1178	*	Promoter (<=1kb)	1	60343323	60372707	29385	1	77951	ENSMUST00000114202.7	0
chr8	39781145	39782284	1140	*	Distal Intergenic	8	39603454	39642673	39220	2	20288	ENSMUST00000170091.2	-138472
chr10	126267030	126267877	848	*	Distal Intergenic	10	126012425	126015230	2806	1	320398	ENSMUST00000219974.1	254605
chr15	42369456	42370406	951	*	Distal Intergenic	15	42633306	42676749	43444	2	11600	ENSMUST00000227738.1	306343
chr19	4810893	4812115	1223	*	Promoter (<=1kb)	19	4742913	4811612	68700	2	102902673	ENSMUST00000178353.1	0
chr10	84480362	84481397	1036	*	Distal Intergenic	10	84488293	84497435	9143	1	75804	ENSMUST00000020222.1	-6896
chr17	33089273	33089863	591	*	Promoter (<=1kb)	17	33089310	33110705	21396	1	240068	ENSMUST00000131722.8	0
chr8	88654868	88655624	757	*	Intron (ENSMUST00000054324.14/257632, intron 2 of 12)	8	88651341	88688474	37134	1	257632	ENSMUST00000109634.2	3527
chr12	38928471	38929673	1203	*	Distal Intergenic	12	38837398	38865716	28319	1	14009	ENSMUST00000161591.1	91073
chr6	5495971	5497054	1084	*	Promoter (<=1kb)	6	5483351	5496309	12959	2	27273	ENSMUST00000019721.6	0
chr7	141047024	141048989	1966	*	Distal Intergenic	7	141061104	141072400	11297	1	330671	ENSMUST00000048002.6	-12115
chr2	38933751	38934388	638	*	Promoter (1-2kb)	2	38931978	38963753	31776	1	241327	ENSMUST00000057279.5	1773
chr2	52364579	52365650	1072	*	Promoter (1-2kb)	2	52306601	52367530	60930	2	17996	ENSMUST00000210179.1	1880
chr15	87691473	87692676	1204	*	Intron (ENSMUST00000230414.1/106014, intron 2 of 3)	15	87625230	87759364	134135	1	106014	ENSMUST00000068088.7	66243
chr15	59647683	59649056	1374	*	Promoter (<=1kb)	15	59648350	59657099	8750	1	211770	ENSMUST00000067543.7	0
chr18	77046820	77047575	756	*	Promoter (<=1kb)	18	76977148	77047308	70161	2	71206	ENSMUST00000126153.7	0
chr8	107402395	107403650	1256	*	Promoter (<=1kb)	8	107388225	107403206	14982	2	18104	ENSMUST00000003947.8	0
chr17	21566430	21567258	829	*	Promoter (<=1kb)	17	21567008	21588699	21692	1	381066	ENSMUST00000088787.6	0
chr2	155818148	155820165	2018	*	Promoter (<=1kb)	2	155817730	155819426	1697	2	613262	ENSMUST00000124586.1	0
chr10	80433653	80434214	562	*	Promoter (<=1kb)	10	80409547	80433647	24101	2	21423	ENSMUST00000105343.7	-6
chr11	59808965	59810322	1358	*	Promoter (<=1kb)	11	59810080	59818491	8412	1	100504104	ENSMUST00000151825.1	0
chr5	122820888	122821659	772	*	Promoter (<=1kb)	5	122787459	122821339	33881	2	59008	ENSMUST00000086216.8	0
chr19	5786485	5788149	1665	*	Distal Intergenic	19	5799000	5799085	86	2	72289	ENSMUST00000184740.1	10936
chr6	135167357	135168390	1034	*	Promoter (<=1kb)	6	135137522	135168215	30694	2	15199	ENSMUST00000045855.8	0
chr13	6506106	6507103	998	*	Distal Intergenic	13	6548149	6580042	31894	1	69617	ENSMUST00000021611.9	-41046
chr17	67988313	67989841	1529	*	Intron (ENSMUST00000024840.11/268970, intron 1 of 17)	17	67842713	68004120	161408	2	268970	ENSMUST00000024840.11	14279
chr4	130074896	130075937	1042	*	Promoter (1-2kb)	4	130077043	130080208	3166	1	107581	ENSMUST00000151541.7	-1106
chr7	100607169	100608542	1374	*	Promoter (<=1kb)	7	100607410	100641268	33859	1	19346	ENSMUST00000107048.7	0
chr19	10100731	10101913	1183	*	Promoter (<=1kb)	19	10062765	10101746	38982	2	56473	ENSMUST00000025567.8	0
chr8	126422197	126423363	1167	*	Promoter (<=1kb)	8	126422515	126425433	2919	1	67892	ENSMUST00000059093.6	0
chr8	25276029	25276909	881	*	Distal Intergenic	8	25182759	25256588	73830	2	320165	ENSMUST00000209827.1	-19441
chr11	116433476	116434154	679	*	Promoter (<=1kb)	11	116434094	116439077	4984	1	319370	ENSMUST00000057676.6	0
chr14	51007722	51009590	1869	*	Promoter (<=1kb)	14	51007751	51010758	3008	1	75019	ENSMUST00000164632.1	0
chr10	17721961	17724034	2074	*	Promoter (<=1kb)	10	17723218	17725674	2457	1	17684	ENSMUST00000038107.8	0
chr6	118825163	118826538	1376	*	Intron (ENSMUST00000186889.6/12288, intron 3 of 46)	6	118592319	118780324	188006	2	12288	ENSMUST00000220022.1	-44839
chr2	13409726	13410918	1193	*	Intron (ENSMUST00000091436.6/65969, intron 27 of 66)	2	13422029	13455627	33599	2	65969	ENSMUST00000195447.1	44709
chr11	88118410	88119696	1287	*	Intron (ENSMUST00000018522.12/103841, intron 1 of 10)	11	88099290	88185365	86076	1	103841	ENSMUST00000133149.1	19120
chr1	6214019	6215464	1446	*	Promoter (<=1kb)	1	6214645	6276648	62004	1	12421	ENSMUST00000027040.12	0
chr4	62624781	62626141	1361	*	Promoter (1-2kb)	4	62623709	62626531	2823	1	50780	ENSMUST00000154071.1	1072
chr12	104699833	104701016	1184	*	Promoter (<=1kb)	12	104691443	104700502	9060	2	192119	ENSMUST00000222115.1	0
chr11	62920956	62922084	1129	*	Exon (ENSMUST00000148598.1/ENSMUST00000148598.1, exon 1 of 3)	11	62951193	62993095	41903	1	66338	ENSMUST00000035854.3	-29109
chr15	27782540	27783547	1008	*	Intron (ENSMUST00000090247.6/223435, intron 34 of 56)	15	27773888	27788638	14751	2	223435	ENSMUST00000226287.1	5091
chr5	81363887	81364770	884	*	Intron (ENSMUST00000147226.7/319387, intron 5 of 5)	5	81310025	81796634	486610	1	319387	ENSMUST00000072521.10	53862
chr8	18594812	18595795	984	*	Promoter (<=1kb)	8	18595131	18803189	208059	1	244329	ENSMUST00000039412.14	0
chr14	24510397	24511400	1004	*	Distal Intergenic	14	24491149	24491989	841	1	20088	ENSMUST00000224699.1	19248
chr18	73829508	73831081	1574	*	Distal Intergenic	18	73797662	73815449	17788	2	107029	ENSMUST00000237619.1	-14059
chr12	25310111	25310973	863	*	Exon (ENSMUST00000221460.1/ENSMUST00000221460.1, exon 2 of 4)	12	25129174	25134931	5758	1	432641	ENSMUST00000223429.1	180937
chr3	58371597	58373628	2032	*	Distal Intergenic	3	58414715	58466783	52069	1	72033	ENSMUST00000099090.6	-41087
chr11	86544401	86545460	1060	*	Promoter (<=1kb)	11	86544991	86567359	22369	1	56427	ENSMUST00000167178.8	0
chr1	183904944	183906006	1063	*	Distal Intergenic	1	184013302	184037274	23973	1	63953	ENSMUST00000139839.1	-107296
chr2	49743984	49745170	1187	*	Promoter (<=1kb)	2	49744525	49757387	12863	1	16574	ENSMUST00000127245.1	0
chr6	121087243	121088371	1129	*	Intron (ENSMUST00000204994.1/194401, intron 1 of 15)	6	120931722	121081609	149888	2	194401	ENSMUST00000238968.1	-5634
chr13	70637751	70638608	858	*	Promoter (<=1kb)	13	70606756	70637634	30879	2	218333	ENSMUST00000222568.1	-117
chr8	84501433	84502267	835	*	Intron (ENSMUST00000238701.1/12286, intron 5 of 48)	8	84547094	84554084	6991	1	12286	ENSMUST00000129620.1	-44827
chr19	8966595	8967418	824	*	Promoter (<=1kb)	19	8967041	8978479	11439	1	67160	ENSMUST00000052248.7	0
chr5	139735783	139737129	1347	*	Promoter (<=1kb)	5	139706696	139736336	29641	2	231830	ENSMUST00000044642.13	0
chr8	47674892	47675907	1016	*	Promoter (<=1kb)	8	47667178	47675158	7981	2	69260	ENSMUST00000080353.2	0
chr19	38053807	38055178	1372	*	Promoter (<=1kb)	19	38055011	38062786	7776	1	74107	ENSMUST00000235601.1	0
chr13	60304557	60306110	1554	*	Distal Intergenic	13	60205471	60216023	10553	1	100503759	ENSMUST00000224064.1	99086
chr12	51691854	51692441	588	*	Promoter (<=1kb)	12	51609632	51691887	82256	2	94186	ENSMUST00000013130.14	0
chr18	32147072	32148112	1041	*	Distal Intergenic	18	32133147	32139570	6424	2	19123	ENSMUST00000234375.1	-7502
chr17	12162620	12163647	1028	*	Intron (ENSMUST00000164143.7/68262, intron 2 of 4)	17	12151772	12219079	67308	1	68262	ENSMUST00000170858.7	10848
chr1	106758970	106760380	1411	*	Promoter (<=1kb)	1	106720459	106759727	39269	2	70750	ENSMUST00000010049.5	0
chr7	100732882	100733668	787	*	Intron (ENSMUST00000107042.8/319604, intron 1 of 8)	7	100706859	100813431	106573	1	319604	ENSMUST00000209084.1	26023
chr6	17171381	17172177	797	*	Promoter (<=1kb)	6	17065010	17171489	106480	2	232599	ENSMUST00000140709.1	0
chr9	50886867	50888595	1729	*	Exon (ENSMUST00000158083.1/ENSMUST00000158083.1, exon 1 of 1)	9	50878085	50879136	1052	1	73699	ENSMUST00000176414.1	8782
chr2	25983245	25983914	670	*	Promoter (<=1kb)	2	25926838	25983282	56445	2	227634	ENSMUST00000091268.10	0
chr12	76403530	76404646	1117	*	Promoter (<=1kb)	12	76404176	76406938	2763	1	15512	ENSMUST00000080449.6	0
chr14	31669026	31670492	1467	*	Distal Intergenic	14	31635648	31641286	5639	2	56794	ENSMUST00000135751.1	-27740
chr16	95728620	95730017	1398	*	Distal Intergenic	16	95715854	95719122	3269	1	23872	ENSMUST00000233550.1	12766
chr2	143914750	143915861	1112	*	Promoter (<=1kb)	2	143915320	143943324	28005	1	56431	ENSMUST00000103172.3	0
chr7	5060596	5062390	1795	*	Promoter (<=1kb)	7	5062143	5079938	17796	1	22185	ENSMUST00000005041.14	0
chr3	145923814	145924822	1009	*	Promoter (<=1kb)	3	145924262	145934356	10095	1	12042	ENSMUST00000029842.8	0
chr1	157208518	157209459	942	*	Intron (ENSMUST00000078308.12/226525, intron 4 of 17)	1	157179099	157231191	52093	2	226525	ENSMUST00000143358.2	21732
chr1	91022547	91024650	2104	*	Intron (ENSMUST00000189505.6/16978, intron 1 of 12)	1	90998779	91128940	130162	1	16978	ENSMUST00000068116.12	23768
chr8	39005639	39006520	882	*	Promoter (<=1kb)	8	39005845	39165114	159270	1	80286	ENSMUST00000209440.1	0
chr16	94312722	94313855	1134	*	Promoter (<=1kb)	16	94128884	94313563	184680	2	110948	ENSMUST00000163193.8	0
chr9	18291840	18292995	1156	*	Promoter (<=1kb)	9	18292125	18317442	25318	1	66917	ENSMUST00000001825.8	0
chr5	57757010	57757900	891	*	Intron (ENSMUST00000191837.5/54216, intron 1 of 2)	5	57722209	58129454	407246	1	54216	ENSMUST00000192048.1	34801
chr4	107313691	107314958	1268	*	Promoter (<=1kb)	4	107314363	107359822	45460	1	230584	ENSMUST00000075693.11	0
chr5	103691736	103692936	1201	*	Promoter (<=1kb)	5	103692374	103816428	124055	1	17355	ENSMUST00000126335.1	0
chr7	100706157	100707170	1014	*	Promoter (<=1kb)	7	100706635	100841381	134747	1	319604	ENSMUST00000107042.8	0
chr12	34075715	34076436	722	*	Intron (ENSMUST00000209902.1/79221, intron 24 of 24)	12	33957671	33959829	2159	1	22160	ENSMUST00000049089.6	118044
chr2	14073495	14074488	994	*	Promoter (<=1kb)	2	14074098	14149634	75537	1	20844	ENSMUST00000102960.10	0
chr11	77981541	77982636	1096	*	Promoter (<=1kb)	11	77982754	78026214	43461	1	268448	ENSMUST00000108360.7	-118
chr2	126309771	126311227	1457	*	Distal Intergenic	2	126154541	126165279	10739	1	69185	ENSMUST00000110437.3	155230
chr15	76576286	76577556	1271	*	Promoter (<=1kb)	15	76576358	76595816	19459	1	268822	ENSMUST00000162503.7	0
chr15	76461135	76462040	906	*	Intron (ENSMUST00000023217.10/12181, intron 3 of 15)	15	76457520	76459449	1930	1	20289	ENSMUST00000043089.8	3615
chr1	135374344	135375588	1245	*	Promoter (<=1kb)	1	135371057	135375237	4181	2	77552	ENSMUST00000041240.3	0
chr18	42511130	42511761	632	*	Promoter (<=1kb)	18	42511487	42575793	64307	1	56070	ENSMUST00000237602.1	0
chr11	93955240	93956275	1036	*	Promoter (<=1kb)	11	93949814	93956259	6446	2	18103	ENSMUST00000021217.10	0
chr6	30549298	30550140	843	*	Promoter (1-2kb)	6	30551903	30564248	12346	1	232680	ENSMUST00000144282.1	-1763
chr7	73021686	73022416	731	*	Distal Intergenic	7	73097749	73102068	4320	2	625243	ENSMUST00000205529.1	79652
chr17	56461893	56463070	1178	*	Promoter (<=1kb)	17	56412431	56462216	49786	2	19280	ENSMUST00000086828.9	0
chr12	16151090	16152820	1731	*	Distal Intergenic	12	15793318	15816922	23605	2	217410	ENSMUST00000221518.1	-334168
chr9	21923656	21924523	868	*	Promoter (1-2kb)	9	21921008	21926319	5312	2	235043	ENSMUST00000217263.1	1796
chr13	103211135	103212675	1541	*	Intron (ENSMUST00000166726.7/328329, intron 1 of 26)	13	103168017	103171529	3513	2	328329	ENSMUST00000211607.1	-39606
chr9	116218517	116219547	1031	*	Exon (ENSMUST00000217302.1/ENSMUST00000217302.1, exon 1 of 4)	9	116189180	116194886	5707	1	100043817	ENSMUST00000214742.1	29337
chr10	124138419	124139116	698	*	Distal Intergenic	10	124469074	124524488	55415	1	75030	ENSMUST00000219167.1	-329958
chr13	104178064	104179392	1329	*	Promoter (<=1kb)	13	104173722	104178439	4718	2	113002583	ENSMUST00000133280.1	0
chr5	81275219	81276335	1117	*	Intron (ENSMUST00000147226.7/319387, intron 3 of 5)	5	81309873	81795347	485475	1	319387	ENSMUST00000118078.7	-33538
chr8	119421645	119422838	1194	*	Distal Intergenic	8	119434124	119443077	8954	1	71839	ENSMUST00000131448.7	-11286
chr13	80962911	80964161	1251	*	Promoter (<=1kb)	13	80964074	81079857	115784	1	319983	ENSMUST00000180409.1	0
chr17	15704168	15704874	707	*	Promoter (<=1kb)	17	15704967	15772610	67644	1	12648	ENSMUST00000024627.13	-93
chr6	89239200	89240271	1072	*	Distal Intergenic	6	89211165	89216237	5073	2	330379	ENSMUST00000079186.2	-22963
chr3	131490350	131491057	708	*	Promoter (<=1kb)	3	131342169	131490479	148311	2	74442	ENSMUST00000197057.1	0
chr2	75756892	75757796	905	*	Distal Intergenic	2	75675513	75704641	29129	2	18024	ENSMUST00000102672.4	-52251
chr12	3309420	3310653	1234	*	Promoter (<=1kb)	12	3247428	3309969	62542	2	19325	ENSMUST00000021001.9	0
chr17	23999816	24000777	962	*	Promoter (1-2kb)	17	23993534	23998100	4567	2	70835	ENSMUST00000041649.7	-1716
chr16	17542364	17543105	742	*	Distal Intergenic	16	17527982	17531136	3155	2	69009	ENSMUST00000100125.11	-11228
chr7	27447135	27448420	1286	*	Promoter (<=1kb)	7	27447978	27466144	18167	1	233016	ENSMUST00000037399.15	0
chr1	59481385	59483804	2420	*	Promoter (<=1kb)	1	59482424	59486955	4532	1	14369	ENSMUST00000114246.3	0
chr1	54128768	54129679	912	*	Intron (ENSMUST00000120904.7/329152, intron 1 of 28)	1	53806876	54194048	387173	2	329152	ENSMUST00000120904.7	64369
chrX	47987871	47988946	1076	*	Distal Intergenic	20	47960289	47965763	5475	1	320634	ENSMUST00000115013.1	27582
chr17	5189388	5190575	1188	*	Intron (ENSMUST00000092723.10/239985, intron 4 of 18)	17	5040578	5127640	87063	1	239985	ENSMUST00000146703.1	148810
chr18	57790805	57792236	1432	*	Promoter (<=1kb)	18	57775609	57792333	16725	2	100503033	ENSMUST00000236807.1	97
chr13	109716275	109717298	1024	*	Intron (ENSMUST00000122041.7/238871, intron 3 of 16)	13	109686176	109773438	87263	1	238871	ENSMUST00000134973.7	30099
chr13	34002079	34002839	761	*	Promoter (<=1kb)	13	34002363	34033677	31315	1	19766	ENSMUST00000021844.14	0
chr9	78623064	78623970	907	*	Intron (ENSMUST00000093812.4/235505, intron 2 of 32)	9	78615763	78618089	2327	1	235505	ENSMUST00000163608.1	7301
chr1	92703375	92704781	1407	*	Distal Intergenic	1	92644218	92648841	4624	2	260301	ENSMUST00000053144.3	-54534
chr8	113634933	113635820	888	*	Promoter (<=1kb)	8	113635587	113643806	8220	1	270096	ENSMUST00000179926.8	0
chr19	53731528	53732712	1185	*	Intron (ENSMUST00000164202.8/73713, intron 1 of 13)	19	53677306	53865380	188075	1	73713	ENSMUST00000164202.8	54222
chr4	62660116	62661475	1360	*	Intron (ENSMUST00000084521.10/50780, intron 10 of 15)	4	62663622	62689823	26202	1	50780	ENSMUST00000126338.1	-2147
chr1	143853392	143854580	1189	*	Distal Intergenic	1	143794717	143806941	12225	1	56207	ENSMUST00000185539.1	58675
chr1	161034326	161035410	1085	*	Promoter (<=1kb)	1	161034422	161037531	3110	1	14455	ENSMUST00000160152.7	0
chr4	40721951	40723307	1357	*	Promoter (<=1kb)	4	40722150	40723795	1646	1	15502	ENSMUST00000139406.1	0
chr8	126602769	126603967	1199	*	Distal Intergenic	8	126588296	126593986	5691	2	270110	ENSMUST00000054960.7	-8783
chr9	78108035	78109393	1359	*	Promoter (<=1kb)	9	78109192	78167938	58747	1	56542	ENSMUST00000118869.7	0
chr13	80885557	80886456	900	*	Promoter (<=1kb)	13	80886095	80894320	8226	1	105171	ENSMUST00000161441.1	0
chr4	88949828	88951256	1429	*	Distal Intergenic	4	88909855	88938521	28667	2	106557447	ENSMUST00000233522.1	-11307
chr4	155669032	155669592	561	*	Promoter (<=1kb)	4	155654682	155669198	14517	2	76580	ENSMUST00000103176.9	0
chr11	94990664	94990996	333	*	Promoter (<=1kb)	11	94991035	95006899	15865	1	217124	ENSMUST00000038696.11	-39
chr8	70672880	70674405	1526	*	Promoter (<=1kb)	8	70673248	70678752	5505	1	50783	ENSMUST00000034311.14	0
chr10	59577871	59578877	1007	*	Intron (ENSMUST00000020312.12/215999, intron 1 of 7)	10	59602775	59616655	13881	2	215999	ENSMUST00000162012.1	37778
chr11	78535539	78536897	1359	*	Promoter (<=1kb)	11	78522850	78536271	13422	2	21927	ENSMUST00000017759.8	0
chr2	117950364	117951690	1327	*	Intron (ENSMUST00000148587.7/329496, intron 8 of 9)	2	117821928	117909136	87209	1	73938	ENSMUST00000149239.1	128436
chr10	43002994	43003861	868	*	3' UTR	10	42939881	42958721	18841	1	268297	ENSMUST00000127675.1	63113
chr2	164431903	164433403	1501	*	Intron (ENSMUST00000017153.3/20971, intron 1 of 4)	2	164424247	164443186	18940	2	20971	ENSMUST00000017153.3	9783
chr2	84743579	84744542	964	*	5' UTR	2	84741115	84741178	64	2	387149	ENSMUST00000083550.1	-2401
chr2	121587851	121589075	1225	*	Promoter (1-2kb)	2	121545529	121586433	40905	2	228564	ENSMUST00000133898.7	-1418
chr15	50697833	50698785	953	*	Intron (ENSMUST00000165201.8/83925, intron 4 of 5)	15	50819499	50827521	8023	2	83925	ENSMUST00000183421.1	128736
chr9	111271509	111272787	1279	*	Promoter (<=1kb)	9	111228228	111271546	43319	2	17350	ENSMUST00000135218.7	0
chr9	100545396	100546706	1311	*	Promoter (<=1kb)	9	100492293	100546134	53842	2	17973	ENSMUST00000116522.7	0
chr1	153641493	153642542	1050	*	Distal Intergenic	1	153653025	153700323	47299	1	67792	ENSMUST00000041776.11	-10483
chr3	103020424	103021526	1103	*	Promoter (<=1kb)	3	103020426	103058186	37761	1	229663	ENSMUST00000029446.12	0
chr15	99392531	99393625	1095	*	Promoter (<=1kb)	15	99392882	99410049	17168	1	110213	ENSMUST00000023749.14	0
chr17	80289642	80290476	835	*	Promoter (<=1kb)	17	80238309	80290476	52168	2	106794	ENSMUST00000038166.8	0
chr14	50930875	50931698	824	*	Promoter (<=1kb)	14	50931082	50950665	19584	1	18950	ENSMUST00000226871.1	0
chr16	42781608	42782647	1040	*	Intron (ENSMUST00000142270.1/75722, intron 1 of 3)	16	42725702	42875587	149886	2	75722	ENSMUST00000142270.1	92940
chr3	8923199	8924262	1064	*	Promoter (<=1kb)	3	8802146	8923918	121773	2	66230	ENSMUST00000042148.5	0
chr7	137410248	137411162	915	*	Promoter (<=1kb)	7	137375574	137410756	35183	2	77252	ENSMUST00000145881.7	0
chr15	89429431	89430581	1151	*	Promoter (<=1kb)	15	89416405	89429696	13292	2	100134861	ENSMUST00000052315.12	0
chr4	92311576	92312454	879	*	Distal Intergenic	4	92144338	92147234	2897	2	69314	ENSMUST00000143542.1	-164342
chr5	65965655	65966636	982	*	Promoter (<=1kb)	5	65967124	65977326	10203	1	231252	ENSMUST00000031108.8	-488
chr10	126978185	126978977	793	*	Promoter (<=1kb)	10	126978717	126999969	21253	1	52468	ENSMUST00000105256.9	0
chr1	120247625	120248791	1167	*	Intron (ENSMUST00000140490.7/68428, intron 1 of 4)	1	120190757	120265255	74499	2	68428	ENSMUST00000140490.7	16464
chr17	24527456	24528394	939	*	Promoter (<=1kb)	17	24508562	24527938	19377	2	224619	ENSMUST00000176652.7	0
chr11	32604665	32605852	1188	*	Intron (ENSMUST00000102821.3/20868, intron 12 of 18)	11	32588595	32598528	9934	1	20868	ENSMUST00000143397.1	16070
chr13	112018259	112019372	1114	*	Distal Intergenic	13	111867936	111871937	4002	1	102636620	ENSMUST00000128198.1	150323
chrX	101222115	101222943	829	*	Promoter (<=1kb)	20	101097786	101222553	124768	2	55988	ENSMUST00000156473.7	0
chr1	58711581	58712766	1186	*	Promoter (<=1kb)	1	58711560	58758884	47325	1	12633	ENSMUST00000114313.7	21
chr7	24389504	24390126	623	*	Distal Intergenic	7	24382170	24384789	2620	1	16534	ENSMUST00000205881.1	7334
chr4	126131435	126132857	1423	*	Exon (ENSMUST00000134369.1/74178, exon 3 of 3)	4	126128819	126132798	3980	1	74178	ENSMUST00000134369.1	2616
chr14	19737669	19738304	636	*	Distal Intergenic	14	19751265	19811787	60523	1	18074	ENSMUST00000022340.4	-12961
chr3	79628488	79629692	1205	*	Promoter (<=1kb)	3	79603788	79628863	25076	2	66841	ENSMUST00000029386.13	0
chr2	154790580	154791318	739	*	Promoter (<=1kb)	2	154791096	154867245	76150	1	19383	ENSMUST00000109701.9	0
chr10	69522012	69522828	817	*	Intron (ENSMUST00000218194.1/ENSMUST00000218194.1, intron 2 of 2)	10	69533772	69720860	187089	1	11735	ENSMUST00000182379.6	-10944
chr11	7944604	7945881	1278	*	Distal Intergenic	11	8451070	8468675	17606	2	319939	ENSMUST00000129074.1	522794
chr17	33032884	33033697	814	*	Promoter (<=1kb)	17	33016863	33033402	16540	2	73451	ENSMUST00000087654.4	0
chr2	115649925	115650739	815	*	Intron (ENSMUST00000166472.7/399568, intron 5 of 10)	2	115638725	115638813	89	1	100316703	ENSMUST00000157981.1	11200
chr2	113457217	113458307	1091	*	Intron (ENSMUST00000099576.8/14260, intron 4 of 18)	2	113441064	113709855	268792	1	14260	ENSMUST00000081349.8	16153
chr18	32162822	32163521	700	*	Promoter (<=1kb)	18	32163089	32199296	36208	1	26405	ENSMUST00000234576.1	0
chr5	34187687	34188514	828	*	Promoter (<=1kb)	5	34173887	34187710	13824	2	17122	ENSMUST00000042701.12	0
chr12	78768309	78769593	1285	*	Intron (ENSMUST00000219197.1/56217, intron 1 of 14)	12	78748992	78840714	91723	1	56217	ENSMUST00000082024.6	19317
chr7	109985665	109986835	1171	*	Promoter (<=1kb)	7	109972187	109986451	14265	2	233724	ENSMUST00000094097.11	0
chr19	45646407	45647939	1533	*	Intron (ENSMUST00000046869.10/30838, intron 1 of 8)	19	45630875	45640803	9929	2	30838	ENSMUST00000159590.1	-5604
chr19	55620266	55621871	1606	*	Intron (ENSMUST00000223690.1/53611, intron 8 of 8)	19	55741820	55933229	191410	1	21416	ENSMUST00000111662.10	-119949
chr7	67645001	67646024	1024	*	Promoter (<=1kb)	7	67513410	67645231	131822	2	67867	ENSMUST00000053950.9	0
chr8	13287244	13288229	986	*	Promoter (<=1kb)	8	13255963	13288125	32163	2	102323	ENSMUST00000110840.7	0
chr8	111642991	111644300	1310	*	Promoter (<=1kb)	8	111643401	111671008	27608	1	22640	ENSMUST00000212072.1	0
chr10	93452934	93453685	752	*	Promoter (<=1kb)	10	93453411	93484874	31464	1	16993	ENSMUST00000016033.8	0
chr12	86726038	86726535	498	*	Promoter (<=1kb)	12	86700502	86726460	25959	2	68737	ENSMUST00000021682.8	0
chr13	88566011	88566698	688	*	Intron (ENSMUST00000224910.1/ENSMUST00000224910.1, intron 1 of 2)	13	88821472	89200538	379067	1	13612	ENSMUST00000118731.7	-254774
chr9	20952357	20953151	795	*	Promoter (<=1kb)	9	20907209	20952623	45415	2	13433	ENSMUST00000178110.2	0
chr2	150748890	150749661	772	*	Promoter (<=1kb)	2	150749042	150771675	22634	1	12497	ENSMUST00000094467.5	0
chr3	104863831	104865158	1328	*	Promoter (<=1kb)	3	104822779	104864505	41727	2	12340	ENSMUST00000094028.9	0
chr9	21615471	21616533	1063	*	Promoter (<=1kb)	9	21616169	21704217	88049	1	20586	ENSMUST00000034707.14	0
chr16	31192090	31193293	1204	*	Intron (ENSMUST00000230698.1/78618, intron 1 of 22)	16	31095954	31200991	105038	2	78618	ENSMUST00000229010.2	7698
chr15	27935232	27937371	2140	*	Intron (ENSMUST00000090247.6/223435, intron 1 of 56)	15	27770536	27919271	148736	2	223435	ENSMUST00000227337.1	-15961
chr14	20805052	20805942	891	*	Distal Intergenic	14	20794239	20796560	2322	1	102631887	ENSMUST00000224276.1	10813
chr18	14844209	14845281	1073	*	Exon (ENSMUST00000169862.1/72504, exon 13 of 15)	18	14783245	14900359	117115	1	72504	ENSMUST00000234789.1	60964
chr8	91313040	91313946	907	*	Promoter (<=1kb)	8	91217030	91313262	96233	2	244585	ENSMUST00000047783.13	0
chrX	169386163	169387659	1497	*	Distal Intergenic	20	169320622	169368190	47569	1	101055907	ENSMUST00000149873.1	65541
chr1	163403376	163404178	803	*	Promoter (<=1kb)	1	163384908	163403669	18762	2	98376	ENSMUST00000045138.5	0
chr15	31502289	31503194	906	*	Exon (ENSMUST00000090227.5/223455, exon 4 of 26)	15	31455891	31531053	75163	2	223455	ENSMUST00000090227.5	27859
chr8	123633692	123634951	1260	*	Intron (ENSMUST00000127664.1/108148, intron 1 of 15)	8	123653929	123655985	2057	1	69581	ENSMUST00000136615.1	-18978
chr7	16001863	16002739	877	*	Intron (ENSMUST00000210781.1/243842, intron 1 of 14)	7	15971262	15999495	28234	2	243842	ENSMUST00000094821.3	-2368
chr3	36475263	36476051	789	*	Promoter (<=1kb)	3	36475461	36475524	64	2	102466786	ENSMUST00000184519.1	0
chr10	25325410	25326835	1426	*	Distal Intergenic	10	25284024	25307870	23847	2	432442	ENSMUST00000176231.1	-17540
chr13	15463109	15464858	1750	*	Promoter (<=1kb)	13	15463235	15715091	251857	1	14634	ENSMUST00000130065.7	0
chr1	194929588	194931247	1660	*	Distal Intergenic	1	194938819	194961279	22461	1	12490	ENSMUST00000016638.7	-7572
chr13	74807535	74809106	1572	*	Promoter (<=1kb)	13	74692368	74808810	116443	2	12380	ENSMUST00000223206.1	0
chr9	44406906	44407657	752	*	Promoter (<=1kb)	9	44403698	44407106	3409	2	60409	ENSMUST00000213747.1	0
chr2	113847922	113849292	1371	*	Promoter (<=1kb)	2	113831492	113848661	17170	2	228482	ENSMUST00000110948.7	0
chr19	20365434	20366337	904	*	Intron (ENSMUST00000235940.1/68994, intron 1 of 8)	19	20373556	20375587	2032	2	16952	ENSMUST00000163902.1	9250
chr19	7039842	7040896	1055	*	Promoter (<=1kb)	19	7020702	7039967	19266	2	20867	ENSMUST00000025918.8	0
chr2	166905803	166906797	995	*	Promoter (<=1kb)	2	166906040	166944550	38511	1	110750	ENSMUST00000171410.7	0
chr15	56055963	56057146	1184	*	Distal Intergenic	15	55636388	55906949	270562	2	20649	ENSMUST00000039769.12	-149014
chr18	34372034	34373215	1182	*	Promoter (<=1kb)	18	34346992	34372497	25506	2	13476	ENSMUST00000236887.1	0
chr11	115954656	115955832	1177	*	Intron (ENSMUST00000140991.1/57230, intron 4 of 10)	11	115974709	116008412	33704	1	192897	ENSMUST00000021107.13	-18877
chr7	63986223	63987069	847	*	Distal Intergenic	7	63886351	63938915	52565	2	50794	ENSMUST00000063694.9	-47308
chr7	68748951	68749795	845	*	Promoter (<=1kb)	7	68736995	68749241	12247	2	66412	ENSMUST00000048068.14	0
chr16	64873382	64874232	851	*	Distal Intergenic	16	64852702	64855986	3285	1	106143	ENSMUST00000136532.1	20680
chr16	13818444	13819930	1487	*	Promoter (<=1kb)	16	13818845	13826935	8091	1	18203	ENSMUST00000230788.1	0
chr16	92696629	92698029	1401	*	Promoter (<=1kb)	16	92603656	92697328	93673	2	12394	ENSMUST00000113956.9	0
chr3	38128177	38129673	1497	*	Intron (ENSMUST00000199198.1/ENSMUST00000199198.1, intron 1 of 1)	3	38203151	38208119	4969	2	71342	ENSMUST00000197658.1	78446
chr13	34696259	34697658	1400	*	Distal Intergenic	13	34734850	34747623	12774	1	108161	ENSMUST00000039605.7	-37192
chr10	26772365	26773414	1050	*	Promoter (<=1kb)	10	26772477	26918648	146172	1	73910	ENSMUST00000039557.8	0
chrX	23692829	23693694	866	*	Promoter (<=1kb)	20	23693051	23805990	112940	1	72404	ENSMUST00000035766.12	0
chr8	126839056	126840125	1070	*	Promoter (<=1kb)	8	126839233	126851473	12241	1	414091	ENSMUST00000212914.1	0
chr11	95858365	95859699	1335	*	Promoter (<=1kb)	11	95858865	95861044	2180	1	73906	ENSMUST00000146868.1	0
chr15	78405913	78406898	986	*	Promoter (<=1kb)	15	78406416	78410235	3820	1	246221	ENSMUST00000229791.1	0
chr11	78177524	78178541	1018	*	Promoter (<=1kb)	11	78178130	78179622	1493	1	68385	ENSMUST00000147819.7	0
chr11	87426701	87428031	1331	*	Promoter (<=1kb)	11	87427591	87484766	57176	1	83560	ENSMUST00000156483.1	0
chr13	103695356	103696641	1286	*	Intron (ENSMUST00000225130.1/102632492, intron 1 of 3)	13	103673738	103707619	33882	2	102632492	ENSMUST00000225860.1	10978
chr11	44405672	44406577	906	*	Intron (ENSMUST00000170513.2/16160, intron 2 of 7)	11	44400063	44414033	13971	1	16160	ENSMUST00000102796.9	5609
chr12	31350958	31351891	934	*	Promoter (<=1kb)	12	31331277	31351453	20177	2	13382	ENSMUST00000110857.4	0
chr6	91473030	91475084	2055	*	Promoter (<=1kb)	6	91462172	91473546	11375	2	72170	ENSMUST00000040835.8	0
chr13	80556724	80557834	1111	*	Distal Intergenic	13	80883384	80889643	6260	1	105171	ENSMUST00000159090.1	-325550
chr12	16778577	16779581	1005	*	Intron (ENSMUST00000162112.7/268527, intron 1 of 34)	12	16670615	16800684	130070	2	268527	ENSMUST00000162112.7	21103
chr3	19627927	19629300	1374	*	5' UTR	3	19644474	19692421	47948	1	381485	ENSMUST00000029139.8	-15174
chr13	112800415	112801707	1293	*	Promoter (<=1kb)	13	112800792	112867894	67103	1	19012	ENSMUST00000016144.11	0
chr13	49205106	49206015	910	*	Promoter (<=1kb)	13	49202950	49204116	1167	2	68480	ENSMUST00000223496.1	-990
chr4	89427574	89428869	1296	*	Intron (ENSMUST00000139272.1/102633081, intron 1 of 3)	4	89421848	89463487	41640	1	102633081	ENSMUST00000139272.1	5726
chr19	29835393	29836283	891	*	Distal Intergenic	19	29808400	29812974	4575	2	240614	ENSMUST00000099525.4	-22419
chr18	12972985	12974423	1439	*	Promoter (<=1kb)	18	12974298	12982175	7878	1	16210	ENSMUST00000234409.1	0
chr2	60901245	60902300	1056	*	Intron (ENSMUST00000028347.12/56878, intron 1 of 13)	2	60842297	60889030	46734	2	56878	ENSMUST00000132529.7	-12215
chr14	25359647	25360656	1010	*	Intron (ENSMUST00000225188.1/ENSMUST00000225188.1, intron 2 of 3)	14	25459185	25538492	79308	1	328365	ENSMUST00000161766.7	-98529
chr4	87461033	87462252	1220	*	Distal Intergenic	4	86983124	87230477	247354	2	76376	ENSMUST00000107157.8	-230556
chr17	24163144	24163926	783	*	Promoter (<=1kb)	17	24155833	24163664	7832	2	245847	ENSMUST00000129523.2	0
chr15	33014688	33016436	1749	*	Intron (ENSMUST00000022871.6/15529, intron 1 of 4)	15	33083129	33594552	511424	1	54381	ENSMUST00000042167.9	-66693
chr6	112946715	112947651	937	*	Promoter (<=1kb)	6	112717971	112947266	229296	2	259302	ENSMUST00000088373.10	0
chr8	122186285	122187644	1360	*	Intron (ENSMUST00000127664.1/108148, intron 1 of 15)	8	122258620	122272650	14031	1	195209	ENSMUST00000187142.2	-70976
chr7	111121998	111123072	1075	*	Promoter (<=1kb)	7	111083064	111122537	39474	2	75479	ENSMUST00000209597.1	0
chr4	109460217	109461104	888	*	Intron (ENSMUST00000030284.9/29864, intron 1 of 2)	4	109451098	109476675	25578	2	29864	ENSMUST00000030284.9	15571
chr11	71019005	71019943	939	*	Promoter (<=1kb)	11	71007164	71019242	12079	2	116891	ENSMUST00000108523.9	0
chr9	77825446	77825968	523	*	Distal Intergenic	9	77766142	77779545	13404	1	14629	ENSMUST00000216848.1	59304
chr1	136683378	136684418	1041	*	Promoter (<=1kb)	1	136683396	136690804	7409	1	100503460	ENSMUST00000181524.7	0
chr17	87281944	87283376	1433	*	Promoter (<=1kb)	17	87282886	87381769	98884	1	225049	ENSMUST00000041110.11	0
chr17	26068845	26070050	1206	*	Promoter (<=1kb)	17	25989036	26069545	80510	2	215445	ENSMUST00000122103.8	0
chr8	120416631	120417547	917	*	Intron (ENSMUST00000127664.1/108148, intron 1 of 15)	8	120488447	120581390	92944	1	382034	ENSMUST00000034279.15	-70900
chr17	47501686	47502512	827	*	Promoter (<=1kb)	17	47483364	47502287	18924	2	63856	ENSMUST00000233174.1	0
chr4	109000109	109001337	1229	*	Promoter (<=1kb)	4	109000655	109061777	61123	1	230598	ENSMUST00000065977.10	0
chr7	95852716	95854202	1487	*	Distal Intergenic	7	96171246	96908569	737324	1	23966	ENSMUST00000107162.7	-317044
chr7	28766223	28766761	539	*	Promoter (<=1kb)	7	28758251	28766640	8390	2	18036	ENSMUST00000032815.10	0
chr4	95733482	95734461	980	*	Intron (ENSMUST00000079223.10/75578, intron 6 of 15)	4	95738408	95769445	31038	1	75578	ENSMUST00000153119.1	-3947
chr15	64225565	64227416	1852	*	Intron (ENSMUST00000177371.7/13196, intron 1 of 27)	15	64158939	64208491	49553	2	13196	ENSMUST00000176358.1	-17074
chr16	25439774	25440543	770	*	Distal Intergenic	16	25286821	25318235	31415	1	71338	ENSMUST00000128595.1	152953
chr4	134186481	134187545	1065	*	Promoter (<=1kb)	4	134129858	134187112	57255	2	70012	ENSMUST00000040271.11	0
chr7	43443323	43444491	1169	*	Promoter (<=1kb)	7	43444083	43457800	13718	1	110826	ENSMUST00000004729.4	0
chr1	70621803	70622332	530	*	Intron (ENSMUST00000065425.11/66722, intron 16 of 16)	1	70725715	70885397	159683	1	320460	ENSMUST00000053922.11	-103383
chr1	91490216	91490844	629	*	Distal Intergenic	1	91494647	91527956	33310	1	74019	ENSMUST00000189341.6	-3803
chr6	50455084	50456387	1304	*	Promoter (<=1kb)	6	50296799	50456170	159372	2	71720	ENSMUST00000071728.10	0
chr10	69964813	69965514	702	*	Intron (ENSMUST00000218680.1/11735, intron 29 of 42)	10	69973799	69982302	8504	1	11735	ENSMUST00000182762.1	-8285
chr10	127062887	127064419	1533	*	Promoter (<=1kb)	10	127063534	127067920	4387	1	12567	ENSMUST00000006911.11	0
chr13	119690056	119690935	880	*	Promoter (<=1kb)	13	119690379	119699726	9348	1	208715	ENSMUST00000225543.1	0
[truncated: 17,726 more rows]
