# Supplementary material for: Ectomesenchymal Six1 controls mandibular skeleton formation
Source: Front Genet. 2023 Feb 8;14:1082911. doi: 10.3389/fgene.2023.1082911 (PMC9946248; doi:10.3389/fgene.2023.1082911)
Supplement: Supplementary file 5 [file DataSheet1.CSV]

	X.x	Gene	baseMean	log2FoldChange	lfcSE	stat	pvalue	padj	Six1_WT_1204_mb	Six1_WT_1703_mb	Six1_KO_1201_mb	Six1_KO_1702_mb	X.y	gene_id	gene_name	gene_biotype	gene_seq_start	gene_seq_end	seq_name	seq_strand	seq_coord_system	description	symbol	entrezid
1	1	ENSMUSG00000044021.14	5135.29398960065	-9.79420874587441	0.375245258534284	26.1008194590674	3.56853494671144e-150	7.27303107489259e-146	12446.1248974519	8072.20675113433	13.2305908376982	9.61371897863308	18044	ENSMUSG00000044021	Muc19	protein_coding	91838326	91934555	15	1	chromosome	mucin 19 [Source:MGI Symbol;Acc:MGI:2676278]	Muc19	239611
2	2	ENSMUSG00000030413.7	859.263349970504	-5.7014653868693	0.287779594282548	19.8119168285138	2.34966377913674e-87	2.39442487412929e-83	1964.566449038	1407.61961190713	31.7534180104758	33.1139209264028	41856	ENSMUSG00000030413	Pglyrp1	protein_coding	18871331	18890459	7	1	chromosome	peptidoglycan recognition protein 1 [Source:MGI Symbol;Acc:MGI:1345092]	Pglyrp1	21946
3	3	ENSMUSG00000020788.15	1308.42459036902	-3.31260023937062	0.208874035790738	15.8593203163335	1.21198432419936e-56	6.1753631278768e-53	2188.36445397946	2565.90081690622	213.453532181532	265.979558408849	7497	ENSMUSG00000020788	Atp2a3	protein_coding	72961169	72993044	11	1	chromosome	ATPase, Ca++ transporting, ubiquitous [Source:MGI Symbol;Acc:MGI:1194503]	Atp2a3	53313
4	4	ENSMUSG00000057417.7	32201.1177974647	-10.6250738907095	0.669222274402216	15.8767487232853	9.18158368891213e-57	6.1753631278768e-53	83883.081465346	44840.1846590515	55.5684815183326	25.6365839430215	20547	ENSMUSG00000057417	Dcpp3	protein_coding	23917458	23919441	17	1	chromosome	demilune cell and parotid protein 3 [Source:MGI Symbol;Acc:MGI:3646420]	Dcpp3	620253
5	5	ENSMUSG00000096278.8	16842.7746594412	-10.8896970606952	0.726063110952064	14.9982789325516	7.53478542476648e-51	3.07132923484331e-47	43004.0534306616	24331.8523458386	25.5791422862166	9.61371897863308	20542	ENSMUSG00000096278	Dcpp2	protein_coding	23880880	23900788	17	1	chromosome	demilune cell and parotid protein 2 [Source:MGI Symbol;Acc:MGI:3644062]	Dcpp2	630537
6	6	ENSMUSG00000029282.3	757.276517300289	-8.80001923001307	0.604316769618506	14.5619312129438	4.90522315855783e-48	1.50770292690195e-44	1857.9457014008	1164.24148564231	2.64611816753965	4.27276399050359	36244	ENSMUSG00000029282	Amtn	protein_coding	88376108	88385916	5	1	chromosome	amelotin [Source:MGI Symbol;Acc:MGI:1918671]	Amtn	71421
7	8	ENSMUSG00000056271.13	337.251098382656	-6.62963604035928	0.455673428674385	14.5490950825151	5.91807242785713e-48	1.50770292690195e-44	717.8426573594	617.882426680477	7.93835450261894	5.34095498812949	49631	ENSMUSG00000056271	Lman1l	protein_coding	57607085	57620774	9	-1	chromosome	lectin, mannose-binding 1 like [Source:MGI Symbol;Acc:MGI:2667537]	Lman1l	235416
8	9	ENSMUSG00000044217.17	350.345417096829	-6.90982812386516	0.479469192054243	14.4114121165129	4.3864917065789e-47	9.93345416353163e-44	729.454817993155	660.59777129022	7.05631511343906	4.27276399050359	18212	ENSMUSG00000044217	Aqp5	protein_coding	99590782	99594829	15	1	chromosome	aquaporin 5 [Source:MGI Symbol;Acc:MGI:106215]	Aqp5	11830
9	10	ENSMUSG00000096445.1	15935.0050335021	-9.82567475867054	0.701764032179208	14.0013940699676	1.52842888165191e-44	3.11509090369475e-41	41923.0668407557	21747.0773068955	48.5121664048935	21.363819952518	20541	ENSMUSG00000096445	Dcpp1	protein_coding	23880876	23882853	17	1	chromosome	demilune cell and parotid protein 1 [Source:MGI Symbol;Acc:MGI:105949]	Dcpp1	13184
10	11	ENSMUSG00000052271.7	238.360441633327	-3.80707979417047	0.315480231849254	12.0675700402985	1.56693090326016e-33	2.90323806721321e-30	403.25866928131	486.756252529636	33.5174967888355	29.9093479335251	37756	ENSMUSG00000052271	Bhlha15	protein_coding	144190286	144194441	5	1	chromosome	basic helix-loop-helix family, member a15 [Source:MGI Symbol;Acc:MGI:891976]	Bhlha15	17341
11	12	ENSMUSG00000023043.7	1062.27032035065	-2.66731237920612	0.223549877301814	11.9316208597377	8.09811618200779e-33	1.37539754921251e-29	2030.01680897371	1642.05731720712	328.118652774916	248.888502446834	18340	ENSMUSG00000023043	Krt18	protein_coding	102028180	102032027	15	1	chromosome	keratin 18 [Source:MGI Symbol;Acc:MGI:96692]	Krt18	16668
12	13	ENSMUSG00000029304.14	29219.2560941872	-1.85788622097509	0.1562145524323	11.8931699515015	1.28437553516072e-32	2.01360444477774e-29	46962.7445558053	44642.502017718	12843.3755458483	12428.4022573773	36572	ENSMUSG00000029304	Spp1	protein_coding	104435118	104441050	5	1	chromosome	secreted phosphoprotein 1 [Source:MGI Symbol;Acc:MGI:98389]	Spp1	20750
13	14	ENSMUSG00000024215.14	199.353737598704	-4.9448039807541	0.417484250005956	11.8442886903723	2.30364600918261e-32	3.32788945011249e-29	464.4864253502	307.947833233035	13.2305908376982	11.7501009738849	20784	ENSMUSG00000024215	Spdef	protein_coding	27714352	27728955	17	-1	chromosome	SAM pointed domain containing ets transcription factor [Source:MGI Symbol;Acc:MGI:1353422]	Spdef	30051
14	15	ENSMUSG00000047228.9	10680.4539429386	-11.266731479376	0.951650460623914	11.8391488740407	2.44925870917459e-32	3.32788945011249e-29	22629.9897732551	20074.2252063651	2.64611816753965	14.9546739667626	40588	ENSMUSG00000047228	A2ml1	protein_coding	128539821	128581608	6	-1	chromosome	alpha-2-macroglobulin like 1 [Source:MGI Symbol;Acc:MGI:3039594]	A2ml1	232400
15	16	ENSMUSG00000070473.4	202.16435285378	-3.92030791870339	0.332584797210347	11.7873936258847	4.53354712771872e-32	5.7748890006272e-29	366.310885446635	392.385142345319	26.4611816753965	23.5002019477697	37429	ENSMUSG00000070473	Cldn3	protein_coding	134986214	134987472	5	1	chromosome	claudin 3 [Source:MGI Symbol;Acc:MGI:1329044]	Cldn3	12739
16	17	ENSMUSG00000056328.14	2783.26190959153	-3.53549662595874	0.307168727195484	11.5099497863555	1.17546824407824e-30	1.40924813426816e-27	6849.06347198204	3399.34672684982	348.405558726054	536.231880808201	7249	ENSMUSG00000056328	Myh1	protein_coding	67200052	67224575	11	1	chromosome	myosin, heavy polypeptide 1, skeletal muscle, adult [Source:MGI Symbol;Acc:MGI:1339711]	Myh1	17879
17	18	ENSMUSG00000009580.15	1134.99414027011	-2.97914455929249	0.264203276996476	11.2759561242392	1.72494378235537e-29	1.95311551267693e-26	2530.39536719188	1499.01058176984	273.432210645764	237.138401472949	36224	ENSMUSG00000009580	Odam	protein_coding	87885029	87894174	5	1	chromosome	odontogenic, ameloblast asssociated [Source:MGI Symbol;Acc:MGI:1916842]	Odam	69592
18	19	ENSMUSG00000054342.8	409.737332606864	-2.61282619987288	0.233468652536325	11.1913362735768	4.49606136145015e-29	4.82285403198503e-26	689.340081258365	719.207197615217	112.901041815025	117.501009738849	42142	ENSMUSG00000054342	Kcnn4	protein_coding	24370263	24386690	7	1	chromosome	potassium intermediate/small conductance calcium-activated channel, subfamily N, member 4 [Source:MGI Symbol;Acc:MGI:1277957]	Kcnn4	16534
19	20	ENSMUSG00000029307.7	4340.65281192883	-2.12976084984645	0.194090436964755	10.9730334124251	5.15145908131805e-28	5.24959437681716e-25	6740.33142241142	7391.74137770004	1395.38631368257	1835.15213392129	36567	ENSMUSG00000029307	Dmp1	protein_coding	104202613	104214102	5	1	chromosome	dentin matrix protein 1 [Source:MGI Symbol;Acc:MGI:94910]	Dmp1	13406
20	21	ENSMUSG00000028699.9	150.328586667342	-5.22473361815243	0.476614441226589	10.9621806773339	5.8082669781072e-28	5.63706139432394e-25	304.02747841104	281.126570338545	4.41019694589941	11.7501009738849	33476	ENSMUSG00000028699	Tspan1	protein_coding	116161869	116167601	4	-1	chromosome	tetraspanin 1 [Source:MGI Symbol;Acc:MGI:1914055]	Tspan1	66805
21	22	ENSMUSG00000026961.6	205.286495871559	-4.49751643332477	0.42118355162239	10.6782812766558	1.28631064184566e-26	1.19164987233892e-23	445.48470794951	341.722756877948	26.4611816753965	7.47733698338128	25670	ENSMUSG00000026961	Lrrc26	protein_coding	25289915	25291180	2	1	chromosome	leucine rich repeat containing 26 [Source:MGI Symbol;Acc:MGI:2385129]	Lrrc26	227618
22	23	ENSMUSG00000009356.12	1019.46741035362	-9.00154549361872	0.846465008990696	10.6342795012306	2.06417965652954e-26	1.82913241650994e-23	1445.18617341914	2624.51024323122	1.76407877835976	6.40914598575539	7977	ENSMUSG00000009356	Lpo	protein_coding	87806428	87828289	11	-1	chromosome	lactoperoxidase [Source:MGI Symbol;Acc:MGI:1923363]	Lpo	76113
23	24	ENSMUSG00000049382.10	1019.62352066636	-2.51107906514404	0.236866197917846	10.6012554227555	2.9400666822889e-26	2.49672912715542e-23	2073.29849860862	1396.69243072789	310.477864991319	298.025288337625	18338	ENSMUSG00000049382	Krt8	protein_coding	101996698	102004482	15	-1	chromosome	keratin 8 [Source:MGI Symbol;Acc:MGI:96705]	Krt8	16691
24	25	ENSMUSG00000012350.15	933.454195466754	-2.62008371850328	0.250419044198969	10.4627973758318	1.28019258080035e-25	1.04366419957167e-22	1567.64168555692	1645.03745752873	324.590495218197	196.547143563165	27244	ENSMUSG00000012350	Ehf	protein_coding	103263433	103303278	2	-1	chromosome	ets homologous factor [Source:MGI Symbol;Acc:MGI:1270840]	Ehf	13661
25	26	ENSMUSG00000026417.13	143.022350674002	-6.19910363421477	0.596765897747481	10.3878315728388	2.81684299445336e-25	2.20807988730592e-22	276.58055327671	288.080231088968	5.29223633507929	2.1363819952518	2093	ENSMUSG00000026417	Pigr	protein_coding	130826684	130852249	1	1	chromosome	polymeric immunoglobulin receptor [Source:MGI Symbol;Acc:MGI:103080]	Pigr	18703
26	27	ENSMUSG00000039639.7	137.818697331883	-4.69674029563361	0.453926439457694	10.346919428718	4.32168047763218e-25	3.26222851165265e-22	304.02747841104	226.490664442361	7.93835450261894	12.8182919715108	19938	ENSMUSG00000039639	Kcne1	protein_coding	92345982	92359468	16	-1	chromosome	potassium voltage-gated channel, Isk-related subfamily, member 1 [Source:MGI Symbol;Acc:MGI:96673]	Kcne1	16509
27	28	ENSMUSG00000022037.15	4645.99044994798	-2.74275352578229	0.272826486163963	10.0531057828966	8.90168226555631e-24	6.47947093765368e-21	10157.4736016355	6011.93640879461	1460.65722848189	953.894560879927	15894	ENSMUSG00000022037	Clu	protein_coding	65968483	65981547	14	1	chromosome	clusterin [Source:MGI Symbol;Acc:MGI:88423]	Clu	12759
28	29	ENSMUSG00000022132.15	409.37033478842	-2.60787328603141	0.264320382472896	9.86633441444426	5.82546348907599e-23	4.09409556451234e-20	693.562685125185	712.253536864794	91.7320964747078	139.933020688993	16493	ENSMUSG00000022132	Cldn10	protein_coding	118787908	118875489	14	1	chromosome	claudin 10 [Source:MGI Symbol;Acc:MGI:1913101]	Cldn10	58187
29	30	ENSMUSG00000058499.9	1219.58501742218	-13.7379207014026	1.46175647267144	9.39822806209012	5.54896451808683e-21	3.76978152810425e-18	1984.6238174054	2893.71625228333	0	0	38606	ENSMUSG00000058499	Pip	protein_coding	41847535	41852065	6	1	chromosome	prolactin induced protein [Source:MGI Symbol;Acc:MGI:102696]	Pip	18716
30	31	ENSMUSG00000078234.6	139.844552905967	-3.58897500138996	0.385214616295569	9.31681937695791	1.19880062301871e-20	7.88153403153045e-18	228.02060880828	288.080231088968	17.6407877835976	25.6365839430215	34220	ENSMUSG00000078234	Klhdc7a	protein_coding	139960220	139968026	4	-1	chromosome	kelch domain containing 7A [Source:MGI Symbol;Acc:MGI:2444612]	Klhdc7a	242721
31	32	ENSMUSG00000024747.3	383.793663420939	-2.74356939347107	0.297964551207013	9.20770401162571	3.33174944442672e-20	2.1141987354877e-17	782.237366328405	554.306099819463	121.721435706824	76.9097518290646	24438	ENSMUSG00000024747	Aldh1a7	protein_coding	20692953	20727562	19	-1	chromosome	aldehyde dehydrogenase family 1, subfamily A7 [Source:MGI Symbol;Acc:MGI:1347050]	Aldh1a7	26358
32	33	ENSMUSG00000074715.3	207.907162342365	-3.52232923968611	0.382662399810743	9.20479577148992	3.42321565532084e-20	2.1141987354877e-17	340.975262245715	423.179925668622	19.4048665619574	48.0685948931654	14004	ENSMUSG00000074715	Ccl28	protein_coding	119623819	119654359	13	1	chromosome	chemokine (C-C motif) ligand 28 [Source:MGI Symbol;Acc:MGI:1861731]	Ccl28	56838
33	34	ENSMUSG00000051367.8	875.464832453419	-13.2594710564327	1.45640041942197	9.10427577444343	8.68438914019633e-20	5.20578044312769e-17	1822.05356853283	1679.80576128085	0	0	10194	ENSMUSG00000051367	Six1	protein_coding	73040015	73053887	12	-1	chromosome	sine oculis-related homeobox 1 [Source:MGI Symbol;Acc:MGI:102780]	Six1	20471
34	35	ENSMUSG00000020062.7	109.443419914034	-3.98165268899161	0.44210655327494	9.00609289660421	2.1352830127665e-19	1.24340580237697e-16	176.293711439735	235.431085407191	13.2305908376982	12.8182919715108	5183	ENSMUSG00000020062	Slc5a8	protein_coding	88885992	88929515	10	1	chromosome	solute carrier family 5 (iodide transporter), member 8 [Source:MGI Symbol;Acc:MGI:2384916]	Slc5a8	216225
35	36	ENSMUSG00000060188.6	106.046536023041	-4.26096924009241	0.481104025632623	8.85664848571883	8.2456029706699e-19	4.66815650403398e-16	238.57711847533	164.901097795754	13.2305908376982	7.47733698338128	42203	ENSMUSG00000060188	Cxcl17	protein_coding	25400053	25412886	7	-1	chromosome	chemokine (C-X-C motif) ligand 17 [Source:MGI Symbol;Acc:MGI:2387642]	Cxcl17	232983
36	37	ENSMUSG00000026303.6	243.204513068614	-2.62096831160854	0.298940983135954	8.76751084482975	1.82659443882268e-18	1.0061573312877e-15	354.69872481288	481.789351993619	62.6247966317716	73.7051788361869	1594	ENSMUSG00000026303	Mlph	protein_coding	90915085	90951142	1	1	chromosome	melanophilin [Source:MGI Symbol;Acc:MGI:2176380]	Mlph	171531
37	38	ENSMUSG00000074486.2	1158.99775539072	-1.87781944061913	0.21519441415964	8.72615326913687	2.63481538422158e-18	1.41316243015316e-15	2100.74542374295	1543.71268659399	494.824097329914	496.708813896042	30200	ENSMUSG00000074486	Bglap2	protein_coding	88377736	88378699	3	-1	chromosome	bone gamma-carboxyglutamate protein 2 [Source:MGI Symbol;Acc:MGI:88157]	Bglap2	12097
38	39	ENSMUSG00000074272.10	345.616199183506	-2.04961694543324	0.238588327201301	8.59060025893029	8.65161386623986e-18	4.52124467199576e-15	570.0515220207	543.378918640226	132.305908376982	136.728447696115	42207	ENSMUSG00000074272	Ceacam1	protein_coding	25461707	25477603	7	-1	chromosome	carcinoembryonic antigen-related cell adhesion molecule 1 [Source:MGI Symbol;Acc:MGI:1347245]	Ceacam1	26365
39	40	ENSMUSG00000018569.12	150.550001794261	-2.85709606069396	0.334955186298762	8.52978600589745	1.46618679341193e-17	7.47058825913212e-15	268.13534554307	261.258968194478	39.6917725130947	33.1139209264028	7370	ENSMUSG00000018569	Cldn7	protein_coding	69964779	69967885	11	1	chromosome	claudin 7 [Source:MGI Symbol;Acc:MGI:1859285]	Cldn7	53624
40	41	ENSMUSG00000012777.14	106.789039147033	-4.02057416124562	0.472852346505164	8.50281105922714	1.85053964239142e-17	9.1989874272145e-15	242.79972234215	159.934197259738	15.8767090052379	8.54552798100718	42998	ENSMUSG00000012777	Acp4	protein_coding	44252148	44257378	7	-1	chromosome	acid phosphatase 4 [Source:MGI Symbol;Acc:MGI:3644563]	Acp4	100503991
41	42	ENSMUSG00000063903.5	595.283702630366	-6.39859133947204	0.756314875867121	8.46022145490132	2.66870249612526e-17	1.2950196565126e-14	1368.12365284968	985.433066345712	21.1689453403172	6.40914598575539	42988	ENSMUSG00000063903	Klk1	protein_coding	44225360	44229618	7	1	chromosome	kallikrein 1 [Source:MGI Symbol;Acc:MGI:102850]	Klk1	16612
42	43	ENSMUSG00000000983.13	959.296881029446	-5.74979844911765	0.684838276532888	8.3958485472322	4.62541540757584e-17	2.19233933539077e-14	2367.82511831931	1399.6725710495	49.3942057940734	20.2956289548921	7868	ENSMUSG00000000983	Wfdc18	protein_coding	83709015	83711348	11	1	chromosome	WAP four-disulfide core domain 18 [Source:MGI Symbol;Acc:MGI:107506]	Wfdc18	14038
43	44	ENSMUSG00000074004.3	139.315093580369	-7.58950633337555	0.909258679176998	8.34691656751089	7.00681781373506e-17	3.24558986049396e-14	342.03091321242	212.583342941514	2.64611816753965	0	44336	ENSMUSG00000074004	B3gnt6	protein_coding	98192417	98199481	7	-1	chromosome	UDP-GlcNAc:betaGal beta-1,3-N-acetylglucosaminyltransferase 6 (core 3 synthase) [Source:MGI Symbol;Acc:MGI:3039603]	B3gnt6	272411
44	45	ENSMUSG00000025433.7	91.2090530847155	-4.85083047316658	0.597398255791697	8.11992741213826	4.66462587708154e-16	2.11266088890664e-13	211.130193341	142.053355330077	10.5844726701586	1.0681909976259	21475	ENSMUSG00000025433	Crisp3	protein_coding	40221777	40242288	17	-1	chromosome	cysteine-rich secretory protein 3 [Source:MGI Symbol;Acc:MGI:102552]	Crisp3	11572
45	46	ENSMUSG00000074483.2	1621.46350728503	-1.83817023065501	0.228982469073597	8.02755878252061	9.94313313816904e-16	4.40545644541355e-13	3050.83129377745	2017.55499772998	698.575196230467	718.892541402229	30202	ENSMUSG00000074483	Bglap	protein_coding	88383501	88384464	3	-1	chromosome	bone gamma carboxyglutamate protein [Source:MGI Symbol;Acc:MGI:88156]	Bglap	12096
46	47	ENSMUSG00000029205.12	108.547786915431	-5.14979083290411	0.654753111165587	7.86524072216546	3.6838835724957e-15	1.59747300193691e-12	315.639639044795	106.291671470757	2.64611816753965	9.61371897863308	35868	ENSMUSG00000029205	Chrna9	protein_coding	65934921	65977326	5	1	chromosome	cholinergic receptor, nicotinic, alpha polypeptide 9 [Source:MGI Symbol;Acc:MGI:1202403]	Chrna9	231252
47	48	ENSMUSG00000019987.9	318.621144851001	-3.02629805569712	0.38750614686194	7.8096775501611	5.73344779718798e-15	2.43444582405184e-12	602.776701988555	533.445117568193	104.080647923226	34.1821119240287	3816	ENSMUSG00000019987	Arg1	protein_coding	24915221	24927484	10	-1	chromosome	arginase, liver [Source:MGI Symbol;Acc:MGI:88070]	Arg1	11846
48	49	ENSMUSG00000059741.13	958.11982297593	1.81083672246553	0.232361412744547	-7.79319036270591	6.5338069946581e-15	2.7176636807781e-12	357.865677712995	491.723153065653	1318.64888682392	1664.24157430115	50879	ENSMUSG00000059741	Myl3	protein_coding	110741861	110769798	9	1	chromosome	myosin, light polypeptide 3 [Source:MGI Symbol;Acc:MGI:97268]	Myl3	17897
49	50	ENSMUSG00000026253.14	2442.18060111424	1.41144818611218	0.18157220817175	-7.77348141725017	7.63578604595348e-15	3.11249910805156e-12	1253.05769747883	1415.56665276476	3305.8836306462	3794.21442356719	1499	ENSMUSG00000026253	Chrng	protein_coding	87204657	87212694	1	1	chromosome	cholinergic receptor, nicotinic, gamma polypeptide [Source:MGI Symbol;Acc:MGI:87895]	Chrng	11449
50	51	ENSMUSG00000063063.12	510.138707205871	-2.09085429992496	0.273722040962778	7.63860408380226	2.19589401769642e-14	8.77539528915113e-12	997.590163536225	655.630870754203	219.627807905791	167.705986627266	39484	ENSMUSG00000063063	Ctnna2	protein_coding	76881637	77979699	6	-1	chromosome	catenin (cadherin associated protein), alpha 2 [Source:MGI Symbol;Acc:MGI:88275]	Ctnna2	12386
51	52	ENSMUSG00000006948.7	92.6210596633709	-6.99918322995085	0.926875152389951	7.55137648463596	4.30681873825543e-14	1.68802447508431e-11	223.79800494146	144.040115544484	2.64611816753965	0	42945	ENSMUSG00000006948	Klk4	protein_coding	43881160	43885804	7	1	chromosome	kallikrein related-peptidase 4 (prostase, enamel matrix, prostate) [Source:MGI Symbol;Acc:MGI:1861379]	Klk4	56640
52	53	ENSMUSG00000032068.14	91.134400769624	-3.10138172343524	0.424420238755814	7.307337021738	2.72488514117953e-13	1.04784686910151e-10	158.34764500575	167.881238117364	15.8767090052379	22.4320109501438	49464	ENSMUSG00000032068	Plet1	protein_coding	50494525	50505482	9	1	chromosome	placenta expressed transcript 1 [Source:MGI Symbol;Acc:MGI:1923759]	Plet1	76509
53	54	ENSMUSG00000030200.13	64.738058996141	-3.88914551100055	0.535318308829951	7.26510834180336	3.72739399563135e-13	1.4068151300919e-10	122.45551213778	120.198992971604	8.82039389179882	7.47733698338128	40816	ENSMUSG00000030200	Bcl2l14	protein_coding	134396318	134438736	6	1	chromosome	BCL2-like 14 (apoptosis facilitator) [Source:MGI Symbol;Acc:MGI:1914063]	Bcl2l14	66813
54	55	ENSMUSG00000000385.8	160.692057455699	-2.65312371836559	0.367226395460475	7.22476311932525	5.01976055968613e-13	1.86014072667206e-10	233.298863641805	321.855154733882	55.5684815183326	32.0457299287769	20035	ENSMUSG00000000385	Tmprss2	protein_coding	97564682	97611195	16	-1	chromosome	transmembrane protease, serine 2 [Source:MGI Symbol;Acc:MGI:1354381]	Tmprss2	50528
55	56	ENSMUSG00000041351.16	809.495643980798	-1.54918252097631	0.219909929857601	7.0446228689148	1.85964488528735e-12	6.76811114411456e-10	1089.43179763956	1323.18230279485	366.046346509651	459.322128979136	34157	ENSMUSG00000041351	Rap1gap	protein_coding	137664726	137729861	4	1	chromosome	Rap1 GTPase-activating protein [Source:MGI Symbol;Acc:MGI:109338]	Rap1gap	110351
56	57	ENSMUSG00000058921.3	53.6474239476492	-4.41230713652938	0.640459568478001	6.88928287388204	5.60743387971073e-12	2.00500192811201e-09	90.78598313663	114.238712328384	5.29223633507929	4.27276399050359	29059	ENSMUSG00000058921	Slc10a5	protein_coding	10331734	10335656	3	-1	chromosome	solute carrier family 10 (sodium/bile acid cotransporter family), member 5 [Source:MGI Symbol;Acc:MGI:2685251]	Slc10a5	241877
57	58	ENSMUSG00000023039.17	1180.68350492591	-1.95822722785121	0.284477446030096	6.8835939550865	5.83610745630604e-12	2.05078803563747e-09	2292.87389968326	1464.24227801772	602.43290280986	363.184939192805	18294	ENSMUSG00000023039	Krt7	protein_coding	101411043	101430313	15	1	chromosome	keratin 7 [Source:MGI Symbol;Acc:MGI:96704]	Krt7	110310
58	59	ENSMUSG00000030650.18	105.634113134608	-2.79391014639149	0.411935280597704	6.78240072648698	1.18195079134318e-11	4.08293882684157e-09	188.961523040195	179.801799403804	18.5228271727775	35.2503029216546	45045	ENSMUSG00000030650	Tmc5	protein_coding	118597297	118675086	7	1	chromosome	transmembrane channel-like gene family 5 [Source:MGI Symbol;Acc:MGI:1921674]	Tmc5	74424
59	60	ENSMUSG00000041674.16	69.0070952878155	-3.26786141381553	0.484448209034863	6.74553306807738	1.52466204877378e-11	5.17902286934306e-09	115.065955370845	135.099694579654	14.1126302268781	11.7501009738849	8727	ENSMUSG00000041674	BC006965	lncRNA	112663927	112781976	11	-1	chromosome	cDNA sequence BC006965 [Source:MGI Symbol;Acc:MGI:2384955]	BC006965	NA
60	61	ENSMUSG00000033590.8	312.178573599835	-1.67014502828378	0.248170537942229	6.72982797286182	1.6986379316841e-11	5.6753999484678e-09	490.877699517825	458.941609527942	137.598144712062	161.296840641511	50013	ENSMUSG00000033590	Myo5c	protein_coding	75232020	75305451	9	1	chromosome	myosin VC [Source:MGI Symbol;Acc:MGI:2442485]	Myo5c	208943
61	62	ENSMUSG00000033156.9	88.2484456119373	-9.94882353027337	1.49024151158876	6.67598067353986	2.45584333968072e-11	7.94484811206868e-09	191.072824973605	161.920957474144	0	0	28093	ENSMUSG00000033156	Cst10	protein_coding	149405057	149410293	2	1	chromosome	cystatin 10 (chondrocytes) [Source:MGI Symbol;Acc:MGI:1930004]	Cst10	58214
62	63	ENSMUSG00000044626.13	125.052659838915	-2.29261301908049	0.343364790332243	6.67690189451905	2.44046197387675e-11	7.94484811206868e-09	206.90758947418	208.609822512701	44.1019694589941	40.5912579097841	18906	ENSMUSG00000044626	Liph	protein_coding	21953817	21995663	16	-1	chromosome	lipase, member H [Source:MGI Symbol;Acc:MGI:2388029]	Liph	239759
63	64	ENSMUSG00000042808.8	118.373135970879	-2.9805646611263	0.451399776120037	6.60293783649042	4.03088597788876e-11	1.28364823617736e-08	215.35279720782	205.629682191091	39.6917725130947	12.8182919715108	10261	ENSMUSG00000042808	Gpx2	protein_coding	76792333	76795554	12	-1	chromosome	glutathione peroxidase 2 [Source:MGI Symbol;Acc:MGI:106609]	Gpx2	14776
64	65	ENSMUSG00000027938.11	186.184467372328	-1.91704563560621	0.291203134967949	6.58319023872185	4.6045935252892e-11	1.44378800982953e-08	301.91617647763	287.086850981765	82.029663193729	73.7051788361869	30312	ENSMUSG00000027938	Creb3l4	protein_coding	90237500	90243512	3	-1	chromosome	cAMP responsive element binding protein 3-like 4 [Source:MGI Symbol;Acc:MGI:1916603]	Creb3l4	78284
65	66	ENSMUSG00000052117.5	57.7675963920922	-3.6893259506278	0.562082123140113	6.56367779501172	5.24965730859884e-11	1.62111008494777e-08	95.00858700345	119.205612864401	6.17427572425918	10.681909976259	32660	ENSMUSG00000052117	D630039A03Rik	protein_coding	57908483	57916297	4	-1	chromosome	RIKEN cDNA D630039A03 gene [Source:MGI Symbol;Acc:MGI:2442889]	D630039A03Rik	242484
66	67	ENSMUSG00000028479.18	1327.72124383207	-1.1557197635314	0.177277078876824	6.51928478771034	7.06434167284823e-11	2.14893056170627e-08	1851.61179560057	1813.9120757533	813.240316823851	832.120787150574	32427	ENSMUSG00000028479	Gne	protein_coding	44034075	44084177	4	-1	chromosome	glucosamine (UDP-N-acetyl)-2-epimerase/N-acetylmannosamine kinase [Source:MGI Symbol;Acc:MGI:1354951]	Gne	50798
67	68	ENSMUSG00000035506.16	105.77192598007	-2.45927659086274	0.378024520570088	6.50560071382137	7.73835179442926e-11	2.31934335179798e-08	179.46066433985	178.808419296601	37.0456543455551	27.7729659382733	19131	ENSMUSG00000035506	Slc12a8	protein_coding	33517328	33664135	16	1	chromosome	solute carrier family 12 (potassium/chloride transporters), member 8 [Source:MGI Symbol;Acc:MGI:2443672]	Slc12a8	171286
68	69	ENSMUSG00000053093.16	1405.60074927843	1.51153080916366	0.236133589125534	-6.40116814706988	1.54192645209038e-10	4.55449319131218e-08	624.94537228936	834.439290050804	1729.67924218175	2433.33909259179	15583	ENSMUSG00000053093	Myh7	protein_coding	54970684	54994626	14	-1	chromosome	myosin, heavy polypeptide 7, cardiac muscle, beta [Source:MGI Symbol;Acc:MGI:2155600]	Myh7	140781
69	70	ENSMUSG00000022265.7	2960.42944170771	-1.11438020576722	0.17460982469945	6.3821162851825	1.74657251235298e-10	5.08527062489516e-08	3786.62001757083	4313.2564254769	1802.0064720945	1939.83485168863	16848	ENSMUSG00000022265	Ank	protein_coding	27466677	27594909	15	1	chromosome	progressive ankylosis [Source:MGI Symbol;Acc:MGI:3045421]	Ank	11732
70	71	ENSMUSG00000066584.10	67.3385449824235	-9.55891203853281	1.50017275171074	6.37187419091048	1.86732041576984e-10	5.36026160476129e-08	137.23462567165	132.119554258044	0	0	42648	ENSMUSG00000066584	Scgb2b27	protein_coding	34011921	34013942	7	-1	chromosome	secretoglobin, family 2B, member 27 [Source:MGI Symbol;Acc:MGI:87863]	Scgb2b27	233099
71	72	ENSMUSG00000017723.11	431.807281104915	-2.13679862984935	0.340888656426769	6.2683183777586	3.64967979331603e-10	1.03311283149408e-07	819.18515016308	589.07440357158	219.627807905791	99.3417627792085	28530	ENSMUSG00000017723	Wfdc2	protein_coding	164562413	164568510	2	1	chromosome	WAP four-disulfide core domain 2 [Source:MGI Symbol;Acc:MGI:1914951]	Wfdc2	67701
72	73	ENSMUSG00000044485.4	65.8565521445201	-7.0923586779974	1.13407605388169	6.25386512105763	4.00416863726766e-10	1.11793097255003e-07	175.23806047303	86.4240693266905	1.76407877835976	0	42958	ENSMUSG00000044485	Klk1b11	protein_coding	43995877	43999875	7	1	chromosome	kallikrein 1-related peptidase b11 [Source:MGI Symbol;Acc:MGI:892023]	Klk1b11	16613
73	74	ENSMUSG00000007034.15	72.1183674686977	-3.17253284558145	0.510790999547801	6.21101947448186	5.26419484605596e-10	1.44985885347928e-07	133.01202180483	126.159273614824	7.93835450261894	21.363819952518	21145	ENSMUSG00000007034	Slc44a4	protein_coding	34914466	34930436	17	1	chromosome	solute carrier family 44, member 4 [Source:MGI Symbol;Acc:MGI:1917379]	Slc44a4	70129
74	75	ENSMUSG00000074892.9	91.258944335146	-2.56598634655524	0.416803819995067	6.1563407614297	7.44449538271962e-10	2.02301680526945e-07	136.178974704945	175.828278974991	22.0509847294971	30.977538931151	20017	ENSMUSG00000074892	B3galt5	protein_coding	96235801	96319859	16	1	chromosome	UDP-Gal:betaGlcNAc beta 1,3-galactosyltransferase, polypeptide 5 [Source:MGI Symbol;Acc:MGI:2136878]	B3galt5	93961
75	76	ENSMUSG00000020581.11	291.551739229708	-7.95163030293661	1.30085615217108	6.11261305845817	9.80128220758847e-10	2.62842016674816e-07	932.139803600515	229.470804763971	3.52815755671953	1.0681909976259	9669	ENSMUSG00000020581	Agr2	protein_coding	35992907	36004087	12	1	chromosome	anterior gradient 2 [Source:MGI Symbol;Acc:MGI:1344405]	Agr2	23795
76	77	ENSMUSG00000037370.13	1309.79319470863	-1.14818654383245	0.188261386626174	6.09889560684251	1.06803788923504e-09	2.82697145720772e-07	1731.2675853962	1879.47516282872	873.218995288083	755.21103532151	3811	ENSMUSG00000037370	Enpp1	protein_coding	24637914	24712159	10	-1	chromosome	ectonucleotide pyrophosphatase/phosphodiesterase 1 [Source:MGI Symbol;Acc:MGI:97370]	Enpp1	18605
77	78	ENSMUSG00000032735.15	3038.32111758725	1.03758687861824	0.172888444259115	-6.00148195597832	1.95524674091202e-09	5.10895946493948e-07	1906.50564586923	2074.17766384057	3862.4504852187	4310.1506754205	23308	ENSMUSG00000032735	Ablim3	protein_coding	61799392	61911824	18	-1	chromosome	actin binding LIM protein family, member 3 [Source:MGI Symbol;Acc:MGI:2442582]	Ablim3	319713
78	79	ENSMUSG00000047040.9	57.9118621714185	-3.2691735904099	0.546350708453966	5.98365397870688	2.18186577060786e-09	5.6289375026277e-07	111.89900247073	98.3446306131305	14.994669616058	6.40914598575539	8169	ENSMUSG00000047040	Prr15l	protein_coding	96928104	96937830	11	1	chromosome	proline rich 15-like [Source:MGI Symbol;Acc:MGI:2387599]	Prr15l	217138
79	80	ENSMUSG00000032528.5	86.2055684953962	-2.4191801426989	0.404579383226185	5.97949436624265	2.238313026579e-09	5.70238222433833e-07	140.401578571765	150.000396187704	25.5791422862166	28.8411569358992	51095	ENSMUSG00000032528	Vipr1	protein_coding	121642716	121672954	9	1	chromosome	vasoactive intestinal peptide receptor 1 [Source:MGI Symbol;Acc:MGI:109272]	Vipr1	22354
80	82	ENSMUSG00000005716.16	1895.20133044518	-8.85720667926551	1.49362827927082	5.92999396314962	3.02945818128602e-09	7.52968136497445e-07	6987.35374862039	577.15384228514	8.82039389179882	7.47733698338128	17621	ENSMUSG00000005716	Pvalb	protein_coding	78191114	78206400	15	-1	chromosome	parvalbumin [Source:MGI Symbol;Acc:MGI:97821]	Pvalb	19293
81	83	ENSMUSG00000061718.12	425.560845745352	-4.60207595208989	0.777713687495235	5.9174424034013	3.26986309286465e-09	8.02928671032223e-07	827.63035789672	807.618027156314	52.0403239616131	14.9546739667626	8242	ENSMUSG00000061718	Ppp1r1b	protein_coding	98348404	98357796	11	1	chromosome	protein phosphatase 1, regulatory inhibitor subunit 1B [Source:MGI Symbol;Acc:MGI:94860]	Ppp1r1b	19049
82	84	ENSMUSG00000021319.7	1413.56602546441	-1.53064711397814	0.259876094308368	5.88991118268032	3.8640323326358e-09	9.37533844898218e-07	2611.68049162817	1589.40817152534	822.94275010483	630.23268859928	11866	ENSMUSG00000021319	Sfrp4	protein_coding	19623104	19632994	13	1	chromosome	secreted frizzled-related protein 4 [Source:MGI Symbol;Acc:MGI:892010]	Sfrp4	20379
83	85	ENSMUSG00000025431.4	112.885657659822	-2.97689722241153	0.508175358728388	5.8580117498429	4.68441515916599e-09	1.12321253363485e-06	168.9041546728	232.450945085581	40.5738119022746	9.61371897863308	21476	ENSMUSG00000025431	Crisp1	protein_coding	40293758	40319207	17	-1	chromosome	cysteine-rich secretory protein 1 [Source:MGI Symbol;Acc:MGI:102553]	Crisp1	11571
84	86	ENSMUSG00000047797.14	47.0405784260997	-6.57450236300492	1.12444819326305	5.84686996021248	5.0090877811113e-09	1.18709555891662e-06	88.67468120322	97.3512505059272	0	2.1363819952518	53707	ENSMUSG00000047797	Gjb1	protein_coding	101376378	101385629	X	1	chromosome	gap junction protein, beta 1 [Source:MGI Symbol;Acc:MGI:95719]	Gjb1	14618
85	87	ENSMUSG00000034586.14	446.237536462587	-1.26022795069075	0.21807915501939	5.77876391064843	7.52514334620358e-09	1.76287294872385e-06	614.38886262231	644.703689574967	256.673462251346	269.184131401726	8783	ENSMUSG00000034586	Hid1	protein_coding	115347707	115367756	11	-1	chromosome	HID1 domain containing [Source:MGI Symbol;Acc:MGI:2445087]	Hid1	217310
86	89	ENSMUSG00000009588.9	40.8641732024572	-5.77954386792972	1.03284218158811	5.59576668242097	2.19648928907517e-08	5.02996047198214e-06	42.2260386682	118.212232757197	0.882039389179882	2.1363819952518	8866	ENSMUSG00000009588	St6galnac1	protein_coding	116765025	116775507	11	-1	chromosome	ST6 (alpha-N-acetyl-neuraminyl-2,3-beta-galactosyl-1,3)-N-acetylgalactosaminide alpha-2,6-sialyltransferase 1 [Source:MGI Symbol;Acc:MGI:1341826]	St6galnac1	20445
87	90	ENSMUSG00000039824.4	2352.03238007384	1.11334482917698	0.199591909659225	-5.57810600178063	2.43151476078053e-08	5.50630025994089e-06	1701.70935832846	1272.51991732748	3132.12187097776	3301.77837366165	5940	ENSMUSG00000039824	Myl6b	protein_coding	128494157	128498685	10	-1	chromosome	myosin, light polypeptide 6B [Source:MGI Symbol;Acc:MGI:1917789]	Myl6b	216459
88	91	ENSMUSG00000019890.4	209.213335418324	-1.97815675834612	0.357886099599242	5.52733610095851	3.25129726947174e-08	7.28183402737402e-06	427.538641515525	240.397985943208	100.552490366507	68.3642238480574	5434	ENSMUSG00000019890	Nts	protein_coding	102481756	102490486	10	-1	chromosome	neurotensin [Source:MGI Symbol;Acc:MGI:1328351]	Nts	67405
89	92	ENSMUSG00000027481.2	76.3170936832784	-8.29848365739422	1.50445715596617	5.51593219154512	3.46936017523025e-08	7.68576410123563e-06	225.90930687487	78.4770284690638	0.882039389179882	0	28243	ENSMUSG00000027481	Bpifb2	protein_coding	153875045	153895270	2	1	chromosome	BPI fold containing family B, member 2 [Source:MGI Symbol;Acc:MGI:1913807]	Bpifb2	66557
90	93	ENSMUSG00000022376.8	71.278144760578	-2.37219193927254	0.439514968798265	5.39729499033595	6.76531067921148e-08	1.482621472613e-05	111.89900247073	127.152653722027	24.6971028970367	21.363819952518	17328	ENSMUSG00000022376	Adcy8	protein_coding	64697084	64922296	15	-1	chromosome	adenylate cyclase 8 [Source:MGI Symbol;Acc:MGI:1341110]	Adcy8	11514
91	94	ENSMUSG00000069049.11	521.064769158015	25.7086013201026	4.78484772463288	-5.37291943226366	7.74719502573903e-08	1.67974023212327e-05	0	0	2084.25907663206	0	54823	ENSMUSG00000069049	Eif2s3y	protein_coding	1010543	1028847	Y	1	chromosome	eukaryotic translation initiation factor 2, subunit 3, structural gene Y-linked [Source:MGI Symbol;Acc:MGI:1349430]	Eif2s3y	26908
92	96	ENSMUSG00000004151.17	729.687308281104	-1.09634247266416	0.207243339356763	5.29012163221731	1.22235043409297e-07	2.59507543721342e-05	931.08415263381	1057.94981417156	499.234294275813	430.480972043237	9705	ENSMUSG00000004151	Etv1	protein_coding	38779380	38870484	12	1	chromosome	ets variant 1 [Source:MGI Symbol;Acc:MGI:99254]	Etv1	14009
93	98	ENSMUSG00000069045.11	507.613668473022	25.2468265195856	4.78485036299016	-5.2764087911431	1.31740035171084e-07	2.73978944573659e-05	0	0	2030.45467389209	0	54827	ENSMUSG00000069045	Ddx3y	protein_coding	1260771	1286629	Y	-1	chromosome	DEAD (Asp-Glu-Ala-Asp) box polypeptide 3, Y-linked [Source:MGI Symbol;Acc:MGI:1349406]	Ddx3y	26900
94	99	ENSMUSG00000056673.14	339.144145139665	25.1190709380554	4.78490231525657	-5.24965177616348	1.52386999709826e-07	3.13717115261209e-05	0	0	1356.57658055866	0	54820	ENSMUSG00000056673	Kdm5d	protein_coding	897788	956786	Y	1	chromosome	lysine (K)-specific demethylase 5D [Source:MGI Symbol;Acc:MGI:99780]	Kdm5d	20592
95	100	ENSMUSG00000039774.12	205.630543542053	-1.52485823523995	0.290681930279337	5.2457964407165	1.55608636341786e-07	3.17145961728194e-05	344.14221514583	266.225868730495	103.198608534046	108.955481757842	32503	ENSMUSG00000039774	Galnt12	protein_coding	47091909	47123070	4	1	chromosome	polypeptide N-acetylgalactosaminyltransferase 12 [Source:MGI Symbol;Acc:MGI:2444664]	Galnt12	230145
96	101	ENSMUSG00000074489.9	115.463298119673	-2.4003741370534	0.458592458033821	5.23422070076078	1.65682391410895e-07	3.34333942509452e-05	212.185844307705	176.821659082194	54.6864421291527	18.1592469596403	30198	ENSMUSG00000074489	Bglap3	protein_coding	88368616	88372743	3	-1	chromosome	bone gamma-carboxyglutamate protein 3 [Source:MGI Symbol;Acc:MGI:88155]	Bglap3	12095
97	102	ENSMUSG00000042459.8	10017.6693766189	-12.6239188967318	2.44085750805254	5.17191964507748	2.31701227049462e-07	4.62970853774028e-05	3944.96766257658	36119.3006979134	0	6.40914598575539	28248	ENSMUSG00000042459	Bpifa2	protein_coding	154008265	154016079	2	1	chromosome	BPI fold containing family A, member 2 [Source:MGI Symbol;Acc:MGI:97787]	Bpifa2	19194
98	103	ENSMUSG00000036602.14	341.072853917043	-1.54773890268358	0.299597949454158	5.16605305711679	2.39088948322888e-07	4.73094354929008e-05	606.999305855375	410.265984274979	208.161295846452	138.864829691367	5439	ENSMUSG00000036602	Alx1	protein_coding	102998707	103030215	10	-1	chromosome	ALX homeobox 1 [Source:MGI Symbol;Acc:MGI:104621]	Alx1	216285
99	104	ENSMUSG00000014603.3	299.18769706492	-1.33385826886606	0.258741931703209	5.15516854993596	2.53402893014289e-07	4.91867082145164e-05	480.321189850775	376.491060630065	165.823405165818	174.115132613021	30972	ENSMUSG00000014603	Alx3	protein_coding	107595031	107605776	3	1	chromosome	aristaless-like homeobox 3 [Source:MGI Symbol;Acc:MGI:1277097]	Alx3	11694
100	105	ENSMUSG00000029359.13	246.137185598946	-1.73794499057216	0.337011915099721	5.15692446677414	2.51039009485984e-07	4.91867082145164e-05	458.15251954997	300.000792375408	142.008341657961	84.3870888124459	36996	ENSMUSG00000029359	Tesc	protein_coding	118027743	118061878	5	1	chromosome	tescalcin [Source:MGI Symbol;Acc:MGI:1930803]	Tesc	57816
101	106	ENSMUSG00000001131.11	1478.66190657837	-1.16470213340759	0.2297114189026	5.07028400665375	3.97222493085286e-07	7.63753927506718e-05	2425.88592148809	1664.9050596728	994.940430994907	828.916214157696	52499	ENSMUSG00000001131	Timp1	protein_coding	20870166	20874735	X	1	chromosome	tissue inhibitor of metalloproteinase 1 [Source:MGI Symbol;Acc:MGI:98752]	Timp1	21857
102	108	ENSMUSG00000068457.14	172.218190737372	24.1973749869664	4.78505384731517	-5.05686576558448	4.26203010390213e-07	8.04300329144717e-05	0	0	688.872762949488	0	54826	ENSMUSG00000068457	Uty	protein_coding	1096861	1245759	Y	-1	chromosome	ubiquitously transcribed tetratricopeptide repeat gene, Y chromosome [Source:MGI Symbol;Acc:MGI:894810]	Uty	22290
103	109	ENSMUSG00000022763.18	318.524875861416	1.35534503996782	0.270765310513957	-5.00560813124529	5.56859418089611e-07	0.000104122493578756	169.959805639505	187.748840261431	380.158976736529	536.231880808201	18728	ENSMUSG00000022763	Aifm3	protein_coding	17489611	17507485	16	1	chromosome	apoptosis-inducing factor, mitochondrion-associated 3 [Source:MGI Symbol;Acc:MGI:1919418]	Aifm3	72168
104	111	ENSMUSG00000029288.11	8194.6551739888	-4.6010784408738	0.923760579009322	4.98081271860311	6.33177941031999e-07	0.00011625945600156	19627.7184239461	11854.0048192574	1031.98608534046	264.911367411223	36247	ENSMUSG00000029288	Ambn	protein_coding	88455991	88468531	5	1	chromosome	ameloblastin [Source:MGI Symbol;Acc:MGI:104655]	Ambn	11698
105	112	ENSMUSG00000028555.15	135.388921644124	-1.63622068320091	0.330485360254356	4.95096267484165	7.38472675467775e-07	0.000134382246417042	225.90930687487	183.775319832618	63.5068360209515	68.3642238480574	33373	ENSMUSG00000028555	Ttc39a	protein_coding	109406623	109444745	4	1	chromosome	tetratricopeptide repeat domain 39A [Source:MGI Symbol;Acc:MGI:2444350]	Ttc39a	230603
106	113	ENSMUSG00000047161.12	37.2710156375484	-3.2025678222105	0.647734973095239	4.94425645554824	7.64350291402263e-07	0.000137860383089111	54.89385026866	79.4704085762671	6.17427572425918	8.54552798100718	22577	ENSMUSG00000047161	Chst9	protein_coding	15451924	15760157	18	-1	chromosome	carbohydrate (N-acetylgalactosamine 4-0) sulfotransferase 9 [Source:MGI Symbol;Acc:MGI:1918617]	Chst9	71367
107	114	ENSMUSG00000046727.13	562.285582235298	-1.81573429798926	0.367650246396186	4.93875447055348	7.86231310606822e-07	0.000140562985451558	1263.61420714588	487.749632636839	212.571492792352	285.206996366115	22835	ENSMUSG00000046727	Cystm1	protein_coding	36342520	36403097	18	1	chromosome	cysteine-rich transmembrane module containing 1 [Source:MGI Symbol;Acc:MGI:1913310]	Cystm1	66060
108	115	ENSMUSG00000064201.8	71.7864548370118	2.29981924412952	0.471197499830471	-4.88079678894086	1.05658072891998e-06	0.000187253668140157	32.725179967855	15.8940817152534	119.957356928464	118.569200736475	18329	ENSMUSG00000064201	Krt2	protein_coding	101810689	101818169	15	-1	chromosome	keratin 2 [Source:MGI Symbol;Acc:MGI:96699]	Krt2	16681
109	116	ENSMUSG00000060512.7	109.711212949084	-1.71014492092093	0.351339065869271	4.86750574317645	1.13015548501512e-06	0.000198566370173216	173.12675853962	162.914337581348	49.3942057940734	53.4095498812949	35794	ENSMUSG00000060512	0610040J01Rik	protein_coding	63812363	63899625	5	1	chromosome	RIKEN cDNA 0610040J01 gene [Source:MGI Symbol;Acc:MGI:1923511]	0610040J01Rik	76261
110	117	ENSMUSG00000029168.14	692.83288000659	1.08067547541479	0.224461634373198	-4.81452199362509	1.47552653249671e-06	0.000257031677425773	376.867395113685	512.584135316923	957.894776649352	923.985212946401	35236	ENSMUSG00000029168	Dpysl5	protein_coding	30711564	30799375	5	1	chromosome	dihydropyrimidinase-like 5 [Source:MGI Symbol;Acc:MGI:1929772]	Dpysl5	65254
111	120	ENSMUSG00000057092.12	206.894770421005	-1.47205960331096	0.309067307572738	4.76290946095783	1.90821472185262e-06	0.000324094368717319	319.862242911615	289.073611196171	133.187947766162	85.4552798100718	42517	ENSMUSG00000057092	Fxyd3	protein_coding	31068172	31076704	7	-1	chromosome	FXYD domain-containing ion transport regulator 3 [Source:MGI Symbol;Acc:MGI:107497]	Fxyd3	17178
112	121	ENSMUSG00000044694.2	90.3031367621874	-2.07160614197834	0.435889678218745	4.75259279009295	2.00824554650182e-06	0.000338264896555814	108.732049570615	182.781939725414	29.1072998429361	40.5912579097841	49494	ENSMUSG00000044694	2010007H06Rik	lncRNA	51278513	51284210	9	1	chromosome	RIKEN cDNA 2010007H06 gene [Source:MGI Symbol;Acc:MGI:1917099]	2010007H06Rik	NA
113	122	ENSMUSG00000028415.4	38.9052320471642	-7.32337717109665	1.54377628703774	4.74380726831156	2.09738409207268e-06	0.000349624160678234	114.01030440414	40.7285843953369	0.882039389179882	0	32275	ENSMUSG00000028415	Spink4	protein_coding	40920052	40931395	4	1	chromosome	serine peptidase inhibitor, Kazal type 4 [Source:MGI Symbol;Acc:MGI:1341848]	Spink4	20731
114	123	ENSMUSG00000040276.15	162.907626362292	-1.42496115627493	0.300460314891131	4.74259356611289	2.10999321738005e-06	0.000349624160678234	238.57711847533	236.424465514395	94.3782146422474	82.2507068171941	20783	ENSMUSG00000040276	Pacsin1	protein_coding	27655509	27711482	17	1	chromosome	protein kinase C and casein kinase substrate in neurons 1 [Source:MGI Symbol;Acc:MGI:1345181]	Pacsin1	23969
115	124	ENSMUSG00000020911.14	432.26164892588	-1.65844834947675	0.350433279764732	4.73256521352701	2.21700042207303e-06	0.000364392625824761	754.790441194075	559.27300035548	291.072998429361	123.910155724604	8367	ENSMUSG00000020911	Krt19	protein_coding	100140810	100148665	11	-1	chromosome	keratin 19 [Source:MGI Symbol;Acc:MGI:96693]	Krt19	16669
116	125	ENSMUSG00000054598.13	25.0486684727867	-5.05176621679034	1.06795077109805	4.7303362228918	2.24148294556942e-06	0.000365469311309203	64.394708969005	32.7815435377102	0.882039389179882	2.1363819952518	35871	ENSMUSG00000054598	9130230L23Rik	protein_coding	65979358	66004285	5	-1	chromosome	RIKEN cDNA 9130230L23 gene [Source:MGI Symbol;Acc:MGI:3041166]	9130230L23Rik	NA
117	126	ENSMUSG00000047517.12	537.557522820463	-8.22327315948364	1.74155667175647	4.72179475571699	2.33772528219826e-06	0.000378136341083196	1169.66127110914	973.512505059272	7.05631511343906	0	45430	ENSMUSG00000047517	Dmbt1	protein_coding	131032046	131121628	7	1	chromosome	deleted in malignant brain tumors 1 [Source:MGI Symbol;Acc:MGI:106210]	Dmbt1	12945
118	127	ENSMUSG00000031409.1	251.218579275908	1.20503289200838	0.255913574642562	-4.70874940374485	2.49241267696661e-06	0.000399983171411468	153.069390172225	150.993776294907	358.990031396212	341.821119240287	54186	ENSMUSG00000031409	Tceal6	protein_coding	135208687	135210687	X	-1	chromosome	transcription elongation factor A (SII)-like 6 [Source:MGI Symbol;Acc:MGI:1923939]	Tceal6	66104
119	128	ENSMUSG00000007877.2	1540.26839625959	-1.27652166498108	0.273154981209297	4.67325054564165	2.96469737388522e-06	0.000472058571696521	2846.03500623668	1514.90466348509	864.398601396285	935.735313920286	8245	ENSMUSG00000007877	Tcap	protein_coding	98383811	98384953	11	1	chromosome	titin-cap [Source:MGI Symbol;Acc:MGI:1330233]	Tcap	21393
120	129	ENSMUSG00000070780.11	261.87980210397	-1.2489373687785	0.268367964230199	4.6538243577657	3.25834388290871e-06	0.000514793075019864	321.973544845025	415.232884810996	154.356893106479	155.955885653381	35873	ENSMUSG00000070780	Rbm47	protein_coding	66016549	66173118	5	-1	chromosome	RNA binding motif protein 47 [Source:MGI Symbol;Acc:MGI:2384294]	Rbm47	245945
121	131	ENSMUSG00000041193.15	218.9216613197	-1.41544736236116	0.306483989683364	4.61834030489976	3.86821505220969e-06	0.000601817488389967	378.978697047095	258.278827872868	130.541829598623	107.887290760216	34185	ENSMUSG00000041193	Pla2g5	protein_coding	138799244	138863482	4	-1	chromosome	phospholipase A2, group V [Source:MGI Symbol;Acc:MGI:101899]	Pla2g5	18784
122	132	ENSMUSG00000036030.9	364.879144099711	-1.04992551652732	0.228305464412272	4.59877523838578	4.24981975684584e-06	0.000656178609577841	485.5994446843	498.676813816076	243.442871413648	231.79744648482	49967	ENSMUSG00000036030	Prtg	protein_coding	72806874	72917291	9	1	chromosome	protogenin [Source:MGI Symbol;Acc:MGI:2444710]	Prtg	235472
123	134	ENSMUSG00000015001.17	37.5146552726683	-3.51918321605817	0.767590347608307	4.58471530683444	4.54605424179245e-06	0.000691441279865462	89.730332169925	48.6756252529636	10.5844726701586	1.0681909976259	17339	ENSMUSG00000015001	Oc90	protein_coding	65876053	65912397	15	-1	chromosome	otoconin 90 [Source:MGI Symbol;Acc:MGI:1313269]	Oc90	18256
124	135	ENSMUSG00000030800.10	287.118612419036	-1.2717819530281	0.279164365006394	4.55567440707903	5.22177679290325e-06	0.000788333576416008	390.59085768085	422.186545561419	201.104980733013	134.592065700863	45352	ENSMUSG00000030800	Prss8	protein_coding	127925716	127930104	7	-1	chromosome	protease, serine 8 (prostasin) [Source:MGI Symbol;Acc:MGI:1923810]	Prss8	76560
125	136	ENSMUSG00000051879.4	486.170335345083	1.17035917061119	0.25825015588232	-4.53188175864838	5.84605714476623e-06	0.000876091843143239	234.35451460851	363.577119236422	664.175660052451	682.574047482949	18325	ENSMUSG00000051879	Krt71	protein_coding	101733949	101743109	15	-1	chromosome	keratin 71 [Source:MGI Symbol;Acc:MGI:1861586]	Krt71	56735
126	137	ENSMUSG00000032718.4	197.835543628757	-1.25739458487825	0.280770075493388	4.47837819849095	7.52122645982559e-06	0.00111890595969128	285.02576101035	273.179529480918	125.249593263543	107.887290760216	40820	ENSMUSG00000032718	Mansc1	protein_coding	134609207	134632488	6	-1	chromosome	MANSC domain containing 1 [Source:MGI Symbol;Acc:MGI:1914979]	Mansc1	67729
127	138	ENSMUSG00000028972.11	229.740128335498	-3.87341484678006	0.869877722766883	4.45282681163465	8.4747109256898e-06	0.0012516165462064	203.740636574065	656.624250861407	36.1636149563752	22.4320109501438	34556	ENSMUSG00000028972	Car6	protein_coding	150187015	150201332	4	-1	chromosome	carbonic anhydrase 6 [Source:MGI Symbol;Acc:MGI:1333786]	Car6	12353
128	139	ENSMUSG00000047295.16	16310.3736522165	-11.6538374497604	2.6269642247589	4.43623759315946	9.15448057169115e-06	0.00134228394627077	11835.9586386965	53385.2403412146	0	20.2956289548921	18043	ENSMUSG00000047295	Smgc	protein_coding	91838265	91861438	15	1	chromosome	submandibular gland protein C [Source:MGI Symbol;Acc:MGI:1859618]	Smgc	223809
129	140	ENSMUSG00000016194.14	91.7942017800964	-2.00030968209124	0.453718128981354	4.40870565736958	1.03990242837326e-05	0.00151387509947682	194.23977787372	99.3380107203339	30.8713786212959	42.7276399050359	3405	ENSMUSG00000016194	Hsd11b1	protein_coding	193221634	193264075	1	-1	chromosome	hydroxysteroid 11-beta dehydrogenase 1 [Source:MGI Symbol;Acc:MGI:103562]	Hsd11b1	15483
130	141	ENSMUSG00000042845.7	20.729523308984	-5.3863371214915	1.22674090419288	4.3907699686882	1.12949982414809e-05	0.00163264793730229	42.2260386682	38.7418241809302	0.882039389179882	1.0681909976259	28509	ENSMUSG00000042845	Wfdc12	protein_coding	164189231	164190608	2	-1	chromosome	WAP four-disulfide core domain 12 [Source:MGI Symbol;Acc:MGI:2183434]	Wfdc12	192200
131	142	ENSMUSG00000074652.3	325.621929818109	1.24341801611514	0.285685092678258	-4.35240776639154	1.3465052518163e-05	0.00193261433361042	150.958088238815	235.431085407191	411.912394747005	504.186150879424	28302	ENSMUSG00000074652	Myh7b	protein_coding	155611212	155634307	2	1	chromosome	myosin, heavy chain 7B, cardiac muscle, beta [Source:MGI Symbol;Acc:MGI:3710243]	Myh7b	668940
132	143	ENSMUSG00000040969.14	20.9652703861249	-4.75862220398606	1.09465489149116	4.34714378109047	1.37921812132356e-05	0.00196572339375493	36.947783834675	43.7087247169469	0	3.20457299287769	31437	ENSMUSG00000040969	Arhgef38	protein_coding	133112278	133234949	3	-1	chromosome	Rho guanine nucleotide exchange factor (GEF) 38 [Source:MGI Symbol;Acc:MGI:1924919]	Arhgef38	77669
133	145	ENSMUSG00000030717.9	1459.85396518578	-1.11472518692441	0.257683674164557	4.32594416599534	1.51879893157027e-05	0.00213480282926439	2536.72927299211	1458.2819973745	948.192343368373	896.212247008128	45232	ENSMUSG00000030717	Nupr1	protein_coding	126623249	126630861	7	-1	chromosome	nuclear protein transcription regulator 1 [Source:MGI Symbol;Acc:MGI:1891834]	Nupr1	56312
134	147	ENSMUSG00000043003.14	60.1700905332672	-1.9867548930695	0.460148374857339	4.31763970411817	1.57706588464783e-05	0.00218654284319778	90.78598313663	101.324770934741	22.9330241186769	25.6365839430215	32864	ENSMUSG00000043003	Rasef	protein_coding	73714579	73790994	4	-1	chromosome	RAS and EF hand domain containing [Source:MGI Symbol;Acc:MGI:2448565]	Rasef	242505
135	148	ENSMUSG00000031519.4	160.805800155629	-1.77283237046295	0.411265418670925	4.3106769739896	1.62755512533752e-05	0.00224129736550702	328.307450645255	168.874618224568	52.0403239616131	94.000807791079	46801	ENSMUSG00000031519	Asb5	protein_coding	54529580	54587875	8	1	chromosome	ankyrin repeat and SOCs box-containing 5 [Source:MGI Symbol;Acc:MGI:1923544]	Asb5	76294
136	149	ENSMUSG00000030433.15	85.4545375213206	-2.63052436643879	0.610790269476258	4.30675552296276	1.65666534364718e-05	0.00226607358180356	236.46581654192	57.6160462177936	16.7587483944178	30.977538931151	41234	ENSMUSG00000030433	Sbk2	protein_coding	4940512	4964406	7	-1	chromosome	SH3-binding domain kinase family, member 2 [Source:MGI Symbol;Acc:MGI:2685925]	Sbk2	381836
137	151	ENSMUSG00000034842.16	827.16421574146	-1.4148127309777	0.33166049307268	4.26584643190425	1.99145732708627e-05	0.00268793985320167	1647.8711590265	757.949021796147	363.400228342112	539.436453801078	36331	ENSMUSG00000034842	Art3	protein_coding	92331827	92414628	5	1	chromosome	ADP-ribosyltransferase 3 [Source:MGI Symbol;Acc:MGI:1202729]	Art3	109979
138	153	ENSMUSG00000079620.13	34.9072364543477	-3.3940638710086	0.80072667173153	4.23872963250882	2.24788177885425e-05	0.00299438421796264	95.00858700345	32.7815435377102	9.7024332809787	2.1363819952518	19111	ENSMUSG00000079620	Muc4	protein_coding	32735886	32782391	16	1	chromosome	mucin 4 [Source:MGI Symbol;Acc:MGI:2153525]	Muc4	140474
139	154	ENSMUSG00000030111.9	39.4642545720439	-2.41617309326575	0.573609044004969	4.2122297730801	2.52862130454106e-05	0.00334648251999035	66.506010902415	66.5564671826237	14.1126302268781	10.681909976259	40332	ENSMUSG00000030111	A2m	protein_coding	121635376	121679227	6	1	chromosome	alpha-2-macroglobulin [Source:MGI Symbol;Acc:MGI:2449119]	A2m	232345
140	155	ENSMUSG00000042401.8	247.773091702413	-1.38148827703491	0.328178659267774	4.20956158489177	2.55866694357461e-05	0.0033643994178706	415.92648088177	300.994172482612	173.761759668437	100.409953776834	24816	ENSMUSG00000042401	Crtac1	protein_coding	42268287	42431785	19	-1	chromosome	cartilage acidic protein 1 [Source:MGI Symbol;Acc:MGI:1920082]	Crtac1	72832
141	156	ENSMUSG00000001349.5	183.376308906904	-1.35357364163646	0.323359237192244	4.18597487237309	2.83944761485698e-05	0.00370966550246155	310.36138421127	216.556863370328	89.0859783071681	117.501009738849	48746	ENSMUSG00000001349	Cnn1	protein_coding	22099216	22109630	9	1	chromosome	calponin 1 [Source:MGI Symbol;Acc:MGI:104979]	Cnn1	12797
142	157	ENSMUSG00000009092.5	76.507857192273	-1.79122171341222	0.429233168016683	4.17307386027213	3.00517465790243e-05	0.00390117609571397	105.5650966705	132.119554258044	40.5738119022746	27.7729659382733	4661	ENSMUSG00000009092	Derl3	protein_coding	75893413	75895941	10	1	chromosome	Der1-like domain family, member 3 [Source:MGI Symbol;Acc:MGI:1917627]	Derl3	70377
143	158	ENSMUSG00000019737.14	205.703799948302	-1.13811186457206	0.273226058776789	4.16545870356324	3.10727168401563e-05	0.00400818380961536	280.80315714353	285.100090767358	134.069987155342	122.841964726978	42447	ENSMUSG00000019737	Syne4	protein_coding	30314807	30319046	7	1	chromosome	spectrin repeat containing, nuclear envelope family member 4 [Source:MGI Symbol;Acc:MGI:2141950]	Syne4	233066
144	159	ENSMUSG00000000182.9	39.5521469329309	-3.36543665432516	0.808416518187965	4.16299837844563	3.1409559911665e-05	0.0040241027853418	117.177257304255	26.8212628944901	3.52815755671953	10.681909976259	40526	ENSMUSG00000000182	Fgf23	protein_coding	127072902	127081408	6	1	chromosome	fibroblast growth factor 23 [Source:MGI Symbol;Acc:MGI:1891427]	Fgf23	64654
145	161	ENSMUSG00000047861.2	19.0435081127738	-4.22166570530811	1.01459371444942	4.160942104396	3.16937432441994e-05	0.0040241027853418	29.55822706774	42.7153446097436	1.76407877835976	2.1363819952518	6573	ENSMUSG00000047861	Foxi1	protein_coding	34204338	34208089	11	-1	chromosome	forkhead box I1 [Source:MGI Symbol;Acc:MGI:1096329]	Foxi1	14233
146	164	ENSMUSG00000029188.14	111.229606701271	-1.63052303170604	0.394000884769878	4.13837403603389	3.4977581878124e-05	0.00434681766011003	152.01373920552	184.768699939821	69.6811117452107	38.4548759145323	35691	ENSMUSG00000029188	Slc34a2	protein_coding	53038081	53071664	5	1	chromosome	solute carrier family 34 (sodium phosphate), member 2 [Source:MGI Symbol;Acc:MGI:1342284]	Slc34a2	20531
147	165	ENSMUSG00000006930.15	204.834608508112	-1.22348014602072	0.296165531836254	4.13106865756804	3.61080708566475e-05	0.00446011267957171	324.084846778435	249.338406908038	110.254923647485	135.660256698489	8379	ENSMUSG00000006930	Hap1	protein_coding	100347327	100356128	11	-1	chromosome	huntingtin-associated protein 1 [Source:MGI Symbol;Acc:MGI:1261831]	Hap1	15114
148	166	ENSMUSG00000038968.3	13.5677854184108	-7.24565936044571	1.75936563282185	4.11833630558327	3.81617501489693e-05	0.0046853893360611	44.33734060161	9.93380107203339	0	0	42978	ENSMUSG00000038968	Klk1b16	protein_coding	44136767	44141610	7	1	chromosome	kallikrein 1-related peptidase b16 [Source:MGI Symbol;Acc:MGI:891982]	Klk1b16	16615
149	170	ENSMUSG00000087150.7	167.919137741848	-1.23644223977675	0.300835531876946	4.11002726992536	3.9561239479007e-05	0.00481934005888862	215.35279720782	256.292067658461	104.962687312406	95.0689987887049	40615	ENSMUSG00000087150	BC064078	transcribed_unprocessed_pseudogene	128992952	129008040	6	1	chromosome	cDNA sequence BC064078 [Source:MGI Symbol;Acc:MGI:3040692]	BC064078	NA
150	172	ENSMUSG00000001672.14	109.020144330375	-1.42042651206166	0.347573409124044	4.08669499672436	4.37561740150072e-05	0.0051848522244178	162.57024887257	154.967296723721	60.8607178534119	57.6823138717985	47935	ENSMUSG00000001672	Marveld3	protein_coding	109947914	109962203	8	-1	chromosome	MARVEL (membrane-associating) domain containing 3 [Source:MGI Symbol;Acc:MGI:1920858]	Marveld3	73608
151	174	ENSMUSG00000019772.5	20.2738694358681	-4.01025955396847	0.985058339893464	4.07108837269697	4.67939916374707e-05	0.00546043276344985	50.67124640184	25.8278827872868	3.52815755671953	1.0681909976259	3482	ENSMUSG00000019772	Vip	protein_coding	5639218	5647617	10	1	chromosome	vasoactive intestinal polypeptide [Source:MGI Symbol;Acc:MGI:98933]	Vip	22353
152	175	ENSMUSG00000027452.11	369.989413390604	-1.12406544289312	0.276140225402619	4.07063274194917	4.68856157010806e-05	0.00546043276344985	415.92648088177	598.01482453641	201.104980733013	264.911367411223	28119	ENSMUSG00000027452	Acss1	protein_coding	150618105	150668500	2	-1	chromosome	acyl-CoA synthetase short-chain family member 1 [Source:MGI Symbol;Acc:MGI:1915988]	Acss1	68738
153	178	ENSMUSG00000053268.7	2490.06494387787	-3.4169849537926	0.846046625847133	4.03876671734402	5.37329713042763e-05	0.00615242521433964	5566.44754743546	3541.4000821799	658.001384328192	194.410761567913	36566	ENSMUSG00000053268	Dspp	protein_coding	104170712	104180127	5	1	chromosome	dentin sialophosphoprotein [Source:MGI Symbol;Acc:MGI:109172]	Dspp	666279
154	179	ENSMUSG00000094024.1	30.5083576073589	-3.21374565579565	0.797914413642541	4.027682168473	5.63294197390029e-05	0.00641368661285262	28.502576101035	81.4571687906738	3.52815755671953	8.54552798100718	21456	ENSMUSG00000094024	Esp18	protein_coding	39406359	39410992	17	1	chromosome	exocrine gland secreted peptide 18 [Source:MGI Symbol;Acc:MGI:5295686]	Esp18	100126774
155	180	ENSMUSG00000063975.13	21.7075308264555	-3.6111137646338	0.897564801333556	4.02323460018551	5.7404264615587e-05	0.00649975731739044	33.78083093456	46.6888650385569	5.29223633507929	1.0681909976259	40953	ENSMUSG00000063975	Slco1a5	protein_coding	142234227	142322981	6	-1	chromosome	solute carrier organic anion transporter family, member 1a5 [Source:MGI Symbol;Acc:MGI:1351865]	Slco1a5	108096
156	184	ENSMUSG00000025216.9	86.2287596039758	-2.55897111370227	0.64599322954952	3.96129711063189	7.45437074372002e-05	0.00825693098520422	251.24493007579	43.7087247169469	26.4611816753965	23.5002019477697	24900	ENSMUSG00000025216	Lbx1	protein_coding	45232684	45235812	19	-1	chromosome	ladybird homeobox 1 [Source:MGI Symbol;Acc:MGI:104867]	Lbx1	16814
157	185	ENSMUSG00000034917.8	184.300414619011	-1.19185266897847	0.301429283841026	3.9540042486617	7.68540435718651e-05	0.00846682303804423	224.853655908165	288.080231088968	121.721435706824	102.546335772086	4947	ENSMUSG00000034917	Tjp3	protein_coding	81273207	81291581	10	-1	chromosome	tight junction protein 3 [Source:MGI Symbol;Acc:MGI:1351650]	Tjp3	27375
158	186	ENSMUSG00000048416.15	1808.00535510761	-1.0581369327725	0.26784642516727	3.95053595399562	7.79763824588224e-05	0.00854428306931859	3114.17035177975	1771.19673114355	1023.16569144866	1323.48864605849	29889	ENSMUSG00000048416	Mlf1	protein_coding	67374097	67400003	3	1	chromosome	myeloid leukemia factor 1 [Source:MGI Symbol;Acc:MGI:1341819]	Mlf1	17349
159	189	ENSMUSG00000004366.4	22.2361721621607	-3.56172795478885	0.911858534174251	3.90600934388823	9.3832884941018e-05	0.0101185609946185	57.00515220207	24.8345026800835	1.76407877835976	5.34095498812949	18968	ENSMUSG00000004366	Sst	protein_coding	23889573	23890958	16	-1	chromosome	somatostatin [Source:MGI Symbol;Acc:MGI:98326]	Sst	20604
160	191	ENSMUSG00000004988.9	37.0896130656488	-2.30022496226543	0.591267084200328	3.89033149947188	0.000100107370624985	0.010682137804753	70.728614769235	52.6491456817769	13.2305908376982	11.7501009738849	40257	ENSMUSG00000004988	Fxyd4	protein_coding	117933559	117937692	6	-1	chromosome	FXYD domain-containing ion transport regulator 4 [Source:MGI Symbol;Acc:MGI:1889005]	Fxyd4	108017
161	192	ENSMUSG00000058523.2	10.3845263922146	-6.86338766264252	1.76630568145159	3.8857303889789	0.000102022684960149	0.01082981428215	13.723462567165	27.8146430016935	0	0	32744	ENSMUSG00000058523	Mup5	protein_coding	61831319	61835233	4	-1	chromosome	major urinary protein 5 [Source:MGI Symbol;Acc:MGI:104974]	Mup5	17844
162	193	ENSMUSG00000066108.7	165.459274024195	-5.95843581284821	1.53752398903737	3.87534494117306	0.000106473763329953	0.011243739743149	601.72105102185	49.6690053601669	6.17427572425918	4.27276399050359	45701	ENSMUSG00000066108	Muc5b	protein_coding	141839070	141873084	7	1	chromosome	mucin 5, subtype B, tracheobronchial [Source:MGI Symbol;Acc:MGI:1921430]	Muc5b	74180
163	195	ENSMUSG00000064156.8	580.180430349338	-9.52495795632902	2.46008774961329	3.87179601940064	0.000108036347506396	0.0113412182564188	134.067672771535	2183.44947563294	0	3.20457299287769	36243	ENSMUSG00000064156	Prol1	protein_coding	88317312	88328814	5	1	chromosome	proline rich, lacrimal 1 [Source:MGI Symbol;Acc:MGI:107496]	Prol1	17830
164	196	ENSMUSG00000023484.14	146.448079548515	-1.4359747589233	0.371256793959902	3.86787469558981	0.000109788052046964	0.0114162769835162	254.411882975905	173.841518760584	98.7884115881468	58.7505048694244	18183	ENSMUSG00000023484	Prph	protein_coding	99055174	99058978	15	1	chromosome	peripherin [Source:MGI Symbol;Acc:MGI:97774]	Prph	19132
165	198	ENSMUSG00000027581.12	18.3827468647235	-3.53960706709646	0.921786514480027	3.83994234184813	0.000123063209345661	0.0126674306549188	35.89213286797	31.7881634305068	2.64611816753965	3.20457299287769	28931	ENSMUSG00000027581	Stmn3	protein_coding	181306459	181314500	2	-1	chromosome	stathmin-like 3 [Source:MGI Symbol;Acc:MGI:1277137]	Stmn3	20262
166	201	ENSMUSG00000039236.18	209.938363070662	-1.28998795009765	0.33796114623253	3.81697116511164	0.00013509995199198	0.0136988662763609	376.867395113685	219.537003691938	137.598144712062	105.750908764964	43906	ENSMUSG00000039236	Isg20	protein_coding	78913424	78920396	7	1	chromosome	interferon-stimulated protein [Source:MGI Symbol;Acc:MGI:1928895]	Isg20	57444
167	202	ENSMUSG00000025215.10	164.216179311753	-1.30853572839251	0.343294030987577	3.81170544861545	0.000138011277397552	0.0139247913100966	230.13191074169	238.411225728801	119.957356928464	68.3642238480574	24898	ENSMUSG00000025215	Tlx1	protein_coding	45150680	45156943	19	1	chromosome	T cell leukemia, homeobox 1 [Source:MGI Symbol;Acc:MGI:98769]	Tlx1	21908
168	206	ENSMUSG00000024210.3	322.998272473859	-1.28943803868613	0.342481054189558	3.76499085982272	0.000166555174664568	0.0164784515283425	624.94537228936	292.053751517782	186.992350506135	188.001615582158	20753	ENSMUSG00000024210	Ip6k3	protein_coding	27143965	27167795	17	-1	chromosome	inositol hexaphosphate kinase 3 [Source:MGI Symbol;Acc:MGI:3045325]	Ip6k3	271424
169	207	ENSMUSG00000047730.17	44.5194200433457	-2.19895798011696	0.585779148926497	3.75390278767482	0.000174102407188553	0.0171419379754101	77.062520569465	69.5366075042337	22.9330241186769	8.54552798100718	42318	ENSMUSG00000047730	Fcgbp	protein_coding	28071236	28120862	7	1	chromosome	Fc fragment of IgG binding protein [Source:MGI Symbol;Acc:MGI:2444336]	Fcgbp	215384
170	208	ENSMUSG00000035551.6	357.422596227472	1.0045114830197	0.268092416066452	-3.74688511431337	0.000179044036394388	0.0175437332007405	218.519750107935	257.285447765665	561.859090907585	392.026096128704	32474	ENSMUSG00000035551	Igfbpl1	protein_coding	45809468	45826923	4	-1	chromosome	insulin-like growth factor binding protein-like 1 [Source:MGI Symbol;Acc:MGI:1933198]	Igfbpl1	75426
171	209	ENSMUSG00000029375.6	18.1128067912484	-4.08048115288986	1.09348066617227	3.73164453576814	0.000190233810781629	0.0185509822848822	44.33734060161	23.8411225728801	0	4.27276399050359	36286	ENSMUSG00000029375	Cxcl15	protein_coding	90794534	90803067	5	1	chromosome	chemokine (C-X-C motif) ligand 15 [Source:MGI Symbol;Acc:MGI:1339941]	Cxcl15	20309
172	210	ENSMUSG00000027419.9	126.345581588484	1.224059290939	0.328187730613225	-3.7297533599194	0.00019166729401433	0.0186017672347908	77.062520569465	74.5035080402504	186.110311116955	167.705986627266	27989	ENSMUSG00000027419	Pcsk2	protein_coding	143546156	143816285	2	1	chromosome	proprotein convertase subtilisin/kexin type 2 [Source:MGI Symbol;Acc:MGI:97512]	Pcsk2	18549
173	211	ENSMUSG00000006457.4	5271.28177289744	-3.63165907341646	0.974359841730774	3.72722573106613	0.000193599054713716	0.018700200635641	16318.2526433259	3192.72366455153	735.620850576022	838.52993313633	23872	ENSMUSG00000006457	Actn3	protein_coding	4861216	4877909	19	-1	chromosome	actinin alpha 3 [Source:MGI Symbol;Acc:MGI:99678]	Actn3	11474
174	213	ENSMUSG00000041423.16	117.63057926967	-1.75410242411798	0.473583815514261	3.7038901386721	0.00021231823780093	0.0203157652799096	115.065955370845	247.351646693631	34.3995361780154	73.7051788361869	30197	ENSMUSG00000041423	Paqr6	protein_coding	88364584	88368541	3	1	chromosome	progestin and adipoQ receptor family member VI [Source:MGI Symbol;Acc:MGI:1916207]	Paqr6	68957
175	214	ENSMUSG00000012520.10	8.91002394628503	-6.64179795014288	1.79559463986712	3.69894061982409	0.000216501240571188	0.0206192139443055	14.77911353387	20.8609822512701	0	0	35905	ENSMUSG00000012520	Phox2b	protein_coding	67094399	67099301	5	-1	chromosome	paired-like homeobox 2b [Source:MGI Symbol;Acc:MGI:1100882]	Phox2b	18935
176	216	ENSMUSG00000026380.10	899.962869291968	-2.38271774012042	0.647372490367682	3.68059776337906	0.000232687822467677	0.0219556042116376	1332.23151998171	1688.74618224568	415.440552303725	163.433222636762	1920	ENSMUSG00000026380	Tfcp2l1	protein_coding	118627945	118685168	1	1	chromosome	transcription factor CP2-like 1 [Source:MGI Symbol;Acc:MGI:2444691]	Tfcp2l1	81879
177	217	ENSMUSG00000046959.16	44.7334367139264	-1.982243045469	0.538770887147774	3.67919479829894	0.000233971507081739	0.0219749921006125	66.506010902415	76.4902682546571	22.0509847294971	13.8864829691367	36694	ENSMUSG00000046959	Slc26a1	protein_coding	108669878	108675569	5	-1	chromosome	solute carrier family 26 (sulfate transporter), member 1 [Source:MGI Symbol;Acc:MGI:2385894]	Slc26a1	231583
178	222	ENSMUSG00000051726.6	175.453492538744	1.05386032494188	0.290527635268111	-3.62740131061657	0.000286288145711947	0.0262830571970954	114.01030440414	114.238712328384	251.381225916266	222.183727506187	9292	ENSMUSG00000051726	Kcnf1	protein_coding	17172100	17176888	12	-1	chromosome	potassium voltage-gated channel, subfamily F, member 1 [Source:MGI Symbol;Acc:MGI:2687399]	Kcnf1	382571
179	224	ENSMUSG00000027470.9	1070.87960958335	-1.09832374239458	0.304539985399795	3.60650093600262	0.000310353739861253	0.0282380338040723	1935.00822197026	984.439686238509	561.859090907585	802.211439217049	28215	ENSMUSG00000027470	Mylk2	protein_coding	152911352	152923068	2	1	chromosome	myosin, light polypeptide kinase 2, skeletal muscle [Source:MGI Symbol;Acc:MGI:2139434]	Mylk2	228785
180	227	ENSMUSG00000040752.16	116.75844173213	1.23631676534992	0.346040745460009	-3.57274910995359	0.000353253172518739	0.0317165326392265	66.506010902415	72.5167478258437	146.41853860386	181.592469596403	15580	ENSMUSG00000040752	Myh6	protein_coding	54941921	54966927	14	-1	chromosome	myosin, heavy polypeptide 6, cardiac muscle, alpha [Source:MGI Symbol;Acc:MGI:97255]	Myh6	17888
181	229	ENSMUSG00000059412.7	76.7644941895268	-1.48315863769619	0.418066165214823	3.5476648461472	0.000388662449067559	0.0345909579670127	130.90071987142	95.3644902915205	42.3378906806344	38.4548759145323	49373	ENSMUSG00000059412	Fxyd2	protein_coding	45399669	45410278	9	1	chromosome	FXYD domain-containing ion transport regulator 2 [Source:MGI Symbol;Acc:MGI:1195260]	Fxyd2	11936
182	230	ENSMUSG00000032318.12	42.1442053682594	-2.10308813779103	0.595369870303028	3.53240605998523	0.000411796503980154	0.0364905415113892	67.56166186912	69.5366075042337	22.9330241186769	8.54552798100718	49574	ENSMUSG00000032318	Isl2	protein_coding	55538672	55546180	9	1	chromosome	insulin related protein 2 (islet 2) [Source:MGI Symbol;Acc:MGI:109156]	Isl2	104360
183	231	ENSMUSG00000017588.2	185.308927359094	1.01701882603191	0.289246278396179	-3.51609995354516	0.000437936079838565	0.0386388538666225	115.065955370845	130.132794043637	266.375895532324	229.661064489568	8291	ENSMUSG00000017588	Krt27	protein_coding	99345565	99351104	11	-1	chromosome	keratin 27 [Source:MGI Symbol;Acc:MGI:1339999]	Krt27	16675
184	232	ENSMUSG00000049353.17	29.5531001949003	2.44935122690182	0.697528306779536	-3.51147215546045	0.000445632143708912	0.0391483996591868	5.278254833525	12.9139413936434	42.3378906806344	57.6823138717985	3375	ENSMUSG00000049353	Rd3	protein_coding	191977370	191988283	1	1	chromosome	retinal degeneration 3 [Source:MGI Symbol;Acc:MGI:1921273]	Rd3	74023
185	234	ENSMUSG00000038670.11	2062.05144359507	-3.3796631754522	0.967114326653119	3.49458495475727	0.000474799475273668	0.0413542226733018	6049.93569018635	1475.16945919696	258.437541029706	464.663083967265	43018	ENSMUSG00000038670	Mybpc2	protein_coding	44501699	44524656	7	-1	chromosome	myosin binding protein C, fast-type [Source:MGI Symbol;Acc:MGI:1336170]	Mybpc2	233199
186	235	ENSMUSG00000054169.7	14.6198355324703	-3.78346821590396	1.08485239792234	3.48754192104833	0.000487482495226161	0.0422782158944868	29.55822706774	24.8345026800835	0.882039389179882	3.20457299287769	42168	ENSMUSG00000054169	Ceacam10	protein_coding	24777206	24784657	7	1	chromosome	carcinoembryonic antigen-related cell adhesion molecule 10 [Source:MGI Symbol;Acc:MGI:1347248]	Ceacam10	26366
187	236	ENSMUSG00000035951.2	21.0065016917542	-2.82141775154881	0.810737954976546	3.48006126298901	0.000501299138383643	0.0432228425623982	38.00343480138	35.7616838593202	7.05631511343906	3.20457299287769	44901	ENSMUSG00000035951	Ascl3	protein_coding	109727465	109731726	7	-1	chromosome	achaete-scute family bHLH transcription factor 3 [Source:MGI Symbol;Acc:MGI:1928820]	Ascl3	56787
188	237	ENSMUSG00000096215.8	23.2174799298772	-2.68874354641983	0.772769923322765	3.47935842903763	0.000502615852376644	0.0432228425623982	50.67124640184	29.8014032161002	7.05631511343906	5.34095498812949	18502	ENSMUSG00000096215	Smim22	protein_coding	5007288	5008309	16	1	chromosome	small integral membrane protein 22 [Source:MGI Symbol;Acc:MGI:3643379]	Smim22	432995
189	239	ENSMUSG00000056880.12	93.9469917560558	-1.29063140748612	0.371793035017765	3.4713705904266	0.000517808845635222	0.0441567451167007	144.624182438585	122.185753186011	55.5684815183326	53.4095498812949	50974	ENSMUSG00000056880	Gadl1	protein_coding	115909455	116076176	9	1	chromosome	glutamate decarboxylase-like 1 [Source:MGI Symbol;Acc:MGI:1920998]	Gadl1	73748
190	240	ENSMUSG00000015519.12	8.28879217368004	-6.5390371329724	1.88692092875495	3.46545370996922	0.000529337642196594	0.0444250872527165	6.33390580023	26.8212628944901	0	0	3876	ENSMUSG00000015519	2310057J18Rik	protein_coding	28972288	28986303	10	-1	chromosome	RIKEN cDNA 2310057J18 gene [Source:MGI Symbol;Acc:MGI:1914969]	2310057J18Rik	67719
191	244	ENSMUSG00000069722.4	21.702515228957	4.3533185864939	1.25706635724894	-3.46307779330045	0.000534033971685175	0.0444250872527165	1.055650966705	2.98014032161002	78.5015056370095	4.27276399050359	8301	ENSMUSG00000069722	Krtap3-3	protein_coding	99550130	99550865	11	-1	chromosome	keratin associated protein 3-3 [Source:MGI Symbol;Acc:MGI:1913630]	Krtap3-3	66380
192	245	ENSMUSG00000097354.7	76.1061770965189	-1.49152342699995	0.430199043984392	3.46705425745684	0.000526195664275641	0.0444250872527165	134.067672771535	90.3975897555038	36.1636149563752	43.7958309026618	40626	ENSMUSG00000097354	2310001H17Rik	lncRNA	129208412	129238725	6	-1	chromosome	RIKEN cDNA 2310001H17 gene [Source:MGI Symbol;Acc:MGI:1923682]	2310001H17Rik	NA
193	246	ENSMUSG00000059173.19	159.40754294898	1.03713084756817	0.300861637920935	-3.44720202527358	0.000566424848916401	0.0469280684787202	104.509445703795	104.304911256351	200.222941343833	228.592873491942	26649	ENSMUSG00000059173	Pde1a	protein_coding	79834453	80129458	2	-1	chromosome	phosphodiesterase 1A, calmodulin-dependent [Source:MGI Symbol;Acc:MGI:1201792]	Pde1a	18573
194	248	ENSMUSG00000026327.8	139.170017733413	-1.68809904057035	0.490443082787869	3.44198766342986	0.000577456583994184	0.0474562203160705	258.634486842725	166.887858010161	102.316569144866	28.8411569358992	1837	ENSMUSG00000026327	Serpinb11	protein_coding	107361198	107380475	1	1	chromosome	serine (or cysteine) peptidase inhibitor, clade B (ovalbumin), member 11 [Source:MGI Symbol;Acc:MGI:1914207]	Serpinb11	66957
195	250	ENSMUSG00000001494.6	232.97092317846	1.09734745885875	0.319487840910362	-3.43470804939531	0.000593192530391816	0.0483594278476624	108.732049570615	187.748840261431	289.308919651001	346.093883230791	8475	ENSMUSG00000001494	Sost	protein_coding	101962458	101967015	11	-1	chromosome	sclerostin [Source:MGI Symbol;Acc:MGI:1921749]	Sost	74499
196	251	ENSMUSG00000030866.8	8.36736915926292	-6.54798329801218	1.91049060656519	3.42738314206349	0.000609428539695951	0.0493934727687718	28.502576101035	4.96690053601669	0	0	45150	ENSMUSG00000030866	Ern2	protein_coding	122169893	122186207	7	-1	chromosome	endoplasmic reticulum (ER) to nucleus signalling 2 [Source:MGI Symbol;Acc:MGI:1349436]	Ern2	26918
