# Supplementary material for: Ectomesenchymal Six1 controls mandibular skeleton formation
Source: Front Genet. 2023 Feb 8;14:1082911. doi: 10.3389/fgene.2023.1082911 (PMC9946248; doi:10.3389/fgene.2023.1082911)
Supplement: Supplementary file 6 [file DataSheet2.CSV]

	ID	Description	GeneRatio	BgRatio	pvalue	p.adjust	qvalue	geneID	Count
GO:0031214	GO:0031214	biomineral tissue development	16/184	176/23808	5.73627602269478e-13	1.30328191235625e-09	1.14785902306766e-09	Amtn/Spp1/Odam/Dmp1/Bglap2/Bglap/Klk4/Cst10/Ank/Enpp1/Bglap3/Ambn/Oc90/Fgf23/Dspp/Actn3	16
GO:0110148	GO:0110148	biomineralization	16/184	185/23808	1.24261226492178e-12	1.41160753295114e-09	1.243266271377e-09	Amtn/Spp1/Odam/Dmp1/Bglap2/Bglap/Klk4/Cst10/Ank/Enpp1/Bglap3/Ambn/Oc90/Fgf23/Dspp/Actn3	16
GO:0055062	GO:0055062	phosphate ion homeostasis	6/184	20/23808	6.95649126600662e-09	3.95128703909176e-06	3.48007628859963e-06	Spp1/Ank/Enpp1/Sfrp4/Fgf23/Slc34a2	6
GO:0072506	GO:0072506	trivalent inorganic anion homeostasis	6/184	20/23808	6.95649126600662e-09	3.95128703909176e-06	3.48007628859963e-06	Spp1/Ank/Enpp1/Sfrp4/Fgf23/Slc34a2	6
GO:0070167	GO:0070167	regulation of biomineral tissue development	10/184	107/23808	1.09336733879972e-08	4.95713803936844e-06	4.36597452411018e-06	Amtn/Dmp1/Bglap2/Bglap/Ank/Enpp1/Bglap3/Fgf23/Dspp/Actn3	10
GO:0110149	GO:0110149	regulation of biomineralization	10/184	109/23808	1.30910335546702e-08	4.95713803936844e-06	4.36597452411018e-06	Amtn/Dmp1/Bglap2/Bglap/Ank/Enpp1/Bglap3/Fgf23/Dspp/Actn3	10
GO:0055081	GO:0055081	anion homeostasis	7/184	55/23808	2.17950756746936e-07	7.07405884755771e-05	6.23044193347257e-05	Spp1/Slc12a8/Ank/Enpp1/Sfrp4/Fgf23/Slc34a2	7
GO:0045104	GO:0045104	intermediate filament cytoskeleton organization	8/184	91/23808	5.37474456394146e-07	0.000139139607039219	0.000122546512686043	Krt18/Krt8/Krt7/Krt2/Krt19/Krt71/Prph/Krt27	8
GO:0045103	GO:0045103	intermediate filament-based process	8/184	92/23808	5.84808858517456e-07	0.000139139607039219	0.000122546512686043	Krt18/Krt8/Krt7/Krt2/Krt19/Krt71/Prph/Krt27	8
GO:0042476	GO:0042476	odontogenesis	9/184	126/23808	6.12410242250084e-07	0.000139139607039219	0.000122546512686043	Amtn/Odam/Dmp1/Acp4/Klk4/Ank/Enpp1/Ambn/Dspp	9
GO:0030049	GO:0030049	muscle filament sliding	4/184	10/23808	6.99283772056214e-07	0.000144433884555611	0.000127209421117595	Myh7/Myl6b/Mylk2/Myh6	4
GO:0030643	GO:0030643	cellular phosphate ion homeostasis	4/184	11/23808	1.09223572136739e-06	0.000190889196842054	0.000168124704965134	Spp1/Enpp1/Fgf23/Slc34a2	4
GO:0072502	GO:0072502	cellular trivalent inorganic anion homeostasis	4/184	11/23808	1.09223572136739e-06	0.000190889196842054	0.000168124704965134	Spp1/Enpp1/Fgf23/Slc34a2	4
GO:0006820	GO:0006820	anion transport	16/184	487/23808	1.32924910161874e-06	0.000215718139919842	0.000189992672344153	Kcnn4/Slc5a8/Ceacam1/Arg1/Slc10a5/Slc12a8/Ank/Slc44a4/Enpp1/Sfrp4/Pla2g5/Oc90/Fgf23/Slc34a2/Slco1a5/Slc26a1	16
GO:0045109	GO:0045109	intermediate filament organization	7/184	73/23808	1.55668590969848e-06	0.000231241002836686	0.000203664356186314	Krt8/Krt7/Krt2/Krt19/Krt71/Prph/Krt27	7
GO:0033275	GO:0033275	actin-myosin filament sliding	4/184	12/23808	1.62845776645554e-06	0.000231241002836686	0.000203664356186314	Myh7/Myl6b/Mylk2/Myh6	4
GO:0019730	GO:0019730	antimicrobial humoral response	9/184	152/23808	2.93629570760758e-06	0.000392427285157907	0.000345628367811889	Pglyrp1/Ccl28/Wfdc18/Wfdc2/Nts/Dmbt1/Wfdc12/Vip/Cxcl15	9
GO:0034505	GO:0034505	tooth mineralization	5/184	32/23808	4.43908265333939e-06	0.000560310877132616	0.000493491001403402	Amtn/Dmp1/Ank/Enpp1/Dspp	5
GO:0006936	GO:0006936	muscle contraction	12/184	308/23808	5.33721550937884e-06	0.000625057870823726	0.000550516592121897	Myh1/Kcne1/Myl3/Chrng/Myh7/Myl6b/Uty/Tcap/Actn3/Mylk2/Myh6/Mybpc2	12
GO:0030500	GO:0030500	regulation of bone mineralization	7/184	88/23808	5.50226998964547e-06	0.000625057870823726	0.000550516592121897	Bglap2/Bglap/Ank/Enpp1/Bglap3/Fgf23/Actn3	7
GO:0006941	GO:0006941	striated muscle contraction	9/184	167/23808	6.3417912411577e-06	0.000686121414281443	0.000604298002478235	Kcne1/Myl3/Chrng/Myh7/Uty/Tcap/Actn3/Mylk2/Myh6	9
GO:0030282	GO:0030282	bone mineralization	8/184	130/23808	7.95265880413715e-06	0.000800614844860698	0.000705137518569398	Spp1/Bglap2/Bglap/Ank/Enpp1/Bglap3/Fgf23/Actn3	8
GO:0033273	GO:0033273	response to vitamin	5/184	36/23808	8.104815771037e-06	0.000800614844860698	0.000705137518569398	Spp1/Bglap2/Bglap/Enpp1/Bglap3	5
GO:0030278	GO:0030278	regulation of ossification	8/184	138/23808	1.2327293534714e-05	0.00116698378795292	0.00102781513199523	Bglap2/Bglap/Ank/Enpp1/Bglap3/Fgf23/Actn3/Sost	8
GO:0003009	GO:0003009	skeletal muscle contraction	5/184	41/23808	1.56149208002547e-05	0.00141908400232715	0.00124985113436986	Chrng/Myh7/Tcap/Actn3/Mylk2	5
GO:0007517	GO:0007517	muscle organ development	12/184	360/23808	2.53109937514112e-05	0.00221179145396947	0.00194802425592845	Six1/Myl3/Myh7/Myl6b/Etv1/Tcap/Nupr1/Lbx1/Actn3/Phox2b/Mylk2/Myh6	12
GO:0045214	GO:0045214	sarcomere organization	5/184	47/23808	3.07856773407782e-05	0.00259055773771289	0.00228162076510017	Krt8/Myh7/Krt19/Tcap/Myh6	5
GO:0006817	GO:0006817	phosphate ion transport	4/184	26/23808	4.51895960630533e-05	0.00354037111225024	0.00311816414213663	Ank/Sfrp4/Fgf23/Slc34a2	4
GO:0030002	GO:0030002	cellular anion homeostasis	4/184	26/23808	4.51895960630533e-05	0.00354037111225024	0.00311816414213663	Spp1/Enpp1/Fgf23/Slc34a2	4
GO:0030048	GO:0030048	actin filament-based movement	7/184	124/23808	5.16663688061448e-05	0.00386454850323028	0.0034036817571538	Kcne1/Myo5c/Myh7/Myl6b/Uty/Mylk2/Myh6	7
GO:0097186	GO:0097186	amelogenesis	4/184	27/23808	5.27293149648498e-05	0.00386454850323028	0.0034036817571538	Amtn/Dmp1/Klk4/Dspp	4
GO:1904383	GO:1904383	response to sodium phosphate	3/184	11/23808	7.15921031631499e-05	0.00508303932458364	0.00447686145109039	Ank/Enpp1/Fgf23	3
GO:0042475	GO:0042475	odontogenesis of dentin-containing tooth	6/184	92/23808	8.07394049208701e-05	0.00555878569637021	0.00489587268754622	Amtn/Odam/Dmp1/Klk4/Ambn/Dspp	6
GO:0050879	GO:0050879	multicellular organismal movement	5/184	58/23808	8.58593709314922e-05	0.00557349973589572	0.00490883200423358	Chrng/Myh7/Tcap/Actn3/Mylk2	5
GO:0050881	GO:0050881	musculoskeletal movement	5/184	58/23808	8.58593709314922e-05	0.00557349973589572	0.00490883200423358	Chrng/Myh7/Tcap/Actn3/Mylk2	5
GO:0070252	GO:0070252	actin-mediated cell contraction	6/184	94/23808	9.10248828653826e-05	0.00574468149639303	0.00505959948324831	Kcne1/Myh7/Myl6b/Uty/Mylk2/Myh6	6
GO:0070170	GO:0070170	regulation of tooth mineralization	3/184	12/23808	9.49133182953814e-05	0.00582819078830018	0.00513314987423955	Amtn/Dmp1/Dspp	3
GO:0003012	GO:0003012	muscle system process	12/184	421/23808	0.000113273480988775	0.00677256181069729	0.00596489992686043	Myh1/Kcne1/Myl3/Chrng/Myh7/Myl6b/Uty/Tcap/Actn3/Mylk2/Myh6/Mybpc2	12
GO:0014819	GO:0014819	regulation of skeletal muscle contraction	3/184	14/23808	0.000155258397725014	0.00882837252153452	0.00777554492375701	Myh7/Actn3/Mylk2	3
GO:0015698	GO:0015698	inorganic anion transport	7/184	148/23808	0.000157047844132287	0.00882837252153452	0.00777554492375701	Slc12a8/Ank/Enpp1/Sfrp4/Fgf23/Slc34a2/Slc26a1	7
GO:0030968	GO:0030968	endoplasmic reticulum unfolded protein response	5/184	66/23808	0.000159314821031213	0.00882837252153452	0.00777554492375701	Bhlha15/Creb3l4/Agr2/Derl3/Ern2	5
GO:0007584	GO:0007584	response to nutrient	5/184	67/23808	0.000171093908638948	0.0092553657244688	0.00815161705069273	Spp1/Bglap2/Bglap/Enpp1/Bglap3	5
GO:0010466	GO:0010466	negative regulation of peptidase activity	9/184	256/23808	0.000178128716391429	0.0094118242707285	0.00828941713243833	A2ml1/Wfdc18/Cst10/Wfdc2/Timp1/Spink4/Wfdc12/A2m/Serpinb11	9
GO:0030239	GO:0030239	myofibril assembly	5/184	69/23808	0.000196636373963593	0.00992795203656184	0.00874399407964421	Krt8/Myh7/Krt19/Tcap/Myh6	5
GO:1902305	GO:1902305	regulation of sodium ion transmembrane transport	5/184	69/23808	0.000196636373963593	0.00992795203656184	0.00874399407964421	Tesc/Fxyd3/Prss8/Fxyd4/Fxyd2	5
GO:0055002	GO:0055002	striated muscle cell development	5/184	70/23808	0.000210448152049365	0.0103943087273078	0.00915473540150671	Krt8/Myh7/Krt19/Tcap/Myh6	5
GO:0007512	GO:0007512	adult heart development	3/184	16/23808	0.000236153568752283	0.0113730982795365	0.0100167994020566	Myh7/Tcap/Myh6	3
GO:0055008	GO:0055008	cardiac muscle tissue morphogenesis	5/184	72/23808	0.00024027672421556	0.0113730982795365	0.0100167994020566	Myl3/Myh7/Tcap/Mylk2/Myh6	5
GO:0061844	GO:0061844	antimicrobial humoral immune response mediated by antimicrobial peptide	6/184	116/23808	0.000288387416643582	0.0133717594002902	0.0117771101834468	Pglyrp1/Ccl28/Nts/Dmbt1/Vip/Cxcl15	6
GO:0015718	GO:0015718	monocarboxylic acid transport	6/184	121/23808	0.000361860942180038	0.0164429612126609	0.0144820558123001	Slc5a8/Ceacam1/Slc10a5/Pla2g5/Oc90/Slco1a5	6
GO:1902074	GO:1902074	response to salt	3/184	19/23808	0.000401713160712333	0.0178959274733024	0.0157617485761434	Ank/Enpp1/Fgf23	3
GO:0001503	GO:0001503	ossification	11/184	416/23808	0.000413335544760932	0.0180595838018623	0.0159058880686342	Spp1/Dmp1/Bglap2/Bglap/Cst10/Ank/Enpp1/Bglap3/Fgf23/Actn3/Sost	11
GO:0019731	GO:0019731	antibacterial humoral response	5/184	82/23808	0.00044032616772157	0.0185573083868533	0.0163442565063974	Wfdc18/Wfdc2/Dmbt1/Wfdc12/Vip	5
GO:0045861	GO:0045861	negative regulation of proteolysis	10/184	353/23808	0.000443218213051032	0.0185573083868533	0.0163442565063974	A2ml1/Acp4/Wfdc18/Cst10/Wfdc2/Timp1/Spink4/Wfdc12/A2m/Serpinb11	10
GO:0060048	GO:0060048	cardiac muscle contraction	6/184	126/23808	0.000449230616759213	0.0185573083868533	0.0163442565063974	Kcne1/Myl3/Myh7/Uty/Tcap/Myh6	6
GO:0070166	GO:0070166	enamel mineralization	3/184	20/23808	0.000469923874749284	0.0190654829183995	0.0167918286823006	Amtn/Dmp1/Dspp	3
GO:0051346	GO:0051346	negative regulation of hydrolase activity	10/184	358/23808	0.00049448606479562	0.019710041038871	0.0173595200217262	A2ml1/Wfdc18/Cst10/Wfdc2/Ppp1r1b/Timp1/Spink4/Wfdc12/A2m/Serpinb11	10
GO:0001580	GO:0001580	detection of chemical stimulus involved in sensory perception of bitter taste	4/184	48/23808	0.000515164465389428	0.0201802356097376	0.0177736415373013	Lpo/Pigr/Pip/Car6	4
GO:0060415	GO:0060415	muscle tissue morphogenesis	5/184	86/23808	0.000548232520648021	0.0207610358238207	0.0182851784197013	Myl3/Myh7/Tcap/Mylk2/Myh6	5
GO:0051606	GO:0051606	detection of stimulus	8/184	238/23808	0.000548266791122027	0.0207610358238207	0.0182851784197013	Pglyrp1/Lpo/Pigr/Pip/Chrna9/Dmbt1/Tcap/Car6	8
GO:0031348	GO:0031348	negative regulation of defense response	8/184	239/23808	0.000563575224987343	0.0208889767120891	0.018397861716865	Muc19/Pglyrp1/Cxcl17/Ceacam1/Arg1/Gpx2/Pla2g5/A2m	8
GO:0034620	GO:0034620	cellular response to unfolded protein	5/184	87/23808	0.000578061956868058	0.0208889767120891	0.018397861716865	Bhlha15/Creb3l4/Agr2/Derl3/Ern2	5
GO:0006813	GO:0006813	potassium ion transport	8/184	240/23808	0.000579227787351062	0.0208889767120891	0.018397861716865	Kcnn4/Lrrc26/Kcne1/Slc12a8/Fxyd3/Vip/Kcnf1/Fxyd2	8
GO:0014888	GO:0014888	striated muscle adaptation	4/184	50/23808	0.000602454986630171	0.0210173850432074	0.0185109567119798	Myh7/Tcap/Actn3/Myh6	4
GO:0009593	GO:0009593	detection of chemical stimulus	5/184	88/23808	0.000609093013743499	0.0210173850432074	0.0185109567119798	Lpo/Pigr/Pip/Dmbt1/Car6	5
GO:0052547	GO:0052547	regulation of peptidase activity	11/184	436/23808	0.000610540234529793	0.0210173850432074	0.0185109567119798	Atp2a3/A2ml1/Cldn3/Wfdc18/Cst10/Wfdc2/Timp1/Spink4/Wfdc12/A2m/Serpinb11	11
GO:0035966	GO:0035966	response to topologically incorrect protein	6/184	134/23808	0.000622318140657371	0.0211030867996052	0.0185864381051007	Bhlha15/Clu/Creb3l4/Agr2/Derl3/Ern2	6
GO:0006814	GO:0006814	sodium ion transport	8/184	247/23808	0.000698918765989655	0.0223920814218092	0.0197217136688563	Slc5a8/Slc10a5/Tesc/Fxyd3/Prss8/Slc34a2/Fxyd4/Fxyd2	8
GO:0032941	GO:0032941	secretion by tissue	4/184	52/23808	0.000699752544431538	0.0223920814218092	0.0197217136688563	Aqp5/Kcnn4/Agr2/Enpp1	4
GO:0050912	GO:0050912	detection of chemical stimulus involved in sensory perception of taste	4/184	52/23808	0.000699752544431538	0.0223920814218092	0.0197217136688563	Lpo/Pigr/Pip/Car6	4
GO:0050913	GO:0050913	sensory perception of bitter taste	4/184	52/23808	0.000699752544431538	0.0223920814218092	0.0197217136688563	Lpo/Pigr/Pip/Car6	4
GO:0034976	GO:0034976	response to endoplasmic reticulum stress	8/184	250/23808	0.000755966335150879	0.0238549376869833	0.021010117004705	Atp2a3/Bhlha15/Clu/Creb3l4/Agr2/Nupr1/Derl3/Ern2	8
GO:0048705	GO:0048705	skeletal system morphogenesis	8/184	253/23808	0.000816705215166676	0.0245810140652041	0.0216496051417499	Six1/Cst10/Enpp1/Sfrp4/Alx1/Alx3/Dspp/Actn3	8
GO:0060348	GO:0060348	bone development	8/184	253/23808	0.000816705215166676	0.0245810140652041	0.0216496051417499	Bglap2/Bglap/Cst10/Enpp1/Sfrp4/Bglap3/Dspp/Actn3	8
GO:0055074	GO:0055074	calcium ion homeostasis	9/184	316/23808	0.000821397962138048	0.0245810140652041	0.0216496051417499	Atp2a3/Spp1/Cst10/Ank/Enpp1/Adcy8/Myh7b/Fgf23/Hap1	9
GO:0048644	GO:0048644	muscle organ morphogenesis	5/184	94/23808	0.000822252231054362	0.0245810140652041	0.0216496051417499	Myl3/Myh7/Tcap/Mylk2/Myh6	5
GO:0002070	GO:0002070	epithelial cell maturation	3/184	25/23808	0.00092154333240348	0.0268429032207783	0.0236417526976925	Bhlha15/Kcne1/Tfcp2l1	3
GO:1900543	GO:1900543	negative regulation of purine nucleotide metabolic process	3/184	25/23808	0.00092154333240348	0.0268429032207783	0.0236417526976925	Nupr1/Actn3/Rd3	3
GO:0006959	GO:0006959	humoral immune response	10/184	389/23808	0.000934215132257173	0.0268675541833962	0.023663463909672	Pglyrp1/Ccl28/Wfdc18/Wfdc2/Nts/Dmbt1/Wfdc12/A2m/Vip/Cxcl15	10
GO:0051146	GO:0051146	striated muscle cell differentiation	9/184	324/23808	0.000978944351822467	0.0278020195917581	0.0244864896422962	Bhlha15/Krt8/Six1/Myh7/Krt19/Tcap/Actn3/Mylk2/Myh6	9
GO:0002028	GO:0002028	regulation of sodium ion transport	5/184	99/23808	0.00103870992086435	0.0289574354725496	0.0255041163979414	Tesc/Fxyd3/Prss8/Fxyd4/Fxyd2	5
GO:0050907	GO:0050907	detection of chemical stimulus involved in sensory perception	4/184	58/23808	0.0010578640599567	0.0289574354725496	0.0255041163979414	Lpo/Pigr/Pip/Car6	4
GO:2000649	GO:2000649	regulation of sodium ion transmembrane transporter activity	4/184	58/23808	0.0010578640599567	0.0289574354725496	0.0255041163979414	Tesc/Fxyd3/Fxyd4/Fxyd2	4
GO:0006706	GO:0006706	steroid catabolic process	3/184	27/23808	0.00115874046980718	0.0309724511459048	0.0272788313697021	Spp1/Hsd11b1/Fgf23	3
GO:0045980	GO:0045980	negative regulation of nucleotide metabolic process	3/184	27/23808	0.00115874046980718	0.0309724511459048	0.0272788313697021	Nupr1/Actn3/Rd3	3
GO:0032102	GO:0032102	negative regulation of response to external stimulus	10/184	402/23808	0.00119581200940687	0.0315916847136326	0.0278242182360154	Muc19/Pglyrp1/Cldn3/Cxcl17/Ceacam1/Arg1/Ctnna2/Gpx2/Pla2g5/A2m	10
GO:0003299	GO:0003299	muscle hypertrophy in response to stress	3/184	28/23808	0.00129045165060334	0.0333171153428497	0.02934388262915	Myh7/Tcap/Myh6	3
GO:0014898	GO:0014898	cardiac muscle hypertrophy in response to stress	3/184	28/23808	0.00129045165060334	0.0333171153428497	0.02934388262915	Myh7/Tcap/Myh6	3
GO:0031424	GO:0031424	keratinization	4/184	62/23808	0.0013579839650156	0.0346667367248926	0.030532554908275	Krt8/Krt7/Krt2/Krt71	4
GO:0035967	GO:0035967	cellular response to topologically incorrect protein	5/184	106/23808	0.00140933208175505	0.0355778054416387	0.0313349741218287	Bhlha15/Creb3l4/Agr2/Derl3/Ern2	5
GO:0014887	GO:0014887	cardiac muscle adaptation	3/184	29/23808	0.00143121483291077	0.0357331879161897	0.0314718264588012	Myh7/Tcap/Myh6	3
GO:0060349	GO:0060349	bone morphogenesis	5/184	107/23808	0.00146929969877346	0.0362853143001445	0.0319581090087911	Cst10/Enpp1/Sfrp4/Dspp/Actn3	5
GO:0003007	GO:0003007	heart morphogenesis	8/184	278/23808	0.00149059518710692	0.0364154007000744	0.0320726819546152	Six1/Myl3/Myh7/Uty/Tcap/Lbx1/Mylk2/Myh6	8
GO:0015711	GO:0015711	organic anion transport	9/184	347/23808	0.00157288365718407	0.0378169400459973	0.0333070807206453	Slc5a8/Ceacam1/Arg1/Slc10a5/Slc44a4/Pla2g5/Oc90/Slco1a5/Slc26a1	9
GO:0015721	GO:0015721	bile acid and bile salt transport	3/184	30/23808	0.00158125409523316	0.0378169400459973	0.0333070807206453	Ceacam1/Slc10a5/Slco1a5	3
GO:0046942	GO:0046942	carboxylic acid transport	8/184	283/23808	0.00166722858840053	0.0394577432588125	0.0347522099402347	Slc5a8/Ceacam1/Arg1/Slc10a5/Pla2g5/Oc90/Slco1a5/Slc26a1	8
GO:0072507	GO:0072507	divalent inorganic cation homeostasis	9/184	351/23808	0.00170081591849745	0.0395324278305554	0.0348179880030976	Atp2a3/Spp1/Cst10/Ank/Enpp1/Adcy8/Myh7b/Fgf23/Hap1	9
GO:0055001	GO:0055001	muscle cell development	7/184	221/23808	0.00170518394691656	0.0395324278305554	0.0348179880030976	Krt8/Six1/Myh7/Krt19/Tcap/Actn3/Myh6	7
GO:0002026	GO:0002026	regulation of the force of heart contraction	3/184	31/23808	0.00174078675776433	0.0399501769054601	0.0351859184105261	Myl3/Myh7/Myh6	3
GO:0006986	GO:0006986	response to unfolded protein	5/184	113/23808	0.00186934774804579	0.0424715808356002	0.037406632305632	Bhlha15/Creb3l4/Agr2/Derl3/Ern2	5
GO:0038127	GO:0038127	ERBB signaling pathway	5/184	115/23808	0.00201886649196456	0.0454145016806285	0.0399985951143786	Pigr/Ceacam1/Acp4/Agr2/Hap1	5
